# Supplementary material for: Environmental footprint quantification and optimization methods for digital poster design based on life cycle assessment
Source: PLoS One. 2026 Jun 12;21(6):e0344298. doi: 10.1371/journal.pone.0344298 (PMC13262869; doi:10.1371/journal.pone.0344298)
Supplement: S1 File — (XLSX) [file pone.0344298.s001.xlsx]

## Sheet: 1_Design_Phase_Raw
Design Phase Raw Monitoring Data
Record ID	Date	Designer ID	Project ID	Poster Name	CPU utilization rate (%)	GPU utilization rate (%)	Memory usage (GB)	Design duration (h)	Workstation power consumption (W)	Electricity consumption (kWh)	Number of concurrent projects
D0001	2024-12-11	DES01	P0001	Poster_1	36.3	40.6	6.68	19.26	362.7	6.9856	1
D0002	2024-11-29	DES02	P0002	Poster_2	36.6	27	6.79	16.84	331.5	5.5825	4
D0003	2024-08-26	DES02	P0003	Poster_3	64.5	80.7	4.08	20.5	368.5	7.5542	3
D0004	2024-09-10	DES01	P0004	Poster_4	45.8	77.3	5.23	12.84	276.9	3.5554	3
D0005	2024-12-02	DES02	P0005	Poster_5	75.4	74.7	10.43	23.52	282.2	6.6373	3
D0006	2024-12-08	DES03	P0006	Poster_6	79.3	47.1	6.31	7.25	358.5	2.5991	3
D0007	2024-07-21	DES01	P0007	Poster_7	78.3	48.5	9.44	21.01	223.9	4.7041	3
D0008	2024-08-23	DES03	P0008	Poster_8	48.3	90.2	11.78	16.96	226.2	3.8364	2
D0009	2024-08-11	DES02	P0009	Poster_9	54	94.2	11.68	16.03	364.8	5.8477	1
D0010	2024-08-28	DES01	P0010	Poster_10	75.3	50.1	4.79	22.44	333.1	7.4748	3
D0011	2024-08-24	DES03	P0011	Poster_11	60	86.4	11.71	8.57	217.7	1.8657	3
D0012	2024-11-27	DES02	P0012	Poster_12	79.9	50	6.63	23.96	317.6	7.6097	1
D0013	2024-07-13	DES01	P0013	Poster_13	42.6	32	12.17	16.74	283.9	4.7525	4
D0014	2024-11-13	DES02	P0014	Poster_14	83.6	84.6	4.14	18.97	364.1	6.907	3
D0015	2024-12-12	DES02	P0015	Poster_15	40.6	52.6	9.44	23.17	416.5	9.6503	3
D0016	2024-11-06	DES01	P0016	Poster_16	60.4	28	11.5	21.15	317.1	6.7067	2
D0017	2024-08-09	DES02	P0017	Poster_17	73.1	60.5	13.34	15.55	180.2	2.8021	3
D0018	2024-11-03	DES01	P0018	Poster_18	40.6	47.2	15.82	20.52	244.7	5.0212	2
D0019	2024-11-23	DES01	P0019	Poster_19	39.3	56.4	4.83	19.69	386.8	7.6161	2
D0020	2024-12-16	DES02	P0020	Poster_20	82.3	32.4	10.33	16.92	440.4	7.4516	2
D0021	2024-09-18	DES02	P0021	Poster_21	84.8	68.7	9.26	15.32	212.7	3.2586	2
D0022	2024-07-17	DES02	P0022	Poster_22	36.1	61.5	11.06	6.13	371.1	2.2748	1
D0023	2024-08-28	DES01	P0023	Poster_23	80.3	84.5	4.85	10.28	360.6	3.707	2
D0024	2024-11-16	DES01	P0024	Poster_24	71.2	86.2	10.91	10.37	307.7	3.1908	4
D0025	2024-08-18	DES01	P0025	Poster_25	39.8	52.3	9.08	14.41	376.9	5.4311	1
D0026	2024-07-16	DES02	P0026	Poster_26	71.4	80	5.31	9.45	324.8	3.0694	2
D0027	2024-10-17	DES01	P0027	Poster_27	48.9	38.7	15.08	13.98	412.6	5.7681	1
D0028	2024-07-13	DES03	P0028	Poster_28	85	82.7	15.63	22.67	409.1	9.2743	2
D0029	2024-10-13	DES02	P0029	Poster_29	59.1	84.8	14.83	8.96	180.6	1.6182	4
D0030	2024-09-06	DES02	P0030	Poster_30	49.3	72.2	12.77	20.1	358.7	7.2099	4
D0031	2024-08-09	DES01	P0031	Poster_31	49.8	92.7	10.95	15.76	382	6.0203	1
D0032	2024-07-13	DES03	P0032	Poster_32	58.8	89	10.37	7.02	317.1	2.226	2
D0033	2024-07-18	DES03	P0033	Poster_33	38.4	84.6	8.85	22.95	333.8	7.6607	1
D0034	2024-12-06	DES01	P0034	Poster_34	56	63.8	10.27	22.82	235.1	5.365	3
D0035	2024-08-31	DES02	P0035	Poster_35	54.8	70.4	7.6	11.69	383	4.4773	1
D0036	2024-07-03	DES02	P0036	Poster_36	66.1	62.2	5.2	15.68	316.6	4.9643	2
D0037	2024-09-28	DES01	P0037	Poster_37	79	47.7	5.89	21.01	370	7.7737	1
D0038	2024-12-18	DES03	P0038	Poster_38	50	69.8	15.27	8.42	211.2	1.7783	1
D0039	2024-11-19	DES01	P0039	Poster_39	48.6	65.4	12.61	9.66	351.2	3.3926	3
D0040	2024-11-07	DES02	P0040	Poster_40	47.6	88.1	4.61	17.42	403.9	7.0359	1
D0041	2024-07-01	DES02	P0041	Poster_41	73.6	67.8	7.14	19.34	329	6.3629	4
D0042	2024-11-21	DES01	P0042	Poster_42	40.6	90.9	12.29	8.68	189.7	1.6466	3
D0043	2024-11-27	DES03	P0043	Poster_43	42.4	29.6	7.7	22.18	395	8.7611	1
D0044	2024-09-30	DES01	P0044	Poster_44	69.1	70	8.24	16.08	416.2	6.6925	2
D0045	2024-08-30	DES01	P0045	Poster_45	83.8	80.8	14.58	6.45	378.9	2.4439	3
D0046	2024-10-14	DES03	P0046	Poster_46	78.2	80.8	7.2	20.17	209.2	4.2196	1
D0047	2024-10-29	DES01	P0047	Poster_47	45	88.9	8.2	20.77	415.3	8.6258	2
D0048	2024-07-07	DES03	P0048	Poster_48	44.7	44.6	14.37	23.4	255.4	5.9764	4
D0049	2024-12-21	DES03	P0049	Poster_49	51.6	22.1	14.52	10.7	336.8	3.6038	3
D0050	2024-07-10	DES01	P0050	Poster_50	64.8	45.9	13.44	13.86	445.7	6.1774	1
D0051	2024-10-07	DES03	P0051	Poster_51	44.5	23.3	9.23	15.36	397.8	6.1102	2
D0052	2024-10-02	DES02	P0052	Poster_52	38.5	69.8	7.96	11.65	409	4.7649	3
D0053	2024-11-07	DES02	P0053	Poster_53	68.3	44.5	12.37	15.98	231.8	3.7042	4
D0054	2024-12-21	DES03	P0054	Poster_54	80.1	66.2	7.61	15.86	180.1	2.8564	3
D0055	2024-08-23	DES02	P0055	Poster_55	74.3	65.5	7.87	13.95	362.4	5.0555	4
D0056	2024-08-13	DES03	P0056	Poster_56	39.2	58.7	11.6	12.03	401	4.824	2
D0057	2024-12-20	DES02	P0057	Poster_57	46.2	34.9	4.29	10.41	308.3	3.2094	1
D0058	2024-10-25	DES02	P0058	Poster_58	79.3	63.2	12.62	12.91	287.9	3.7168	2
D0059	2024-12-15	DES03	P0059	Poster_59	35.3	76.3	13.24	7.92	294.8	2.3348	2
D0060	2024-12-26	DES03	P0060	Poster_60	58.2	61.8	15.01	8.18	216	1.7669	4
D0061	2024-12-18	DES03	P0061	Poster_61	84.4	64.7	15.4	22.05	345.4	7.6161	4
D0062	2024-11-18	DES02	P0062	Poster_62	79.9	75.8	9.7	10.67	246.8	2.6334	3
D0063	2024-11-11	DES02	P0063	Poster_63	66.3	40.6	4.93	11.14	253.4	2.8229	3
D0064	2024-11-16	DES01	P0064	Poster_64	41.9	37.3	12.33	18.72	197.3	3.6935	4
D0065	2024-09-23	DES03	P0065	Poster_65	58.3	24.7	13.99	13.01	387.8	5.0453	1
D0066	2024-11-25	DES02	P0066	Poster_66	58.8	90.7	7.58	13.02	420.7	5.4775	4
D0067	2024-11-15	DES03	P0067	Poster_67	71.7	80	14.77	14.79	253.7	3.7522	4
D0068	2024-07-08	DES02	P0068	Poster_68	51.8	70.9	8.85	8.97	306.2	2.7466	2
D0069	2024-12-07	DES03	P0069	Poster_69	36.3	49.6	10.77	6.49	353.5	2.2942	2
D0070	2024-10-27	DES01	P0070	Poster_70	37.5	48.4	6.54	11.88	385.5	4.5797	4
D0071	2024-09-10	DES02	P0071	Poster_71	47.6	26.1	4.23	15.71	450	7.0695	3
D0072	2024-08-27	DES03	P0072	Poster_72	38.4	91.8	4.48	6.56	246.8	1.619	1
D0073	2024-12-07	DES01	P0073	Poster_73	46.9	55.5	5.37	23.06	305.6	7.0471	3
D0074	2024-10-03	DES01	P0074	Poster_74	65.3	92.3	12.62	20	224.2	4.484	3
D0075	2024-07-28	DES03	P0075	Poster_75	36.3	43.4	12.13	23.25	287.1	6.6751	2
D0076	2024-07-20	DES03	P0076	Poster_76	69.5	67	5.22	19.9	409.6	8.151	1
D0077	2024-11-22	DES01	P0077	Poster_77	52.4	52.1	8.45	15.11	272.1	4.1114	4
D0078	2024-11-03	DES01	P0078	Poster_78	56.7	47.2	14.7	14.28	221.3	3.1602	2
D0079	2024-11-11	DES03	P0079	Poster_79	48.5	80.6	10.46	14.7	297.6	4.3747	3
D0080	2024-09-21	DES01	P0080	Poster_80	76.5	26.5	14.58	10.39	305.5	3.1741	4
D0081	2024-09-25	DES01	P0081	Poster_81	59.7	44.4	9.85	12.39	249.8	3.095	3
D0082	2024-11-30	DES03	P0082	Poster_82	79	61.7	10.2	9.44	245.2	2.3147	4
D0083	2024-11-03	DES03	P0083	Poster_83	72.9	71.8	11.75	14.83	394.1	5.8445	1
D0084	2024-09-14	DES01	P0084	Poster_84	55.2	38.2	11.97	12.64	329.4	4.1636	3
D0085	2024-10-17	DES03	P0085	Poster_85	62.5	46.4	9.44	11.52	242.2	2.7901	2
D0086	2024-09-19	DES01	P0086	Poster_86	72.1	91.3	12.28	9.45	379.4	3.5853	3
D0087	2024-11-28	DES03	P0087	Poster_87	64.8	93.5	13.99	11.33	277.4	3.1429	3
D0088	2024-07-04	DES03	P0088	Poster_88	61.7	40.6	15.69	15.96	368.3	5.8781	2
D0089	2024-12-11	DES02	P0089	Poster_89	40.1	20.9	7.41	14.62	272	3.9766	1
D0090	2024-09-03	DES02	P0090	Poster_90	40.7	24.9	9.9	16.39	365.3	5.9873	2
D0091	2024-08-08	DES03	P0091	Poster_91	82.5	26.4	6.98	16.05	292.4	4.693	2
D0092	2024-11-11	DES02	P0092	Poster_92	57.5	53.2	14.32	23.82	262.5	6.2527	1
D0093	2024-12-04	DES03	P0093	Poster_93	40	77.2	11.51	10.76	201.9	2.1724	2
D0094	2024-08-14	DES03	P0094	Poster_94	38.8	20.2	9.41	16.69	258.6	4.316	2
D0095	2024-09-12	DES03	P0095	Poster_95	49.1	84.5	4.85	10.2	251.4	2.5643	2
D0096	2024-10-17	DES01	P0096	Poster_96	62.2	68.6	14.9	20.88	199.3	4.1614	2
D0097	2024-09-17	DES03	P0097	Poster_97	72.4	62.7	7.46	8.24	365.9	3.015	4
D0098	2024-09-08	DES03	P0098	Poster_98	62	52.8	11.18	22.01	378.3	8.3264	3
D0099	2024-07-07	DES01	P0099	Poster_99	46.4	70.6	14.33	16.57	185.6	3.0754	3
D0100	2024-11-25	DES01	P0100	Poster_100	73.2	33.1	10.23	13.96	255.1	3.5612	4
D0101	2024-12-10	DES02	P0101	Poster_101	83.5	55.3	8.9	11.78	208.2	2.4526	2
D0102	2024-09-23	DES02	P0102	Poster_102	69.7	41.6	15.34	20.64	328.5	6.7802	4
D0103	2024-07-23	DES02	P0103	Poster_103	47.6	28.7	13.27	21.57	402.7	8.6862	1
D0104	2024-12-16	DES03	P0104	Poster_104	58.1	24.1	10.22	17.21	314.6	5.4143	4
D0105	2024-07-14	DES01	P0105	Poster_105	48.4	29.8	7.46	21.86	310.9	6.7963	1
D0106	2024-12-09	DES03	P0106	Poster_106	75	73.2	7.73	6.25	290.2	1.8137	2
D0107	2024-07-30	DES02	P0107	Poster_107	82.4	68.6	5.85	22.79	258.8	5.8981	3
D0108	2024-10-15	DES02	P0108	Poster_108	84	38.3	10.62	12.9	428.9	5.5328	2
D0109	2024-07-18	DES02	P0109	Poster_109	73.6	84.1	8.08	20.18	252.1	5.0874	1
D0110	2024-09-11	DES03	P0110	Poster_110	49.9	64	15.99	14.81	220.1	3.2597	4
D0111	2024-09-27	DES02	P0111	Poster_111	62.6	60.8	9.46	11.79	230.9	2.7223	2
D0112	2024-11-24	DES02	P0112	Poster_112	46.7	78.2	4.52	19.4	370.4	7.1858	4
D0113	2024-10-07	DES03	P0113	Poster_113	74.6	68.9	5.83	23.37	214.1	5.0035	3
D0114	2024-07-26	DES02	P0114	Poster_114	40	88.3	4.18	8.59	415.2	3.5666	2
D0115	2024-07-20	DES02	P0115	Poster_115	74.1	39.9	11.48	13.15	201.7	2.6524	3
D0116	2024-12-20	DES03	P0116	Poster_116	54	43.7	12.62	19.67	415.5	8.1729	1
D0117	2024-12-06	DES01	P0117	Poster_117	46.7	71.3	7.45	10.09	204.4	2.0624	1
D0118	2024-12-10	DES03	P0118	Poster_118	78.6	53.3	12.33	22.26	192.4	4.2828	1
D0119	2024-09-14	DES02	P0119	Poster_119	53.7	30.9	10.37	16.19	394	6.3789	2
D0120	2024-08-14	DES01	P0120	Poster_120	65.5	48.7	12.2	14.96	337.5	5.049	2
D0121	2024-10-27	DES03	P0121	Poster_121	47.7	39.1	4.11	20.48	423.3	8.6692	2
D0122	2024-07-19	DES02	P0122	Poster_122	82.3	94.1	7.59	23.32	366.4	8.5444	4
D0123	2024-09-16	DES01	P0123	Poster_123	85	84	5.28	12.86	276.9	3.5609	3
D0124	2024-12-27	DES02	P0124	Poster_124	36.1	82.3	8.75	6.15	413.6	2.5436	1
D0125	2024-12-03	DES03	P0125	Poster_125	59.8	87.8	7.43	20.38	343.9	7.0087	3
D0126	2024-08-26	DES03	P0126	Poster_126	44.5	38.8	13.07	19.81	363.8	7.2069	2
D0127	2024-12-08	DES01	P0127	Poster_127	80.2	68.5	7.71	13.93	336.5	4.6874	2
D0128	2024-07-24	DES02	P0128	Poster_128	51.3	51.2	6.41	20.16	416.6	8.3987	3
D0129	2024-11-13	DES03	P0129	Poster_129	80.7	82.3	7.08	20.84	310.1	6.4625	3
D0130	2024-09-25	DES01	P0130	Poster_130	58.4	25.6	13.05	10.06	362.6	3.6478	4
D0131	2024-11-20	DES02	P0131	Poster_131	39.5	49.6	7.17	8.22	279.5	2.2975	3
D0132	2024-11-27	DES02	P0132	Poster_132	76.1	90.5	5.3	10.21	186.8	1.9072	3
D0133	2024-12-04	DES01	P0133	Poster_133	67.4	67.7	9.57	18.62	355.3	6.6157	1
D0134	2024-08-05	DES01	P0134	Poster_134	82.3	42.8	9.91	7.75	419.6	3.2519	2
D0135	2024-10-08	DES02	P0135	Poster_135	53.6	91.2	12.36	15.72	338.6	5.3228	2
D0136	2024-10-15	DES03	P0136	Poster_136	40	56.7	8.9	23.13	188.8	4.3669	3
D0137	2024-08-25	DES02	P0137	Poster_137	57.2	37.7	8.35	23.66	279.2	6.6059	3
D0138	2024-07-16	DES02	P0138	Poster_138	48.8	92.6	15.39	20.84	204.8	4.268	2
D0139	2024-12-12	DES03	P0139	Poster_139	64.9	21.6	13.44	10.38	214	2.2213	2
D0140	2024-07-18	DES03	P0140	Poster_140	45.4	36.2	14.44	11.91	219.8	2.6178	1
D0141	2024-09-09	DES01	P0141	Poster_141	84.4	60.5	13.58	7.98	413.9	3.3029	2
D0142	2024-07-04	DES02	P0142	Poster_142	74.5	37.8	7.89	9.14	194.1	1.7741	4
D0143	2024-11-12	DES01	P0143	Poster_143	72.3	55.7	13.34	15.24	209.4	3.1913	2
D0144	2024-12-05	DES01	P0144	Poster_144	71.4	88.2	11.91	11.43	353.7	4.0428	1
D0145	2024-07-16	DES02	P0145	Poster_145	77.4	52	5.3	18.82	299.8	5.6422	1
D0146	2024-09-21	DES03	P0146	Poster_146	42.4	29.5	11.49	16.54	372.3	6.1578	4
D0147	2024-11-30	DES03	P0147	Poster_147	49.7	57.9	9.16	20.28	210.9	4.2771	2
D0148	2024-10-19	DES02	P0148	Poster_148	79.4	51	13.93	13.18	377	4.9689	3
D0149	2024-10-18	DES02	P0149	Poster_149	68.3	48.1	5.83	22.61	198.1	4.479	1
D0150	2024-07-24	DES02	P0150	Poster_150	39.8	75.4	13.74	16.01	338.3	5.4162	3

## Sheet: 2_File_Processing_Raw
文件处理阶段原始数据 / File Processing Raw Data
记录ID	项目ID	渲染开始时间	渲染时长(min)	输出分辨率	原始文件大小(MB)	压缩后大小(MB)	压缩迭代次数	服务器CPU负载(%)	处理能耗(kWh)	数据传输量(GB)
FP0001	P0001	2024-12-19 00:00	9.9	1920x1080	37.98	6.33	4	83.4	0.1942	2.921
FP0002	P0002	2024-12-01 00:00	17.5	1920x1080	21.73	5.54	2	72.8	0.0948	0.771
FP0003	P0003	2024-11-20 00:00	19.7	1920x1080	64.57	5.87	4	82.3	0.2449	2.546
FP0004	P0004	2024-12-05 00:00	32	1920x1080	51.19	6.04	3	41.4	0.1047	2.406
FP0005	P0005	2024-09-25 00:00	19	1920x1080	26.79	3.72	4	43.5	0.1982	2.93
FP0006	P0006	2024-07-24 00:00	34.8	1920x1080	28.98	5.1	3	47.9	0.1123	1.311
FP0007	P0007	2024-11-23 00:00	28.8	1920x1080	72.42	3.78	5	42.5	0.0663	1.608
FP0008	P0008	2024-10-17 00:00	24.4	1920x1080	43.73	4.37	5	45.7	0.136	1.208
FP0009	P0009	2024-12-21 00:00	28.7	1920x1080	49.25	4.54	2	59.8	0.1699	0.519
FP0010	P0010	2024-09-16 00:00	42.8	1920x1080	64.88	6.82	3	56.4	0.0515	2.368
FP0011	P0011	2024-08-14 00:00	10.2	1920x1080	49.62	4.15	5	81.7	0.2112	0.68
FP0012	P0012	2024-07-11 00:00	22.4	1920x1080	44.88	3.39	3	68.8	0.1647	2.274
FP0013	P0013	2024-10-15 00:00	16.6	1920x1080	41.33	7.83	2	80.1	0.1736	2.58
FP0014	P0014	2024-10-01 00:00	8.5	1920x1080	69.89	4.22	5	60	0.0657	2.676
FP0015	P0015	2024-09-25 00:00	13.9	1920x1080	65.64	3.38	1	66.5	0.0888	2.441
FP0016	P0016	2024-09-28 00:00	34.1	1920x1080	68.23	7.08	2	45.1	0.1012	0.934
FP0017	P0017	2024-08-09 00:00	35.4	1920x1080	57.61	3.89	4	63.2	0.1627	1.949
FP0018	P0018	2024-12-22 00:00	42	1920x1080	51.69	6.18	5	56.2	0.2442	1.29
FP0019	P0019	2024-10-21 00:00	7.7	1920x1080	43.74	4.51	3	69.6	0.1204	0.685
FP0020	P0020	2024-10-27 00:00	23.1	1920x1080	18.7	7.16	1	72.2	0.2455	0.726
FP0021	P0021	2024-11-30 00:00	25.3	1920x1080	45.08	5.77	1	62.5	0.212	2.13
FP0022	P0022	2024-09-21 00:00	29.2	1920x1080	47.59	7.79	4	45.2	0.2298	1.359
FP0023	P0023	2024-07-22 00:00	25.2	1920x1080	26.22	4.24	4	89.5	0.1548	2.025
FP0024	P0024	2024-10-02 00:00	19.9	1920x1080	33.39	5.04	3	73.9	0.0605	2.077
FP0025	P0025	2024-09-24 00:00	7.6	1920x1080	21.14	6.39	3	52.6	0.2203	2.911
FP0026	P0026	2024-12-02 00:00	39.9	1920x1080	36.67	5.91	2	85.8	0.112	2.14
FP0027	P0027	2024-12-17 00:00	20.7	1920x1080	53.68	7.69	3	67.9	0.1787	1.321
FP0028	P0028	2024-08-02 00:00	31.8	1920x1080	68.88	6.69	5	44.7	0.1841	1.771
FP0029	P0029	2024-07-05 00:00	19.5	1920x1080	26.72	4.07	4	49.6	0.25	0.887
FP0030	P0030	2024-09-14 00:00	38.8	1920x1080	21.57	6.85	5	41.9	0.1174	2.416
FP0031	P0031	2024-08-03 00:00	28.9	1920x1080	25.03	3.9	5	80.5	0.0831	1.594
FP0032	P0032	2024-10-14 00:00	19.6	1920x1080	61.77	7.85	5	54.2	0.1997	1.622
FP0033	P0033	2024-11-14 00:00	14.6	1920x1080	77.76	6.92	2	58.4	0.2394	2.961
FP0034	P0034	2024-10-27 00:00	35.8	1920x1080	65.58	5.51	4	88.3	0.2134	2.503
FP0035	P0035	2024-08-05 00:00	39.9	1920x1080	18.39	5.4	3	67.7	0.0705	2.615
FP0036	P0036	2024-08-01 00:00	16.4	1920x1080	64.6	4.36	5	47.4	0.1375	2.866
FP0037	P0037	2024-08-26 00:00	37.7	1920x1080	72.5	7.65	4	42.7	0.1504	1.089
FP0038	P0038	2024-07-21 00:00	20	1920x1080	16.83	7.65	3	79.6	0.0775	1.217
FP0039	P0039	2024-10-29 00:00	32.8	1920x1080	24.02	6.53	4	70.8	0.2312	0.548
FP0040	P0040	2024-08-25 00:00	38.4	1920x1080	50.67	6.64	5	61.2	0.2052	1.094
FP0041	P0041	2024-08-01 00:00	6.9	1920x1080	42.29	6.97	4	43.1	0.2173	1.75
FP0042	P0042	2024-11-15 00:00	5.7	1920x1080	48.5	4.21	2	54.6	0.0503	1.382
FP0043	P0043	2024-11-24 00:00	21.7	1920x1080	58.18	3.43	3	43.4	0.1552	1.768
FP0044	P0044	2024-11-07 00:00	27.2	1920x1080	40.38	5.35	4	89.1	0.1007	0.541
FP0045	P0045	2024-07-18 00:00	18.8	1920x1080	62.64	6.14	5	76.8	0.1165	0.611
FP0046	P0046	2024-11-17 00:00	18.5	1920x1080	56.78	7.15	4	89	0.1457	0.956
FP0047	P0047	2024-08-04 00:00	7.5	1920x1080	65.45	5.29	3	50.1	0.2082	2.714
FP0048	P0048	2024-09-19 00:00	42.3	1920x1080	48.5	7.95	5	63.7	0.0573	2.117
FP0049	P0049	2024-09-12 00:00	19.3	1920x1080	65.75	7.33	3	53.7	0.2099	1.592
FP0050	P0050	2024-10-11 00:00	34.7	1920x1080	73.15	4.93	2	64.8	0.1495	2.811
FP0051	P0051	2024-11-10 00:00	15.7	1920x1080	20.37	5.12	4	70.1	0.2145	1.864
FP0052	P0052	2024-09-21 00:00	9.1	1920x1080	36.31	4.48	4	70.1	0.1352	2.224
FP0053	P0053	2024-09-28 00:00	22.9	1920x1080	62.24	7.56	5	89.9	0.1049	2.95
FP0054	P0054	2024-07-15 00:00	8	1920x1080	56.44	4.82	2	87.6	0.0786	2.019
FP0055	P0055	2024-10-21 00:00	6.4	1920x1080	19.37	6.89	3	58.1	0.2399	0.581
FP0056	P0056	2024-08-09 00:00	32.2	1920x1080	76.67	4.86	1	68.7	0.1559	1.495
FP0057	P0057	2024-12-14 00:00	16.1	1920x1080	77.43	3.13	2	65	0.1274	1.904
FP0058	P0058	2024-09-06 00:00	36	1920x1080	60.76	4.07	5	54.3	0.2333	1.728
FP0059	P0059	2024-08-01 00:00	10.4	1920x1080	19.81	3.86	4	89.9	0.2121	2.919
FP0060	P0060	2024-09-20 00:00	31.7	1920x1080	61.12	5.75	3	84.6	0.2203	2.28
FP0061	P0061	2024-12-27 00:00	30.5	1920x1080	66.59	5.54	1	89.3	0.2084	1.092
FP0062	P0062	2024-11-04 00:00	6.1	1920x1080	51.01	4.84	5	46.5	0.2268	0.664
FP0063	P0063	2024-10-10 00:00	45	1920x1080	61.73	5.63	4	81.2	0.0648	2.931
FP0064	P0064	2024-12-12 00:00	8	1920x1080	45.28	5.59	2	83.9	0.2061	2.099
FP0065	P0065	2024-08-16 00:00	35.7	1920x1080	23.39	5.51	1	81.6	0.1536	1.26
FP0066	P0066	2024-08-11 00:00	17.9	1920x1080	61.11	4.73	5	84.7	0.2192	1.127
FP0067	P0067	2024-12-10 00:00	43.3	1920x1080	32.84	6.13	5	66.7	0.1505	0.922
FP0068	P0068	2024-11-26 00:00	11.2	1920x1080	57.82	6.6	5	56.9	0.2348	0.603
FP0069	P0069	2024-07-08 00:00	8.2	1920x1080	76.66	6.86	3	72.6	0.2034	1.541
FP0070	P0070	2024-12-11 00:00	6.2	1920x1080	72.78	5.73	3	64.1	0.2109	2.212
FP0071	P0071	2024-09-15 00:00	23.1	1920x1080	59.76	3.79	4	64.2	0.0908	2.017
FP0072	P0072	2024-09-19 00:00	39.5	1920x1080	35.76	7.94	3	88.8	0.0762	1.426
FP0073	P0073	2024-11-21 00:00	9.2	1920x1080	30.71	3.61	4	52.4	0.0694	1.226
FP0074	P0074	2024-10-07 00:00	39.6	1920x1080	42.18	7.81	2	80.7	0.2368	2.303
FP0075	P0075	2024-08-18 00:00	35.5	1920x1080	47.39	5.57	4	84	0.1495	0.725
FP0076	P0076	2024-10-09 00:00	25.2	1920x1080	77.83	4.08	3	42.4	0.1063	1.994
FP0077	P0077	2024-12-15 00:00	31.9	1920x1080	33.57	3.04	1	61.5	0.2265	2.319
FP0078	P0078	2024-10-12 00:00	19.6	1920x1080	41.04	5.85	2	58.1	0.1077	1.466
FP0079	P0079	2024-10-24 00:00	35.6	1920x1080	33.18	7.95	5	45.9	0.245	1.485
FP0080	P0080	2024-09-25 00:00	27.3	1920x1080	38.76	3.72	5	65.5	0.15	0.613
FP0081	P0081	2024-08-05 00:00	33.5	1920x1080	67.26	5.6	2	70.3	0.1531	1.32
FP0082	P0082	2024-12-04 00:00	17.7	1920x1080	40.54	6.08	3	69.7	0.1515	1.774
FP0083	P0083	2024-11-03 00:00	33.3	1920x1080	34.49	7.08	3	56.6	0.0719	1.541
FP0084	P0084	2024-09-17 00:00	36.9	1920x1080	62.15	6.44	1	69.8	0.1031	2.139
FP0085	P0085	2024-11-26 00:00	28.1	1920x1080	61.89	5.92	2	66.2	0.1942	2.437
FP0086	P0086	2024-10-06 00:00	10.9	1920x1080	59.25	3.16	1	49.5	0.1382	1.547
FP0087	P0087	2024-10-14 00:00	32.6	1920x1080	41.67	6.87	4	83.6	0.1972	0.656
FP0088	P0088	2024-08-05 00:00	25.7	1920x1080	51.46	7.99	4	66.3	0.1128	0.933
FP0089	P0089	2024-11-14 00:00	18.7	1920x1080	38.03	6.86	3	70.5	0.0885	1.116
FP0090	P0090	2024-11-20 00:00	16.9	1920x1080	76.2	7.91	3	75.2	0.188	1.723
FP0091	P0091	2024-10-31 00:00	19	1920x1080	75.69	6.98	3	54.4	0.1647	1.858
FP0092	P0092	2024-10-10 00:00	37.7	1920x1080	77.05	7.02	3	42.1	0.2411	0.698
FP0093	P0093	2024-10-22 00:00	31.2	1920x1080	63.58	4.07	5	53.6	0.1624	1.179
FP0094	P0094	2024-07-28 00:00	29.6	1920x1080	53.14	4.21	5	51.3	0.0966	0.75
FP0095	P0095	2024-09-23 00:00	33.7	1920x1080	21.54	6.85	1	88.2	0.2456	0.895
FP0096	P0096	2024-12-15 00:00	42.4	1920x1080	72.1	5.39	2	77.8	0.1074	1.214
FP0097	P0097	2024-07-16 00:00	41.3	1920x1080	20.81	5.87	5	76.9	0.2201	0.593
FP0098	P0098	2024-08-14 00:00	21.7	1920x1080	69.44	7.67	1	89.9	0.1294	1.738
FP0099	P0099	2024-09-13 00:00	40.1	1920x1080	15.6	5.84	1	86.4	0.117	1.636
FP0100	P0100	2024-12-12 00:00	26.7	1920x1080	47.1	7.69	5	63.4	0.0886	0.782
FP0101	P0101	2024-08-11 00:00	34.2	1920x1080	57.14	6.59	1	76.8	0.2082	1.919
FP0102	P0102	2024-08-19 00:00	12	1920x1080	70.65	7.49	4	65.8	0.0673	2.173
FP0103	P0103	2024-08-17 00:00	44.3	1920x1080	46.03	7.68	1	53	0.0971	2.384
FP0104	P0104	2024-09-23 00:00	17.1	1920x1080	61.99	3.06	3	74.6	0.0624	0.796
FP0105	P0105	2024-09-17 00:00	11.4	1920x1080	59.59	7.62	3	74.5	0.1777	2.852
FP0106	P0106	2024-10-03 00:00	29.6	1920x1080	29.24	3.67	2	62.7	0.2478	1.434
FP0107	P0107	2024-12-27 00:00	27	1920x1080	45.6	5.69	2	78.1	0.1861	1.99
FP0108	P0108	2024-07-21 00:00	26	1920x1080	49.33	4.81	5	45.6	0.2158	2.757
FP0109	P0109	2024-08-21 00:00	27.9	1920x1080	24.74	4.64	5	62.1	0.1861	2.292
FP0110	P0110	2024-11-03 00:00	8.6	1920x1080	48.17	7.04	4	46.6	0.1331	1.91
FP0111	P0111	2024-11-21 00:00	23.5	1920x1080	67.45	6.62	4	52.7	0.0506	1.045
FP0112	P0112	2024-07-19 00:00	6.8	1920x1080	37.39	3.32	1	86.7	0.0638	2.834
FP0113	P0113	2024-07-09 00:00	16.5	1920x1080	26.7	3.68	4	58.7	0.2283	1.621
FP0114	P0114	2024-10-05 00:00	20	1920x1080	59.38	6.31	5	46.6	0.2221	0.797
FP0115	P0115	2024-11-15 00:00	20.7	1920x1080	23.28	7.89	1	77.8	0.2457	1.658
FP0116	P0116	2024-11-17 00:00	22	1920x1080	39.65	4.15	4	57.3	0.1051	2.844
FP0117	P0117	2024-07-29 00:00	6.3	1920x1080	57.91	6.07	1	52	0.0635	1.985
FP0118	P0118	2024-10-23 00:00	28.9	1920x1080	60.71	3.24	1	60.1	0.0969	1.043
FP0119	P0119	2024-07-15 00:00	10.6	1920x1080	79.58	4.17	5	55.9	0.1696	2.181
FP0120	P0120	2024-09-21 00:00	14.5	1920x1080	71.96	7.93	5	51.1	0.1101	0.652
FP0121	P0121	2024-11-29 00:00	40.2	1920x1080	74.25	6.13	4	67.8	0.0594	1.361
FP0122	P0122	2024-12-12 00:00	31.9	1920x1080	66.08	4.59	4	60.4	0.11	0.96
FP0123	P0123	2024-11-15 00:00	23.9	1920x1080	70.21	4.5	2	80.3	0.2329	1.906
FP0124	P0124	2024-10-15 00:00	27.3	1920x1080	23.72	4.21	2	56.5	0.0658	1.624
FP0125	P0125	2024-10-03 00:00	8.7	1920x1080	62.1	3.95	3	58.9	0.171	0.599
FP0126	P0126	2024-07-19 00:00	12.5	1920x1080	64.51	6.62	5	50.9	0.0918	2.768
FP0127	P0127	2024-09-16 00:00	43.3	1920x1080	16	7.69	1	77.3	0.2009	2.786
FP0128	P0128	2024-12-26 00:00	29.2	1920x1080	28.29	7.58	5	56.1	0.1066	1.666
FP0129	P0129	2024-12-14 00:00	19.4	1920x1080	32	5.56	4	63.3	0.2106	2.306
FP0130	P0130	2024-09-20 00:00	41.6	1920x1080	39.1	5.07	5	83.2	0.1983	0.541
FP0131	P0131	2024-11-19 00:00	42.4	1920x1080	52.64	5.09	2	49.8	0.096	1.924
FP0132	P0132	2024-09-01 00:00	25	1920x1080	57.55	6.42	3	78.2	0.1477	2.309
FP0133	P0133	2024-11-03 00:00	23.4	1920x1080	62.63	4.76	2	76	0.1477	2.792
FP0134	P0134	2024-11-16 00:00	44.6	1920x1080	77.22	5.62	1	87.3	0.1836	2.411
FP0135	P0135	2024-10-14 00:00	10.5	1920x1080	56	3.34	2	40.5	0.1511	1.433
FP0136	P0136	2024-12-06 00:00	30.5	1920x1080	75.7	7.56	4	40.8	0.1564	1.528
FP0137	P0137	2024-07-05 00:00	26.2	1920x1080	32.86	7.89	1	65.1	0.1896	1.576
FP0138	P0138	2024-08-15 00:00	9.3	1920x1080	21.26	3.74	2	71	0.1005	1.386
FP0139	P0139	2024-10-10 00:00	8.2	1920x1080	77.35	5.29	2	89.5	0.0952	2.21
FP0140	P0140	2024-07-21 00:00	31.1	1920x1080	70.78	6.8	1	60.3	0.1254	1.69
FP0141	P0141	2024-12-11 00:00	5.4	1920x1080	26.14	5.5	4	72.2	0.1163	2.943
FP0142	P0142	2024-07-25 00:00	40.8	1920x1080	74.74	4.15	5	63.8	0.0593	0.686
FP0143	P0143	2024-09-10 00:00	41	1920x1080	51.63	3.16	3	40.8	0.0914	0.86
FP0144	P0144	2024-10-10 00:00	42.2	1920x1080	34.45	5.82	5	81.7	0.1278	2.741
FP0145	P0145	2024-09-23 00:00	20.4	1920x1080	63.08	6.95	1	65	0.2449	0.634
FP0146	P0146	2024-10-20 00:00	14.3	1920x1080	19.94	6.03	5	87.7	0.1293	2.434
FP0147	P0147	2024-07-08 00:00	30.4	1920x1080	65.93	5.25	2	57.8	0.2382	1.58
FP0148	P0148	2024-12-22 00:00	28.4	1920x1080	39.7	6.86	3	79.9	0.1926	0.705
FP0149	P0149	2024-08-09 00:00	20.2	1920x1080	65.95	3.77	4	55.8	0.0713	0.513
FP0150	P0150	2024-09-17 00:00	22.8	1920x1080	64.49	3.51	1	49.4	0.1398	1.887

## Sheet: 3_Distribution_Raw
分发基础设施原始数据 / Distribution Infrastructure Raw Data
记录ID	项目ID	数据中心ID	数据中心位置	PUE值	存储容量(GB)	冗余系数	CDN节点数	边缘服务器位置	网络传输距离(km)	网络能效(kWh/GB)	月度电力消耗(kWh)	电网碳强度(gCO2/kWh)
DI0001	P0001	DC04	Frankfurt_DE	1.16	14.02	2.1	24	NA-East	6978	0.0216	33.62	378
DI0002	P0002	DC06	Singapore_SG	1.78	24.63	2.9	10	APAC-South	3355	0.038	28.55	479
DI0003	P0003	DC01	Amsterdam_NL	1.19	15.16	2.7	7	NA-East	2388	0.0521	43.13	289
DI0004	P0004	DC02	Oregon_US	1.28	13.18	3.4	15	APAC-East	3349	0.1321	34.81	173
DI0005	P0005	DC06	Singapore_SG	1.58	13.45	3.4	11	NA-West	2856	0.1454	58.59	459
DI0006	P0006	DC06	Tokyo_JP	1.57	17.79	2.4	17	NA-East	6624	0.0711	20.12	526
DI0007	P0007	DC05	Singapore_SG	1.59	21.05	2	19	APAC-South	2072	0.1237	52.41	437
DI0008	P0008	DC04	Tokyo_JP	1.57	18.77	2.4	9	APAC-South	3673	0.069	35.21	530
DI0009	P0009	DC05	Oregon_US	1.38	23.7	3.3	18	APAC-East	776	0.1459	46.57	211
DI0010	P0010	DC05	Tokyo_JP	1.68	9.86	2.4	16	EU-Central	5352	0.0258	59.26	538
DI0011	P0011	DC04	Virginia_US	1.59	15.32	2	13	EU-Central	4330	0.0874	41.12	428
DI0012	P0012	DC04	Virginia_US	1.45	21.13	2.9	21	EU-Central	3087	0.0232	19.7	412
DI0013	P0013	DC01	Frankfurt_DE	1.36	20.41	2.5	15	NA-West	6382	0.0877	30.67	310
DI0014	P0014	DC06	Tokyo_JP	1.56	9.14	2.1	8	EU-West	6869	0.1042	45.47	486
DI0015	P0015	DC06	Amsterdam_NL	1.21	17.38	2.5	18	NA-West	2239	0.0727	23.3	294
DI0016	P0016	DC04	Oregon_US	1.26	18.44	2.3	23	NA-West	3416	0.1116	24.26	205
DI0017	P0017	DC01	Singapore_SG	1.58	22.82	2.3	15	EU-Central	3932	0.0541	53.82	483
DI0018	P0018	DC06	Virginia_US	1.5	18.39	2.9	16	NA-East	6841	0.1003	51.62	441
DI0019	P0019	DC03	Singapore_SG	1.7	19.43	2.5	12	NA-East	1377	0.0685	21.36	469
DI0020	P0020	DC05	Amsterdam_NL	1.22	15.19	2.7	22	APAC-South	7394	0.141	22.8	247
DI0021	P0021	DC03	Amsterdam_NL	1.13	22.31	2.9	16	EU-West	4135	0.0454	32.28	286
DI0022	P0022	DC06	Oregon_US	1.35	16.36	3.1	19	NA-West	1754	0.0935	50.81	152
DI0023	P0023	DC01	Virginia_US	1.41	12.91	3.2	23	APAC-South	6294	0.0844	37.99	427
DI0024	P0024	DC03	Singapore_SG	1.76	14.24	3.2	6	APAC-South	3810	0.0484	34.13	504
DI0025	P0025	DC06	Amsterdam_NL	1.15	24.99	2.7	16	EU-West	3793	0.1492	49.9	254
DI0026	P0026	DC06	Singapore_SG	1.72	22.64	2.9	18	EU-Central	5121	0.122	51.61	511
DI0027	P0027	DC05	Virginia_US	1.48	18.15	2.3	14	NA-East	4796	0.1438	38.15	460
DI0028	P0028	DC01	Amsterdam_NL	1.32	21.36	3.4	13	APAC-South	1452	0.1326	26.24	301
DI0029	P0029	DC02	Tokyo_JP	1.55	10.42	2.9	25	NA-West	3314	0.0298	50.76	547
DI0030	P0030	DC04	Singapore_SG	1.74	19.81	3.3	19	NA-West	2955	0.0203	49.84	503
DI0031	P0031	DC06	Oregon_US	1.41	19.85	3.3	22	NA-West	2134	0.0759	24.53	157
DI0032	P0032	DC03	Virginia_US	1.49	10.22	3.3	15	APAC-South	6217	0.026	43.18	454
DI0033	P0033	DC01	Frankfurt_DE	1.38	10.69	2.7	18	EU-Central	7968	0.1382	54.7	330
DI0034	P0034	DC03	Frankfurt_DE	1.31	12.26	2.6	25	EU-Central	888	0.1013	47.67	376
DI0035	P0035	DC04	Tokyo_JP	1.47	9.62	2.3	7	EU-Central	4953	0.0875	35.03	471
DI0036	P0036	DC03	Frankfurt_DE	1.4	15.18	2.2	7	EU-Central	3373	0.115	19.61	331
DI0037	P0037	DC03	Amsterdam_NL	1.18	21.83	3.3	25	APAC-South	1571	0.089	15.38	295
DI0038	P0038	DC04	Virginia_US	1.53	18.68	2.2	18	APAC-East	5649	0.1318	18.9	380
DI0039	P0039	DC01	Singapore_SG	1.73	13.98	2.6	9	EU-Central	2577	0.031	39.9	490
DI0040	P0040	DC05	Virginia_US	1.54	19.74	3.3	14	EU-Central	4383	0.0862	48.65	400
DI0041	P0041	DC01	Amsterdam_NL	1.2	9.92	2.7	24	EU-West	4462	0.1471	59.41	323
DI0042	P0042	DC02	Oregon_US	1.47	17.66	2.5	10	NA-West	7658	0.1201	15.75	137
DI0043	P0043	DC03	Amsterdam_NL	1.09	9.03	3.2	21	NA-East	5214	0.0851	33.69	300
DI0044	P0044	DC01	Tokyo_JP	1.58	18.47	2.4	14	EU-West	4335	0.0464	51.36	524
DI0045	P0045	DC04	Singapore_SG	1.71	22.19	3	7	NA-East	5740	0.1149	53.09	436
DI0046	P0046	DC01	Oregon_US	1.28	18.41	2.1	10	EU-West	595	0.0378	15.51	180
DI0047	P0047	DC03	Singapore_SG	1.68	21.98	2.4	16	EU-Central	6123	0.1335	47.98	442
DI0048	P0048	DC01	Virginia_US	1.55	12.62	2.1	23	APAC-South	1078	0.0792	31.21	420
DI0049	P0049	DC05	Amsterdam_NL	1.17	12.34	2.2	23	APAC-South	5921	0.0497	37.9	234
DI0050	P0050	DC01	Amsterdam_NL	1.09	14.19	3.4	10	EU-West	4646	0.1388	48.33	272
DI0051	P0051	DC03	Amsterdam_NL	1.18	20.24	2.4	7	APAC-East	3296	0.0853	55.59	248
DI0052	P0052	DC05	Frankfurt_DE	1.39	9.17	2.7	14	NA-East	2955	0.0919	15.36	320
DI0053	P0053	DC05	Virginia_US	1.53	12.12	2.6	20	EU-Central	5993	0.0911	50.82	385
DI0054	P0054	DC04	Frankfurt_DE	1.21	13.89	3.3	5	NA-East	511	0.1054	53.21	373
DI0055	P0055	DC01	Amsterdam_NL	1.21	12.05	2.7	6	EU-Central	5837	0.0321	56.46	320
DI0056	P0056	DC05	Oregon_US	1.43	14.33	3.5	7	APAC-East	1217	0.0374	51.9	137
DI0057	P0057	DC05	Frankfurt_DE	1.26	24.39	2.4	13	NA-East	7445	0.0711	52.44	333
DI0058	P0058	DC04	Virginia_US	1.41	24.04	2.2	23	EU-West	1666	0.0414	35.97	411
DI0059	P0059	DC05	Virginia_US	1.59	11.53	2.5	13	EU-West	1178	0.125	28.69	440
DI0060	P0060	DC05	Frankfurt_DE	1.2	22.56	2.2	12	NA-East	3472	0.0264	28.45	382
DI0061	P0061	DC02	Frankfurt_DE	1.39	22.53	2.8	22	EU-Central	1210	0.0332	50.72	312
DI0062	P0062	DC01	Amsterdam_NL	1.11	22	2.6	25	APAC-South	1130	0.0962	56.28	237
DI0063	P0063	DC01	Amsterdam_NL	1.31	15.54	2.2	15	EU-West	820	0.0799	22.56	287
DI0064	P0064	DC06	Oregon_US	1.37	14.51	2.6	16	EU-Central	7312	0.0557	35.07	145
DI0065	P0065	DC05	Singapore_SG	1.7	19	2.7	22	NA-West	957	0.0564	21.18	450
DI0066	P0066	DC05	Amsterdam_NL	1.24	21.64	3.2	17	APAC-South	3193	0.0908	36.81	321
DI0067	P0067	DC05	Virginia_US	1.45	11.06	2.5	12	EU-West	7218	0.1212	17.64	469
DI0068	P0068	DC05	Virginia_US	1.54	24.99	3.5	8	EU-Central	5426	0.0546	51.73	462
DI0069	P0069	DC01	Amsterdam_NL	1.22	24.71	2.6	10	EU-Central	2274	0.0613	48.21	266
DI0070	P0070	DC05	Frankfurt_DE	1.33	13.98	2.9	9	APAC-East	7613	0.1288	51.47	397
DI0071	P0071	DC05	Virginia_US	1.39	8.65	2.1	24	EU-Central	649	0.0821	29.93	431
DI0072	P0072	DC02	Virginia_US	1.53	23.62	3.3	15	EU-West	664	0.0963	56.28	447
DI0073	P0073	DC05	Virginia_US	1.59	14.35	3.4	17	APAC-East	1258	0.0592	21.14	386
DI0074	P0074	DC04	Tokyo_JP	1.69	19.04	2.3	22	APAC-South	7172	0.0998	31.06	537
DI0075	P0075	DC02	Oregon_US	1.33	19.7	2.2	5	APAC-South	7615	0.0709	59.74	227
DI0076	P0076	DC01	Amsterdam_NL	1.23	23.66	3.5	12	APAC-South	4742	0.1418	21.33	305
DI0077	P0077	DC02	Virginia_US	1.6	10.85	3.3	7	APAC-South	5525	0.1148	30.11	371
DI0078	P0078	DC02	Amsterdam_NL	1.25	13.96	3.2	5	EU-West	3395	0.1152	58.61	318
DI0079	P0079	DC04	Oregon_US	1.34	14.38	3.2	23	APAC-South	6187	0.0493	35.31	210
DI0080	P0080	DC01	Virginia_US	1.36	12.44	2.2	15	EU-Central	7159	0.0409	18.38	464
DI0081	P0081	DC01	Virginia_US	1.5	18.43	2.7	5	NA-West	7568	0.0414	55.04	386
DI0082	P0082	DC01	Virginia_US	1.4	11.23	3	22	NA-East	5454	0.0587	19.32	409
DI0083	P0083	DC05	Oregon_US	1.29	14.13	2.6	14	APAC-South	5188	0.0824	19.36	151
DI0084	P0084	DC06	Virginia_US	1.59	16.05	2.2	17	NA-West	4168	0.1059	19.1	424
DI0085	P0085	DC02	Virginia_US	1.57	14.28	2.7	13	NA-West	3988	0.0494	27.09	376
DI0086	P0086	DC06	Tokyo_JP	1.47	19.36	3.2	18	APAC-East	2206	0.0279	32.42	522
DI0087	P0087	DC05	Tokyo_JP	1.67	16.07	3.3	20	NA-East	1092	0.1374	47.14	520
DI0088	P0088	DC05	Singapore_SG	1.72	18.54	2.2	19	EU-Central	7618	0.0417	24.54	449
DI0089	P0089	DC01	Oregon_US	1.27	19.61	2.3	25	EU-Central	6756	0.0535	55.99	221
DI0090	P0090	DC01	Frankfurt_DE	1.25	14.76	2.5	13	APAC-East	3936	0.1336	50.39	362
DI0091	P0091	DC05	Oregon_US	1.28	10.54	2.8	23	EU-West	7437	0.0931	19.54	159
DI0092	P0092	DC05	Virginia_US	1.57	12.49	3	23	APAC-East	4048	0.0424	33.13	432
DI0093	P0093	DC06	Tokyo_JP	1.55	14.73	3.3	12	EU-West	6093	0.1397	55.37	472
DI0094	P0094	DC03	Virginia_US	1.42	16.36	3	8	EU-Central	1508	0.1466	34.94	453
DI0095	P0095	DC03	Tokyo_JP	1.55	18.97	2.3	11	NA-West	6057	0.1187	54.02	552
DI0096	P0096	DC05	Amsterdam_NL	1.1	20.06	2.6	21	APAC-East	717	0.0451	52.48	314
DI0097	P0097	DC02	Frankfurt_DE	1.26	23.61	3.1	13	NA-East	6676	0.0857	43.59	312
DI0098	P0098	DC01	Amsterdam_NL	1.17	18.1	2.3	20	APAC-East	4635	0.0648	52.69	256
DI0099	P0099	DC06	Frankfurt_DE	1.22	14.57	2.2	23	EU-Central	6928	0.1042	45.5	327
DI0100	P0100	DC04	Singapore_SG	1.56	21.27	3.2	5	NA-West	7336	0.1042	42.05	431
DI0101	P0101	DC03	Singapore_SG	1.75	13.19	3.5	25	NA-East	3679	0.0689	30.69	455
DI0102	P0102	DC04	Virginia_US	1.52	22.01	2.6	8	EU-West	4336	0.1061	52.95	407
DI0103	P0103	DC06	Singapore_SG	1.7	13.07	2.2	7	NA-East	7913	0.1033	53.77	456
DI0104	P0104	DC06	Tokyo_JP	1.52	10.55	3.1	6	APAC-East	3531	0.0615	21.3	473
DI0105	P0105	DC04	Virginia_US	1.41	15.12	2.6	6	APAC-East	5811	0.0944	23.55	443
DI0106	P0106	DC02	Tokyo_JP	1.58	21.34	3.4	16	APAC-East	2751	0.0421	44.59	526
DI0107	P0107	DC03	Frankfurt_DE	1.27	20.6	3.1	22	EU-Central	7602	0.1369	44.45	322
DI0108	P0108	DC02	Tokyo_JP	1.67	15.15	3.3	16	NA-East	4892	0.0803	20.3	475
DI0109	P0109	DC06	Singapore_SG	1.7	18.55	2.7	11	APAC-East	1399	0.1085	38.84	471
DI0110	P0110	DC02	Amsterdam_NL	1.33	13.83	3.5	19	EU-Central	2873	0.113	50.05	279
DI0111	P0111	DC06	Amsterdam_NL	1.16	8.99	2.7	11	EU-Central	4822	0.0406	50.33	308
DI0112	P0112	DC02	Singapore_SG	1.66	15.3	2.6	20	NA-West	535	0.0894	47.88	525
DI0113	P0113	DC03	Singapore_SG	1.6	19.5	2.9	12	EU-Central	5701	0.0648	20.8	468
DI0114	P0114	DC05	Virginia_US	1.39	22.01	2.4	14	NA-West	5959	0.0975	30.2	459
DI0115	P0115	DC02	Virginia_US	1.6	16.33	3.1	10	NA-West	643	0.0492	59.32	391
DI0116	P0116	DC01	Singapore_SG	1.68	10.09	3.1	6	NA-West	7074	0.0533	39.06	435
DI0117	P0117	DC01	Tokyo_JP	1.48	22.21	2.1	8	NA-West	3832	0.0361	26.37	540
DI0118	P0118	DC02	Tokyo_JP	1.62	8.16	2.6	8	APAC-South	4402	0.101	46.53	512
DI0119	P0119	DC01	Singapore_SG	1.73	10	2.2	8	NA-West	1990	0.046	26.83	482
DI0120	P0120	DC02	Virginia_US	1.53	13.02	2.1	20	EU-Central	5662	0.0825	25.55	371
DI0121	P0121	DC01	Frankfurt_DE	1.36	19.37	2.2	7	APAC-East	1063	0.1141	55.72	364
DI0122	P0122	DC04	Virginia_US	1.42	8.85	3.2	6	NA-East	3202	0.108	34.17	382
DI0123	P0123	DC01	Frankfurt_DE	1.36	19.28	2.3	16	NA-West	7663	0.0549	47.99	337
DI0124	P0124	DC03	Amsterdam_NL	1.11	14.8	2.7	17	APAC-South	6880	0.124	44.2	310
DI0125	P0125	DC01	Amsterdam_NL	1.25	9	3.4	10	EU-West	3620	0.0968	51.1	298
DI0126	P0126	DC02	Singapore_SG	1.64	14.1	2	9	NA-West	7403	0.0347	33.51	435
DI0127	P0127	DC03	Tokyo_JP	1.53	19.98	3	23	APAC-South	4738	0.1471	45.14	504
DI0128	P0128	DC05	Tokyo_JP	1.63	9.62	3	12	NA-West	3093	0.1079	32.32	554
DI0129	P0129	DC05	Singapore_SG	1.56	18.94	2.2	20	NA-West	7021	0.0297	37.12	454
DI0130	P0130	DC03	Frankfurt_DE	1.28	17.36	2.6	12	EU-West	3943	0.1242	35.16	386
DI0131	P0131	DC04	Virginia_US	1.38	16.46	3	8	NA-West	3593	0.0924	15.01	379
DI0132	P0132	DC05	Singapore_SG	1.71	23.13	2.8	25	APAC-South	3922	0.0643	52.14	512
DI0133	P0133	DC04	Virginia_US	1.49	18.54	2.7	16	APAC-South	3894	0.0327	44.65	370
DI0134	P0134	DC03	Tokyo_JP	1.69	12.96	2.8	8	EU-West	7227	0.084	51.98	544
DI0135	P0135	DC04	Frankfurt_DE	1.21	11.33	2.2	17	EU-Central	3928	0.1216	47.26	311
DI0136	P0136	DC04	Frankfurt_DE	1.38	22.24	2.9	19	NA-West	5438	0.1443	21.06	350
DI0137	P0137	DC05	Tokyo_JP	1.46	23.9	3.3	20	APAC-East	6358	0.1383	46.13	487
DI0138	P0138	DC02	Frankfurt_DE	1.25	18.21	3.3	21	NA-West	3640	0.0992	46.16	325
DI0139	P0139	DC04	Virginia_US	1.59	15.7	2.2	18	APAC-East	5750	0.1173	28.45	440
DI0140	P0140	DC03	Tokyo_JP	1.63	17.41	2.3	11	APAC-East	5858	0.1093	56.45	483
DI0141	P0141	DC06	Tokyo_JP	1.69	11.02	2.8	25	NA-East	5828	0.1189	40.3	528
DI0142	P0142	DC06	Tokyo_JP	1.55	20.71	3.3	14	NA-West	6562	0.088	16.14	485
DI0143	P0143	DC06	Frankfurt_DE	1.2	20.75	2.2	14	APAC-South	2379	0.1291	46.08	330
DI0144	P0144	DC05	Frankfurt_DE	1.24	15.69	2.9	22	EU-Central	6068	0.093	25.69	378
DI0145	P0145	DC06	Virginia_US	1.52	8.8	2.6	18	APAC-South	2845	0.0918	15.58	395
DI0146	P0146	DC05	Oregon_US	1.46	23.5	3.1	25	NA-East	6163	0.0911	42.15	208
DI0147	P0147	DC02	Virginia_US	1.46	24.72	2.1	10	APAC-South	4354	0.069	34.28	426
DI0148	P0148	DC02	Amsterdam_NL	1.23	12.34	2.5	9	EU-West	1653	0.0619	17.29	323
DI0149	P0149	DC05	Tokyo_JP	1.53	21.43	2.8	7	APAC-South	2884	0.0486	23.27	477
DI0150	P0150	DC05	Amsterdam_NL	1.18	17.13	2.1	12	EU-Central	5475	0.063	28.21	325

## Sheet: 4_Display_Operations_Raw
显示运营阶段原始数据 / Display Operations Raw Data
记录ID	项目ID	设备类型	设备型号	屏幕尺寸(inch)	显示功耗(W)	观看时长(h)	地理区域	国家	电网碳强度(gCO2/kWh)	显示能耗(kWh)	用户数量	总观看小时	记录月份
DO00001	P0001	Digital_Signage	Digital_Signage_4	84.9	264.7	3.1	Asia_Pacific	Japan	473	0.82057	16	49.6	2024-12
DO00002	P0001	Digital_Signage	Digital_Signage_5	52.5	108	7.59	North_America	Canada	487	0.81972	25	189.75	2024-09
DO00003	P0001	Digital_Signage	Digital_Signage_3	43.1	203.4	2.72	North_America	Canada	423	0.55325	42	114.24	2024-08
DO00004	P0001	Tablet	Tablet_5	9.3	8.7	2.08	Asia_Pacific	Japan	575	0.0181	41	85.28	2024-08
DO00005	P0001	Smartphone	Smartphone_1	5.4	5.3	7.55	North_America	Canada	447	0.04002	48	362.4	2024-12
DO00006	P0001	Laptop	Laptop_1	14.8	36.6	2.39	Europe	Germany	277	0.08747	5	11.95	2024-11
DO00007	P0001	Laptop	Laptop_3	14.6	40.8	5.55	Europe	UK	253	0.22644	35	194.25	2024-07
DO00008	P0001	Digital_Signage	Digital_Signage_1	74.5	217.1	4.27	North_America	USA	404	0.92702	19	81.13	2024-12
DO00009	P0001	Tablet	Tablet_5	9.3	13.4	0.73	Europe	Netherlands	373	0.00978	11	8.03	2024-11
DO00010	P0001	Laptop	Laptop_2	16	52.9	1.58	North_America	Canada	494	0.08358	44	69.52	2024-12
DO00011	P0001	Tablet	Tablet_1	11.2	11.9	3.46	Europe	Germany	336	0.04117	36	124.56	2024-07
DO00012	P0001	Tablet	Tablet_2	12	14.3	6.89	Europe	Netherlands	386	0.09853	10	68.9	2024-08
DO00013	P0001	Laptop	Laptop_2	15.5	33.8	6.89	Europe	Spain	378	0.23288	36	248.04	2024-10
DO00014	P0001	Digital_Signage	Digital_Signage_1	54.5	113.5	2.98	Europe	Spain	323	0.33823	9	26.82	2024-12
DO00015	P0001	Laptop	Laptop_1	14.1	27.4	5.12	Europe	Netherlands	318	0.14029	20	102.4	2024-12
DO00016	P0001	Digital_Signage	Digital_Signage_2	66.3	172.9	2.85	Europe	Netherlands	275	0.49277	15	42.75	2024-12
DO00017	P0001	Smartphone	Smartphone_3	6.7	2.5	3.19	North_America	Canada	419	0.00797	20	63.8	2024-10
DO00018	P0001	Digital_Signage	Digital_Signage_1	49.6	221.3	1.97	North_America	USA	484	0.43596	47	92.59	2024-12
DO00019	P0001	Desktop	Desktop_1	30.8	139.5	6.27	Europe	Spain	337	0.87466	14	87.78	2024-07
DO00020	P0001	Digital_Signage	Digital_Signage_3	65.4	299.7	2.17	Europe	France	305	0.65035	50	108.5	2024-11
DO00021	P0001	Tablet	Tablet_2	10.9	11.6	2.29	Europe	Spain	252	0.02656	40	91.6	2024-12
DO00022	P0001	Laptop	Laptop_5	13.6	30.6	7.76	Europe	Spain	349	0.23746	48	372.48	2024-12
DO00023	P0001	Smartphone	Smartphone_3	5.1	5	0.82	Europe	UK	305	0.0041	14	11.48	2024-11
DO00024	P0001	Tablet	Tablet_4	10.9	11.2	7.76	Europe	UK	265	0.08691	41	318.16	2024-09
DO00025	P0001	Tablet	Tablet_5	11.2	9.2	7.24	Europe	UK	338	0.06661	5	36.2	2024-11
DO00026	P0001	Tablet	Tablet_4	12.9	9.6	4.12	Europe	UK	323	0.03955	39	160.68	2024-07
DO00027	P0001	Digital_Signage	Digital_Signage_2	60.9	146	1.9	Europe	UK	282	0.2774	24	45.6	2024-11
DO00028	P0001	Desktop	Desktop_2	25.6	103.1	4.93	Europe	Netherlands	322	0.50828	42	207.06	2024-10
DO00029	P0001	Desktop	Desktop_2	21.5	120.1	4.79	Europe	Spain	256	0.57528	4	19.16	2024-08
DO00030	P0001	Tablet	Tablet_2	11.1	10.8	5.96	Asia_Pacific	Japan	626	0.06437	19	113.24	2024-07
DO00031	P0001	Laptop	Laptop_4	15.4	41.5	5.01	Europe	France	375	0.20791	38	190.38	2024-08
DO00032	P0001	Digital_Signage	Digital_Signage_5	53.4	244.8	1.02	Europe	Netherlands	339	0.2497	25	25.5	2024-10
DO00033	P0001	Laptop	Laptop_1	13.1	43.3	5.04	Asia_Pacific	South_Korea	615	0.21823	12	60.48	2024-10
DO00034	P0001	Digital_Signage	Digital_Signage_5	43.7	256.8	5.45	Europe	Germany	264	1.39956	39	212.55	2024-11
DO00035	P0002	Smartphone	Smartphone_5	5.8	5.5	6.52	North_America	Canada	384	0.03586	50	326	2024-10
DO00036	P0002	Tablet	Tablet_5	12.2	14.4	2.41	North_America	USA	414	0.0347	50	120.5	2024-08
DO00037	P0002	Desktop	Desktop_3	27.6	118.1	6.42	Europe	Germany	356	0.7582	37	237.54	2024-11
DO00038	P0002	Desktop	Desktop_5	21.1	125.8	1.3	North_America	Canada	411	0.16354	28	36.4	2024-12
DO00039	P0002	Digital_Signage	Digital_Signage_3	53.2	207.2	5.6	Europe	Spain	291	1.16032	49	274.4	2024-08
DO00040	P0002	Smartphone	Smartphone_5	6.6	3.9	7.91	Europe	Spain	323	0.03085	37	292.67	2024-09
DO00041	P0002	Smartphone	Smartphone_2	6.7	4.6	7.62	North_America	Canada	467	0.03505	7	53.34	2024-08
DO00042	P0002	Digital_Signage	Digital_Signage_4	75.8	260.2	7.73	Europe	Germany	274	2.01135	1	7.73	2024-07
DO00043	P0002	Laptop	Laptop_4	16.7	40.2	5.07	Europe	France	306	0.20381	47	238.29	2024-10
DO00044	P0002	Smartphone	Smartphone_5	6.3	3.1	6.65	Asia_Pacific	Japan	639	0.02062	41	272.65	2024-10
DO00045	P0002	Smartphone	Smartphone_1	5.4	4.6	6.38	North_America	Canada	379	0.02935	33	210.54	2024-11
DO00046	P0002	Laptop	Laptop_5	13.7	26.3	1.15	Europe	Germany	396	0.03024	18	20.7	2024-10
DO00047	P0002	Tablet	Tablet_4	10.6	9.4	4.62	Europe	Germany	388	0.04343	47	217.14	2024-11
DO00048	P0002	Digital_Signage	Digital_Signage_3	56.9	263.1	3.53	Europe	France	318	0.92874	1	3.53	2024-09
DO00049	P0002	Laptop	Laptop_4	15	44.6	6.52	Europe	UK	392	0.29079	17	110.84	2024-11
DO00050	P0003	Digital_Signage	Digital_Signage_3	71.9	293.2	7.71	Europe	France	364	2.26057	30	231.3	2024-12
DO00051	P0003	Smartphone	Smartphone_5	6.7	3.9	7.96	Europe	Netherlands	345	0.03104	44	350.24	2024-12
DO00052	P0003	Laptop	Laptop_3	14.6	37.4	1.2	Europe	UK	287	0.04488	44	52.8	2024-12
DO00053	P0003	Tablet	Tablet_1	11.2	9.2	2.52	Europe	France	384	0.02318	48	120.96	2024-12
DO00054	P0003	Laptop	Laptop_4	15.9	33.2	2.02	Europe	UK	281	0.06706	16	32.32	2024-11
DO00055	P0003	Tablet	Tablet_2	12.1	8.8	6.23	Europe	Netherlands	342	0.05482	35	218.05	2024-07
DO00056	P0003	Smartphone	Smartphone_3	6.2	4	7.88	Asia_Pacific	Australia	548	0.03152	33	260.04	2024-09
DO00057	P0003	Smartphone	Smartphone_2	6.5	2.5	4.56	Europe	Netherlands	322	0.0114	33	150.48	2024-09
DO00058	P0003	Smartphone	Smartphone_2	5.9	2.5	0.59	Europe	UK	353	0.00147	14	8.26	2024-10
DO00059	P0003	Digital_Signage	Digital_Signage_1	56	222.6	2.52	Europe	Spain	289	0.56095	40	100.8	2024-09
DO00060	P0003	Tablet	Tablet_2	11	9.5	3.5	North_America	Canada	405	0.03325	29	101.5	2024-08
DO00061	P0003	Digital_Signage	Digital_Signage_2	84.1	237.2	4.67	North_America	Canada	471	1.10772	25	116.75	2024-08
DO00062	P0003	Laptop	Laptop_2	14.9	25.3	6.87	Europe	France	399	0.17381	34	233.58	2024-11
DO00063	P0003	Tablet	Tablet_4	10.2	11.9	1.73	Europe	Netherlands	265	0.02059	14	24.22	2024-09
DO00064	P0003	Smartphone	Smartphone_1	5.9	3.3	6.58	Europe	Spain	334	0.02171	23	151.34	2024-07
DO00065	P0003	Smartphone	Smartphone_1	5.7	4.7	5.37	Europe	Spain	336	0.02524	12	64.44	2024-09
DO00066	P0003	Tablet	Tablet_3	11.7	11.4	2.65	North_America	USA	407	0.03021	41	108.65	2024-08
DO00067	P0003	Laptop	Laptop_3	14.7	46.4	3.08	Europe	Germany	262	0.14291	21	64.68	2024-09
DO00068	P0003	Tablet	Tablet_3	11.4	10.8	4.41	North_America	Canada	462	0.04763	29	127.89	2024-10
DO00069	P0003	Laptop	Laptop_2	16.4	29.4	5.76	Europe	UK	391	0.16934	6	34.56	2024-08
DO00070	P0003	Laptop	Laptop_4	13.4	27.2	3.48	North_America	USA	354	0.09466	49	170.52	2024-07
DO00071	P0003	Desktop	Desktop_3	27.8	85.9	2.36	Asia_Pacific	South_Korea	512	0.20272	19	44.84	2024-10
DO00072	P0003	Laptop	Laptop_2	15.1	31	2.94	Europe	UK	379	0.09114	31	91.14	2024-10
DO00073	P0003	Digital_Signage	Digital_Signage_3	65.6	127	3.92	Asia_Pacific	Singapore	568	0.49784	48	188.16	2024-12
DO00074	P0003	Digital_Signage	Digital_Signage_4	64.5	227.9	2.2	Europe	UK	322	0.50138	6	13.2	2024-10
DO00075	P0003	Tablet	Tablet_3	10.6	9.1	6.86	Europe	Spain	372	0.06243	23	157.78	2024-09
DO00076	P0003	Smartphone	Smartphone_5	5	5.7	6.24	Asia_Pacific	South_Korea	510	0.03557	19	118.56	2024-11
DO00077	P0003	Laptop	Laptop_1	15.2	31.6	1.72	North_America	Canada	409	0.05435	48	82.56	2024-12
DO00078	P0003	Smartphone	Smartphone_4	5.4	2.3	7.32	Europe	Spain	365	0.01684	45	329.4	2024-12
DO00079	P0003	Tablet	Tablet_3	11.6	11.7	1.87	Europe	France	378	0.02188	19	35.53	2024-07
DO00080	P0003	Smartphone	Smartphone_5	5.9	4.8	0.87	Europe	UK	253	0.00418	35	30.45	2024-07
DO00081	P0003	Laptop	Laptop_1	14.1	29.4	1.63	Europe	Germany	285	0.04792	32	52.16	2024-08
DO00082	P0003	Tablet	Tablet_4	10.2	13.6	0.74	Asia_Pacific	South_Korea	589	0.01006	6	4.44	2024-08
DO00083	P0003	Desktop	Desktop_3	29.5	85	2.38	Europe	France	384	0.2023	25	59.5	2024-07
DO00084	P0003	Desktop	Desktop_2	25.2	148.2	6.01	Europe	Germany	280	0.89068	7	42.07	2024-11
DO00085	P0003	Laptop	Laptop_4	14.6	58.6	0.82	Asia_Pacific	Singapore	576	0.04805	36	29.52	2024-11
DO00086	P0003	Desktop	Desktop_3	26.3	100.9	2.13	Europe	Germany	380	0.21492	8	17.04	2024-08
DO00087	P0003	Smartphone	Smartphone_3	5	5.2	0.57	Europe	Netherlands	368	0.00296	3	1.71	2024-11
DO00088	P0003	Smartphone	Smartphone_5	5.3	5.1	5.14	Europe	Netherlands	264	0.02621	49	251.86	2024-12
DO00089	P0003	Desktop	Desktop_1	24.9	90.8	2.25	Europe	Germany	269	0.2043	36	81	2024-12
DO00090	P0004	Tablet	Tablet_4	11.9	8.1	0.8	Europe	France	288	0.00648	46	36.8	2024-10
DO00091	P0004	Digital_Signage	Digital_Signage_3	65.3	198	5.99	Europe	Spain	302	1.18602	18	107.82	2024-11
DO00092	P0004	Digital_Signage	Digital_Signage_2	45	131	3.91	Europe	UK	331	0.51221	50	195.5	2024-12
DO00093	P0004	Digital_Signage	Digital_Signage_4	73.5	276.6	2.29	Europe	UK	366	0.63341	47	107.63	2024-07
DO00094	P0004	Digital_Signage	Digital_Signage_4	50.2	236.6	2.92	North_America	USA	442	0.69087	42	122.64	2024-09
DO00095	P0004	Desktop	Desktop_1	26.8	84.7	0.73	North_America	USA	377	0.06183	7	5.11	2024-10
DO00096	P0004	Laptop	Laptop_1	13.1	47.5	5.76	Europe	Netherlands	329	0.2736	17	97.92	2024-07
DO00097	P0004	Tablet	Tablet_2	11.4	8.5	7.46	Asia_Pacific	Singapore	581	0.06341	6	44.76	2024-10
DO00098	P0004	Desktop	Desktop_3	27.1	145.7	0.94	Europe	UK	369	0.13696	40	37.6	2024-09
DO00099	P0004	Digital_Signage	Digital_Signage_1	73.6	266.9	1.23	Europe	France	394	0.32829	47	57.81	2024-08
DO00100	P0004	Digital_Signage	Digital_Signage_4	50.1	205.2	4.69	Europe	France	334	0.96239	48	225.12	2024-07
DO00101	P0004	Digital_Signage	Digital_Signage_3	71	240.5	1.85	Europe	Germany	275	0.44493	26	48.1	2024-11
DO00102	P0004	Tablet	Tablet_2	11.1	12.2	7.98	Asia_Pacific	Australia	560	0.09736	24	191.52	2024-10
DO00103	P0004	Smartphone	Smartphone_3	6.2	4.3	2.41	Europe	Spain	389	0.01036	29	69.89	2024-10
DO00104	P0004	Smartphone	Smartphone_1	6.5	5.9	7.18	Europe	Spain	270	0.04236	1	7.18	2024-09
DO00105	P0004	Laptop	Laptop_2	16.4	25.8	4.33	North_America	Canada	488	0.11171	37	160.21	2024-11
DO00106	P0004	Laptop	Laptop_1	13.2	37.4	2.37	Europe	UK	383	0.08864	17	40.29	2024-09
DO00107	P0004	Desktop	Desktop_5	25.4	144.3	1.8	North_America	Canada	469	0.25974	45	81	2024-12
DO00108	P0004	Digital_Signage	Digital_Signage_1	67.6	160.1	0.92	North_America	Canada	362	0.14729	50	46	2024-09
DO00109	P0004	Tablet	Tablet_4	10.7	14.1	6.87	North_America	USA	462	0.09687	1	6.87	2024-12
DO00110	P0004	Smartphone	Smartphone_1	5.6	2.2	5.73	Europe	France	299	0.01261	10	57.3	2024-07
DO00111	P0004	Smartphone	Smartphone_4	6.5	4.3	3.46	Europe	Netherlands	293	0.01488	9	31.14	2024-09
DO00112	P0004	Desktop	Desktop_4	27.3	83.5	3.76	Europe	Germany	310	0.31396	45	169.2	2024-08
DO00113	P0004	Laptop	Laptop_4	15.2	42.1	7.98	Europe	France	334	0.33596	34	271.32	2024-08
DO00114	P0004	Laptop	Laptop_1	14.1	40.1	3.6	North_America	USA	367	0.14436	24	86.4	2024-09
DO00115	P0004	Laptop	Laptop_3	14.4	47.9	5.12	North_America	USA	498	0.24525	29	148.48	2024-11
DO00116	P0004	Laptop	Laptop_4	13.2	53.6	5.96	Europe	UK	273	0.31946	6	35.76	2024-07
DO00117	P0004	Desktop	Desktop_2	31.4	144.9	5.7	North_America	Canada	352	0.82593	8	45.6	2024-09
DO00118	P0004	Smartphone	Smartphone_4	5	2.8	6.13	Europe	France	332	0.01716	36	220.68	2024-10
DO00119	P0004	Digital_Signage	Digital_Signage_2	71.9	233.7	1.78	Europe	Spain	257	0.41599	19	33.82	2024-08
DO00120	P0004	Digital_Signage	Digital_Signage_3	44.3	231	5.47	Europe	Netherlands	349	1.26357	43	235.21	2024-09
DO00121	P0004	Desktop	Desktop_1	24.2	141.8	5.82	Europe	Netherlands	326	0.82528	21	122.22	2024-10
DO00122	P0004	Digital_Signage	Digital_Signage_5	45.8	139.8	7.42	Asia_Pacific	Japan	458	1.03732	20	148.4	2024-09
DO00123	P0004	Smartphone	Smartphone_4	6.5	2.1	2.27	North_America	Canada	444	0.00477	33	74.91	2024-09
DO00124	P0004	Desktop	Desktop_3	30.7	142.3	7.62	North_America	USA	492	1.08433	15	114.3	2024-08
DO00125	P0004	Tablet	Tablet_4	11.6	8.6	5.65	Europe	Spain	381	0.04859	27	152.55	2024-08
DO00126	P0004	Digital_Signage	Digital_Signage_2	60.3	162.5	2.05	Europe	Netherlands	331	0.33312	9	18.45	2024-11
DO00127	P0004	Digital_Signage	Digital_Signage_2	79.1	161.8	7.32	North_America	USA	415	1.18438	50	366	2024-08
DO00128	P0004	Digital_Signage	Digital_Signage_2	55.7	211.5	6.8	Asia_Pacific	Japan	487	1.4382	10	68	2024-12
DO00129	P0005	Tablet	Tablet_4	12.8	10.1	1.91	North_America	Canada	373	0.01929	9	17.19	2024-08
DO00130	P0005	Desktop	Desktop_5	27.8	122.4	5.66	Europe	Spain	285	0.69278	23	130.18	2024-07
DO00131	P0005	Smartphone	Smartphone_2	6	4.4	3.41	North_America	Canada	378	0.015	31	105.71	2024-08
DO00132	P0005	Laptop	Laptop_2	13.9	39.3	2.17	Asia_Pacific	Australia	640	0.08528	43	93.31	2024-08
DO00133	P0005	Laptop	Laptop_1	13.7	58.4	2.94	Europe	Spain	323	0.1717	30	88.2	2024-08
DO00134	P0005	Smartphone	Smartphone_4	6.6	4.4	7.54	North_America	Canada	409	0.03318	37	278.98	2024-11
DO00135	P0005	Digital_Signage	Digital_Signage_5	69.6	240.8	6.7	Europe	Germany	318	1.61336	3	20.1	2024-08
DO00136	P0005	Digital_Signage	Digital_Signage_5	59	247	7.72	Europe	Spain	365	1.90684	13	100.36	2024-09
DO00137	P0005	Smartphone	Smartphone_4	6.8	5.1	5.1	Europe	France	313	0.02601	4	20.4	2024-12
DO00138	P0005	Digital_Signage	Digital_Signage_2	61.9	229.2	6.34	Europe	Spain	267	1.45313	45	285.3	2024-11
DO00139	P0005	Laptop	Laptop_4	14.7	40.8	7.22	Europe	Spain	384	0.29458	30	216.6	2024-07
DO00140	P0005	Tablet	Tablet_3	11.8	14.4	5.8	North_America	USA	364	0.08352	41	237.8	2024-09
DO00141	P0005	Desktop	Desktop_5	28.8	130.9	3.35	Asia_Pacific	Singapore	526	0.43852	50	167.5	2024-08
DO00142	P0005	Tablet	Tablet_5	12.5	14	5.84	Europe	France	277	0.08176	27	157.68	2024-09
DO00143	P0005	Tablet	Tablet_4	10.2	9.3	6.24	Asia_Pacific	Singapore	451	0.05803	1	6.24	2024-10
DO00144	P0006	Smartphone	Smartphone_5	6.6	4.4	4.07	Europe	France	338	0.01791	27	109.89	2024-10
DO00145	P0006	Desktop	Desktop_5	27.6	97.1	6.65	Europe	Spain	344	0.64572	14	93.1	2024-07
DO00146	P0006	Laptop	Laptop_2	13.2	37.2	6.79	Europe	Germany	350	0.25259	20	135.8	2024-09
DO00147	P0006	Desktop	Desktop_1	22.2	149.6	5.69	Europe	UK	342	0.85122	39	221.91	2024-11
DO00148	P0006	Digital_Signage	Digital_Signage_2	83.6	249.9	2.74	Europe	Germany	264	0.68473	24	65.76	2024-10
DO00149	P0006	Desktop	Desktop_4	30.3	84.5	2.56	Europe	Germany	354	0.21632	34	87.04	2024-10
DO00150	P0006	Digital_Signage	Digital_Signage_2	71.9	222.4	4.13	Europe	Spain	398	0.91851	45	185.85	2024-11
DO00151	P0006	Tablet	Tablet_4	11.4	10.2	1.47	Europe	Spain	303	0.01499	37	54.39	2024-10
DO00152	P0006	Digital_Signage	Digital_Signage_4	63.2	136	0.51	Europe	UK	397	0.06936	2	1.02	2024-10
DO00153	P0006	Desktop	Desktop_2	29.8	149.9	6.55	Europe	UK	302	0.98185	14	91.7	2024-07
DO00154	P0006	Laptop	Laptop_3	14	27.4	0.55	Europe	Spain	299	0.01507	44	24.2	2024-09
DO00155	P0006	Tablet	Tablet_4	11.9	12.3	6.75	Europe	France	279	0.08303	44	297	2024-10
DO00156	P0006	Smartphone	Smartphone_1	6.3	3.9	3.97	Europe	Spain	384	0.01548	27	107.19	2024-12
DO00157	P0006	Desktop	Desktop_5	24.3	130.7	4.83	Europe	Spain	253	0.63128	22	106.26	2024-09
DO00158	P0006	Desktop	Desktop_2	24.1	82.2	3.42	Asia_Pacific	Singapore	564	0.28112	39	133.38	2024-07
DO00159	P0006	Tablet	Tablet_3	11.8	9.9	6.72	Europe	France	306	0.06653	20	134.4	2024-08
DO00160	P0006	Digital_Signage	Digital_Signage_3	49.5	174.8	3.83	Europe	France	387	0.66948	2	7.66	2024-10
DO00161	P0006	Digital_Signage	Digital_Signage_2	50.2	284.7	1.57	North_America	Canada	466	0.44698	7	10.99	2024-11
DO00162	P0006	Laptop	Laptop_2	15.9	41.1	7.49	North_America	USA	351	0.30784	44	329.56	2024-11
DO00163	P0006	Desktop	Desktop_3	26.1	83.2	6.19	Europe	UK	253	0.51501	41	253.79	2024-08
DO00164	P0006	Tablet	Tablet_2	9.8	9.9	2.54	Europe	Netherlands	351	0.02515	11	27.94	2024-09
DO00165	P0006	Desktop	Desktop_1	31.5	119.2	2.89	Europe	Spain	303	0.34449	10	28.9	2024-12
DO00166	P0006	Tablet	Tablet_5	10	8.5	0.88	Europe	UK	331	0.00748	2	1.76	2024-10
DO00167	P0006	Desktop	Desktop_1	25.2	86	5.22	Europe	Spain	384	0.44892	45	234.9	2024-12
DO00168	P0006	Smartphone	Smartphone_5	5.7	3.3	7.42	Europe	Spain	262	0.02449	49	363.58	2024-10
DO00169	P0006	Digital_Signage	Digital_Signage_2	46	260.5	5.63	North_America	USA	418	1.46662	46	258.98	2024-10
DO00170	P0006	Smartphone	Smartphone_2	6.9	2.6	3.44	Asia_Pacific	Australia	633	0.00894	45	154.8	2024-12
DO00171	P0006	Tablet	Tablet_3	10.8	8.2	6.84	Europe	UK	322	0.05609	19	129.96	2024-09
DO00172	P0006	Digital_Signage	Digital_Signage_5	47.5	120.6	5.37	North_America	USA	399	0.64762	20	107.4	2024-11
DO00173	P0006	Smartphone	Smartphone_4	6.2	3	3.38	Europe	France	396	0.01014	22	74.36	2024-08
DO00174	P0007	Digital_Signage	Digital_Signage_4	75.7	187.1	5.52	North_America	USA	376	1.03279	48	264.96	2024-12
DO00175	P0007	Digital_Signage	Digital_Signage_4	46.9	219.2	1.82	Europe	Germany	373	0.39894	26	47.32	2024-07
DO00176	P0007	Digital_Signage	Digital_Signage_1	71.5	219.3	5.45	North_America	Canada	424	1.19519	6	32.7	2024-08
DO00177	P0007	Laptop	Laptop_5	16.6	47.3	3.9	Europe	France	349	0.18447	19	74.1	2024-10
DO00178	P0007	Digital_Signage	Digital_Signage_5	61.2	141.1	7.35	North_America	Canada	436	1.03708	20	147	2024-10
DO00179	P0007	Tablet	Tablet_1	11.3	12.3	0.97	Europe	France	378	0.01193	36	34.92	2024-07
DO00180	P0007	Desktop	Desktop_5	30	105.1	5.77	North_America	USA	385	0.60643	26	150.02	2024-12
DO00181	P0007	Tablet	Tablet_4	10.6	11	1.91	Europe	France	321	0.02101	25	47.75	2024-09
DO00182	P0007	Smartphone	Smartphone_2	5.6	5.5	0.62	Europe	Germany	261	0.00341	47	29.14	2024-10
DO00183	P0007	Smartphone	Smartphone_2	5.2	4.6	5.72	Europe	Netherlands	384	0.02631	28	160.16	2024-11
DO00184	P0007	Laptop	Laptop_4	15	44.3	3.69	Europe	UK	284	0.16347	1	3.69	2024-11
DO00185	P0007	Smartphone	Smartphone_2	6.4	3.1	0.78	Asia_Pacific	Australia	457	0.00242	31	24.18	2024-12
DO00186	P0007	Tablet	Tablet_1	11.3	14.7	7.88	Europe	Spain	398	0.11584	50	394	2024-09
DO00187	P0007	Smartphone	Smartphone_5	5.2	5.6	5.48	Europe	Netherlands	345	0.03069	43	235.64	2024-07
DO00188	P0007	Digital_Signage	Digital_Signage_5	55.4	110.6	4.34	Europe	Germany	320	0.48	31	134.54	2024-11
DO00189	P0007	Tablet	Tablet_4	10.4	14.8	7.42	Europe	France	255	0.10982	48	356.16	2024-09
DO00190	P0007	Digital_Signage	Digital_Signage_3	44.6	194.6	2.69	Europe	Germany	348	0.52347	48	129.12	2024-11
DO00191	P0007	Desktop	Desktop_3	26.3	88.9	5.12	Europe	UK	288	0.45517	18	92.16	2024-09
DO00192	P0007	Desktop	Desktop_1	27.6	143.7	1.82	North_America	Canada	405	0.26153	45	81.9	2024-08
DO00193	P0007	Smartphone	Smartphone_2	6.6	5.4	4.97	Europe	Germany	395	0.02684	10	49.7	2024-10
DO00194	P0007	Smartphone	Smartphone_4	5.5	3.8	6.81	Europe	France	337	0.02588	4	27.24	2024-12
DO00195	P0007	Tablet	Tablet_1	9.2	11.2	6.14	Europe	Netherlands	362	0.06877	35	214.9	2024-08
DO00196	P0007	Smartphone	Smartphone_4	5.9	2.6	6.48	North_America	USA	393	0.01685	25	162	2024-12
DO00197	P0007	Tablet	Tablet_5	11.7	8.3	3.74	Asia_Pacific	Australia	641	0.03104	42	157.08	2024-09
DO00198	P0007	Tablet	Tablet_3	10.1	8.7	5.56	Europe	Netherlands	319	0.04837	16	88.96	2024-12
DO00199	P0007	Digital_Signage	Digital_Signage_2	64.4	235.5	5.55	Asia_Pacific	Australia	560	1.30702	5	27.75	2024-07
DO00200	P0007	Smartphone	Smartphone_1	6.1	4.7	0.76	Europe	UK	288	0.00357	40	30.4	2024-07
DO00201	P0007	Desktop	Desktop_5	28.2	138.5	1.4	Asia_Pacific	Japan	592	0.1939	39	54.6	2024-08
DO00202	P0007	Smartphone	Smartphone_5	6.6	2.7	4	Europe	France	288	0.0108	5	20	2024-12
DO00203	P0007	Smartphone	Smartphone_3	6.5	4.8	6.36	Europe	UK	289	0.03053	18	114.48	2024-07
DO00204	P0007	Smartphone	Smartphone_4	5.7	2.2	1.02	Asia_Pacific	Australia	486	0.00224	13	13.26	2024-11
DO00205	P0007	Smartphone	Smartphone_2	6.3	2.4	5.33	Europe	Netherlands	283	0.01279	29	154.57	2024-12
DO00206	P0007	Tablet	Tablet_1	9.1	8.5	4.23	North_America	Canada	353	0.03596	42	177.66	2024-12
DO00207	P0007	Desktop	Desktop_1	28.3	98.7	4.37	North_America	Canada	436	0.43132	50	218.5	2024-10
DO00208	P0007	Smartphone	Smartphone_4	5.8	4.9	0.52	North_America	USA	431	0.00255	45	23.4	2024-10
DO00209	P0007	Desktop	Desktop_5	26.9	149.4	5.24	Europe	UK	310	0.78286	42	220.08	2024-07
DO00210	P0007	Tablet	Tablet_5	12.4	10.4	1.82	North_America	Canada	447	0.01893	3	5.46	2024-10
DO00211	P0008	Laptop	Laptop_3	15.8	56.4	7.14	Europe	UK	323	0.4027	29	207.06	2024-12
DO00212	P0008	Laptop	Laptop_2	13.1	25.9	0.97	Asia_Pacific	Singapore	548	0.02512	35	33.95	2024-12
DO00213	P0008	Tablet	Tablet_4	11.1	13.8	0.92	Europe	Germany	256	0.0127	47	43.24	2024-07
DO00214	P0008	Smartphone	Smartphone_1	5.4	4.6	4.85	Europe	Spain	272	0.02231	5	24.25	2024-07
DO00215	P0008	Laptop	Laptop_4	15.6	41.5	5.37	Asia_Pacific	Japan	499	0.22286	1	5.37	2024-08
DO00216	P0008	Desktop	Desktop_3	30	86.8	6.63	Europe	Spain	260	0.57548	8	53.04	2024-10
DO00217	P0008	Digital_Signage	Digital_Signage_5	51.5	260.9	7.82	Europe	Netherlands	299	2.04024	37	289.34	2024-11
DO00218	P0008	Laptop	Laptop_3	16.3	52.8	1.41	North_America	USA	400	0.07445	10	14.1	2024-10
DO00219	P0008	Laptop	Laptop_3	15.2	40.4	6.43	Asia_Pacific	Japan	477	0.25977	41	263.63	2024-11
DO00220	P0008	Smartphone	Smartphone_2	5	3.9	5.8	Europe	France	389	0.02262	38	220.4	2024-09
DO00221	P0008	Smartphone	Smartphone_4	6.4	2.8	2.29	Europe	Spain	318	0.00641	12	27.48	2024-11
DO00222	P0008	Desktop	Desktop_5	23	115	0.53	Asia_Pacific	Australia	520	0.06095	16	8.48	2024-08
DO00223	P0008	Desktop	Desktop_5	31.7	123.3	5.2	North_America	USA	420	0.64116	14	72.8	2024-09
DO00224	P0008	Desktop	Desktop_2	22.2	90.4	1.7	North_America	Canada	425	0.15368	3	5.1	2024-07
DO00225	P0008	Tablet	Tablet_3	9.8	9.8	6.05	Europe	Netherlands	256	0.05929	35	211.75	2024-08
DO00226	P0008	Laptop	Laptop_1	14.9	29.1	2.94	Asia_Pacific	South_Korea	569	0.08555	13	38.22	2024-12
DO00227	P0008	Tablet	Tablet_2	12.1	10.3	3.32	Europe	Netherlands	380	0.0342	15	49.8	2024-07
DO00228	P0008	Smartphone	Smartphone_5	6	5.6	3.4	Europe	Spain	318	0.01904	9	30.6	2024-10
DO00229	P0008	Laptop	Laptop_3	16.9	32.1	1.52	Europe	Spain	259	0.04879	30	45.6	2024-10
DO00230	P0008	Smartphone	Smartphone_2	6.5	2.9	5.28	Europe	France	368	0.01531	40	211.2	2024-08
DO00231	P0008	Digital_Signage	Digital_Signage_5	78.8	117.3	2.12	North_America	Canada	479	0.24868	31	65.72	2024-10
DO00232	P0008	Tablet	Tablet_1	11.9	13.2	2.17	Europe	UK	315	0.02864	38	82.46	2024-08
DO00233	P0008	Digital_Signage	Digital_Signage_1	60	108.8	3.46	Asia_Pacific	Japan	535	0.37645	45	155.7	2024-07
DO00234	P0008	Smartphone	Smartphone_4	5.5	4.2	1.5	Europe	Netherlands	392	0.0063	19	28.5	2024-08
DO00235	P0008	Desktop	Desktop_1	26.3	101.3	3.98	North_America	USA	496	0.40317	9	35.82	2024-12
DO00236	P0008	Smartphone	Smartphone_2	6.6	3.5	1.03	Europe	Germany	379	0.00361	45	46.35	2024-09
DO00237	P0008	Digital_Signage	Digital_Signage_1	54.8	250.6	1.11	North_America	USA	468	0.27817	22	24.42	2024-12
DO00238	P0008	Desktop	Desktop_5	31.4	127.2	3.99	North_America	USA	407	0.50753	3	11.97	2024-09
DO00239	P0008	Tablet	Tablet_2	11.6	12.9	3.01	Europe	France	271	0.03883	35	105.35	2024-07
DO00240	P0008	Smartphone	Smartphone_5	6.7	4.8	7.23	North_America	USA	398	0.0347	33	238.59	2024-12
DO00241	P0008	Smartphone	Smartphone_3	5.1	3.5	1.42	Europe	Spain	329	0.00497	46	65.32	2024-11
DO00242	P0008	Digital_Signage	Digital_Signage_3	61.4	173.6	7.13	North_America	USA	378	1.23777	6	42.78	2024-07
DO00243	P0008	Smartphone	Smartphone_2	5.6	5.8	1.61	Europe	UK	267	0.00934	10	16.1	2024-08
DO00244	P0008	Digital_Signage	Digital_Signage_1	54.6	293.9	3.65	Europe	France	321	1.07273	48	175.2	2024-12
DO00245	P0008	Desktop	Desktop_3	23.1	81.5	3.07	North_America	Canada	412	0.25021	42	128.94	2024-09
DO00246	P0008	Smartphone	Smartphone_5	6.3	4.1	1.49	Europe	Netherlands	296	0.00611	20	29.8	2024-08
DO00247	P0009	Tablet	Tablet_2	10.9	14.8	2.63	North_America	USA	372	0.03892	11	28.93	2024-11
DO00248	P0009	Laptop	Laptop_5	14.1	59.1	1.38	North_America	USA	374	0.08156	21	28.98	2024-11
DO00249	P0009	Laptop	Laptop_4	14	31.5	7.84	Europe	Germany	350	0.24696	10	78.4	2024-09
DO00250	P0009	Smartphone	Smartphone_5	7	4.1	4.25	Europe	Germany	311	0.01742	10	42.5	2024-10
DO00251	P0009	Tablet	Tablet_2	9	13.2	2.72	Asia_Pacific	Australia	579	0.0359	19	51.68	2024-11
DO00252	P0009	Laptop	Laptop_5	15.9	57.3	7.25	Europe	Germany	360	0.41542	9	65.25	2024-12
DO00253	P0009	Digital_Signage	Digital_Signage_1	55.2	180.3	2.95	North_America	Canada	404	0.53189	39	115.05	2024-12
DO00254	P0009	Laptop	Laptop_5	15.1	52.3	4.54	North_America	USA	353	0.23744	29	131.66	2024-12
DO00255	P0009	Desktop	Desktop_5	25.3	114.3	7.31	Europe	Spain	392	0.83553	24	175.44	2024-10
DO00256	P0009	Laptop	Laptop_4	14.5	38	3.84	Europe	UK	296	0.14592	36	138.24	2024-07
DO00257	P0009	Laptop	Laptop_4	16	39.5	7.78	Europe	France	371	0.30731	28	217.84	2024-12
DO00258	P0009	Smartphone	Smartphone_2	6.7	4.4	7.01	Europe	UK	321	0.03084	22	154.22	2024-07
DO00259	P0009	Digital_Signage	Digital_Signage_4	45.8	181.9	3.97	Asia_Pacific	South_Korea	485	0.72214	37	146.89	2024-08
DO00260	P0009	Laptop	Laptop_2	16.3	35.1	2.78	Europe	UK	375	0.09758	36	100.08	2024-12
DO00261	P0009	Smartphone	Smartphone_2	5.1	2	5.49	Europe	Netherlands	269	0.01098	19	104.31	2024-10
DO00262	P0009	Laptop	Laptop_4	16.6	47.6	7.78	Europe	UK	324	0.37033	39	303.42	2024-12
DO00263	P0009	Tablet	Tablet_5	10.9	11.1	6.64	Europe	Netherlands	396	0.0737	24	159.36	2024-11
DO00264	P0009	Digital_Signage	Digital_Signage_1	78.3	132.6	5.7	Europe	UK	319	0.75582	23	131.1	2024-08
DO00265	P0009	Desktop	Desktop_3	25	124.5	4.47	Asia_Pacific	Japan	508	0.55651	5	22.35	2024-11
DO00266	P0009	Laptop	Laptop_2	16.1	46	6.7	Europe	UK	381	0.3082	44	294.8	2024-09
DO00267	P0009	Tablet	Tablet_3	9.4	12.1	2.61	North_America	USA	371	0.03158	50	130.5	2024-10
DO00268	P0009	Smartphone	Smartphone_3	6.8	2.7	1.91	Europe	Spain	283	0.00516	36	68.76	2024-11
DO00269	P0009	Digital_Signage	Digital_Signage_5	72.6	240.5	1.07	North_America	Canada	419	0.25734	9	9.63	2024-07
DO00270	P0009	Smartphone	Smartphone_3	5.6	3.5	2.79	North_America	Canada	376	0.00977	48	133.92	2024-07
DO00271	P0009	Laptop	Laptop_2	16.4	30	7.86	Europe	France	281	0.2358	28	220.08	2024-12
DO00272	P0009	Desktop	Desktop_1	21.2	113.9	6.45	Europe	France	266	0.73466	33	212.85	2024-11
DO00273	P0009	Desktop	Desktop_4	22.3	97.7	6.37	Europe	Germany	363	0.62235	39	248.43	2024-08
DO00274	P0009	Digital_Signage	Digital_Signage_2	49.9	170.3	3.11	Europe	UK	392	0.52963	11	34.21	2024-11
DO00275	P0009	Digital_Signage	Digital_Signage_2	63.7	113.7	5.87	North_America	USA	429	0.66742	19	111.53	2024-08
DO00276	P0009	Digital_Signage	Digital_Signage_1	83.9	119.7	4.06	Europe	Spain	378	0.48598	45	182.7	2024-11
DO00277	P0009	Laptop	Laptop_4	15.7	28.8	4.36	North_America	Canada	414	0.12557	27	117.72	2024-07
DO00278	P0009	Tablet	Tablet_1	10.9	11.6	4.68	Europe	UK	356	0.05429	3	14.04	2024-07
DO00279	P0009	Tablet	Tablet_4	9.5	10	6.81	Europe	UK	353	0.0681	15	102.15	2024-11
DO00280	P0009	Smartphone	Smartphone_3	7	3.7	3.26	North_America	Canada	491	0.01206	1	3.26	2024-12
DO00281	P0009	Smartphone	Smartphone_1	5.8	4.1	3.5	North_America	USA	372	0.01435	38	133	2024-07
DO00282	P0009	Laptop	Laptop_1	14.5	32	6.79	Europe	Netherlands	268	0.21728	47	319.13	2024-10
DO00283	P0009	Tablet	Tablet_5	11.4	13.3	5.5	North_America	Canada	403	0.07315	26	143	2024-10
DO00284	P0009	Digital_Signage	Digital_Signage_3	48.3	190.9	5.21	Europe	Netherlands	325	0.99459	9	46.89	2024-07
DO00285	P0009	Desktop	Desktop_1	30.1	114.9	5.59	Europe	France	307	0.64229	10	55.9	2024-09
DO00286	P0009	Digital_Signage	Digital_Signage_5	46.1	115.3	2.01	North_America	Canada	469	0.23175	43	86.43	2024-10
DO00287	P0010	Digital_Signage	Digital_Signage_3	65.3	261.9	0.74	Europe	Germany	393	0.19381	28	20.72	2024-07
DO00288	P0010	Smartphone	Smartphone_4	5.6	3.5	5.45	Europe	Germany	277	0.01907	50	272.5	2024-09
DO00289	P0010	Laptop	Laptop_4	14.7	35.9	4.18	Europe	Germany	335	0.15006	36	150.48	2024-12
DO00290	P0010	Digital_Signage	Digital_Signage_5	62.2	212.5	4.21	Europe	Germany	309	0.89463	25	105.25	2024-11
DO00291	P0010	Tablet	Tablet_3	10.3	8.2	6.07	Europe	UK	302	0.04977	2	12.14	2024-12
DO00292	P0010	Tablet	Tablet_4	9.4	10.4	2.33	Europe	UK	258	0.02423	16	37.28	2024-12
DO00293	P0010	Tablet	Tablet_5	9.3	12.8	0.65	North_America	USA	401	0.00832	21	13.65	2024-07
DO00294	P0010	Smartphone	Smartphone_4	6.1	5.6	7.89	Europe	Netherlands	338	0.04418	25	197.25	2024-11
DO00295	P0010	Smartphone	Smartphone_3	6.1	5.2	4.27	Europe	France	300	0.0222	49	209.23	2024-12
DO00296	P0010	Tablet	Tablet_2	11.5	10.5	7.81	Europe	Netherlands	345	0.082	5	39.05	2024-11
DO00297	P0010	Laptop	Laptop_3	14.1	35.4	7.68	Europe	France	344	0.27187	46	353.28	2024-11
DO00298	P0010	Desktop	Desktop_5	24.7	84.7	3.1	North_America	Canada	414	0.26257	5	15.5	2024-12
DO00299	P0010	Tablet	Tablet_5	12.2	11	2.38	Europe	France	312	0.02618	33	78.54	2024-10
DO00300	P0010	Digital_Signage	Digital_Signage_2	79.9	225.6	2.1	Europe	France	337	0.47376	48	100.8	2024-10
DO00301	P0010	Tablet	Tablet_5	12.2	14	3.23	Asia_Pacific	Japan	554	0.04522	10	32.3	2024-08
DO00302	P0010	Laptop	Laptop_3	16.4	39.4	6.84	North_America	USA	445	0.2695	18	123.12	2024-09
DO00303	P0010	Laptop	Laptop_3	15.7	33.3	2.34	Europe	France	279	0.07792	20	46.8	2024-10
DO00304	P0010	Smartphone	Smartphone_5	7	3.7	1.52	Asia_Pacific	Singapore	482	0.00562	17	25.84	2024-09
DO00305	P0010	Digital_Signage	Digital_Signage_2	69.7	108.4	7.22	North_America	USA	358	0.78265	21	151.62	2024-11
DO00306	P0010	Tablet	Tablet_1	12.6	10.8	6.8	Europe	Germany	310	0.07344	9	61.2	2024-08
DO00307	P0010	Desktop	Desktop_5	29.1	145.3	7.49	Europe	Spain	392	1.0883	17	127.33	2024-10
DO00308	P0010	Desktop	Desktop_2	27.6	134.1	6.54	Europe	Spain	361	0.87701	48	313.92	2024-08
DO00309	P0010	Smartphone	Smartphone_2	5.3	2.7	6.97	Asia_Pacific	South_Korea	532	0.01882	4	27.88	2024-10
DO00310	P0010	Digital_Signage	Digital_Signage_3	72.1	122.6	7.72	Europe	Netherlands	352	0.94647	10	77.2	2024-09
DO00311	P0010	Smartphone	Smartphone_3	6.6	2.1	5.47	Asia_Pacific	Japan	618	0.01149	4	21.88	2024-12
DO00312	P0010	Laptop	Laptop_3	15.2	35.8	5.64	Asia_Pacific	Australia	631	0.20191	35	197.4	2024-08
DO00313	P0010	Smartphone	Smartphone_4	5	5.8	7.52	Asia_Pacific	Australia	510	0.04362	49	368.48	2024-08
DO00314	P0010	Tablet	Tablet_2	12.4	9.1	6.25	Europe	UK	382	0.05688	27	168.75	2024-07
DO00315	P0010	Tablet	Tablet_1	12.3	14.6	3	Europe	Netherlands	389	0.0438	28	84	2024-07
DO00316	P0010	Laptop	Laptop_3	15	37.3	3.9	Europe	Spain	361	0.14547	2	7.8	2024-07
DO00317	P0011	Laptop	Laptop_4	16.2	29.8	1.12	Europe	UK	297	0.03338	11	12.32	2024-08
DO00318	P0011	Digital_Signage	Digital_Signage_2	78.4	237.2	7.05	North_America	Canada	418	1.67226	9	63.45	2024-09
DO00319	P0011	Laptop	Laptop_5	16.3	53	3.45	Europe	Netherlands	305	0.18285	25	86.25	2024-11
DO00320	P0011	Laptop	Laptop_1	16.8	57.3	7.81	Europe	France	386	0.44751	13	101.53	2024-09
DO00321	P0011	Laptop	Laptop_1	14.6	40	1.78	Europe	Germany	394	0.0712	37	65.86	2024-07
DO00322	P0011	Desktop	Desktop_5	25.8	144.4	5.85	Europe	Netherlands	268	0.84474	13	76.05	2024-09
DO00323	P0011	Tablet	Tablet_4	10.5	11	2.62	Europe	France	399	0.02882	44	115.28	2024-08
DO00324	P0011	Smartphone	Smartphone_2	5.8	2.6	3.88	Europe	UK	285	0.01009	16	62.08	2024-09
DO00325	P0011	Digital_Signage	Digital_Signage_4	45.7	193.8	5.85	North_America	Canada	453	1.13373	46	269.1	2024-10
DO00326	P0011	Digital_Signage	Digital_Signage_3	45.1	211.4	3.16	Europe	France	321	0.66802	39	123.24	2024-12
DO00327	P0011	Digital_Signage	Digital_Signage_1	42.2	200.9	1.49	Europe	Netherlands	351	0.29934	36	53.64	2024-07
DO00328	P0011	Digital_Signage	Digital_Signage_2	53.2	200.7	2.88	Asia_Pacific	South_Korea	476	0.57802	34	97.92	2024-10
DO00329	P0011	Laptop	Laptop_3	13.5	26.5	7.45	Europe	UK	362	0.19743	19	141.55	2024-09
DO00330	P0011	Digital_Signage	Digital_Signage_3	64.2	187.2	1.63	Europe	Netherlands	365	0.30514	43	70.09	2024-12
DO00331	P0011	Smartphone	Smartphone_1	5.4	2.2	5.79	Europe	Netherlands	289	0.01274	28	162.12	2024-07
DO00332	P0011	Smartphone	Smartphone_1	5.9	6	6.84	Europe	Netherlands	324	0.04104	10	68.4	2024-07
DO00333	P0011	Tablet	Tablet_1	9.8	10	5.47	North_America	Canada	434	0.0547	14	76.58	2024-11
DO00334	P0011	Desktop	Desktop_5	29.4	92.6	5.58	Asia_Pacific	Singapore	604	0.51671	22	122.76	2024-07
DO00335	P0011	Tablet	Tablet_1	10.6	12.1	1.11	Asia_Pacific	Australia	481	0.01343	46	51.06	2024-12
DO00336	P0011	Smartphone	Smartphone_4	6.3	3.1	5.42	Europe	UK	395	0.0168	29	157.18	2024-09
DO00337	P0011	Digital_Signage	Digital_Signage_2	51.1	109.7	6.08	Europe	UK	370	0.66698	36	218.88	2024-11
DO00338	P0011	Smartphone	Smartphone_1	5.8	2.7	6.89	Asia_Pacific	South_Korea	468	0.0186	11	75.79	2024-10
DO00339	P0011	Smartphone	Smartphone_3	6.3	5.8	3.74	Europe	UK	324	0.02169	20	74.8	2024-12
DO00340	P0011	Digital_Signage	Digital_Signage_2	57.4	119.2	7.14	Europe	France	323	0.85109	31	221.34	2024-09
DO00341	P0011	Digital_Signage	Digital_Signage_5	60.2	251.3	3.7	North_America	USA	415	0.92981	3	11.1	2024-11
DO00342	P0011	Tablet	Tablet_4	11.7	12.5	5.35	North_America	Canada	429	0.06688	6	32.1	2024-09
DO00343	P0011	Smartphone	Smartphone_4	5.2	5.2	2.75	Europe	France	353	0.0143	16	44	2024-11
DO00344	P0011	Smartphone	Smartphone_3	6.1	4.2	3.6	Asia_Pacific	Japan	552	0.01512	30	108	2024-12
DO00345	P0011	Digital_Signage	Digital_Signage_3	57.3	217.1	5.46	North_America	USA	367	1.18537	12	65.52	2024-08
DO00346	P0011	Smartphone	Smartphone_1	5.2	5.5	6.18	Europe	Spain	359	0.03399	29	179.22	2024-11
DO00347	P0011	Tablet	Tablet_3	12.9	14.1	7.87	Europe	France	262	0.11097	17	133.79	2024-12
DO00348	P0011	Desktop	Desktop_4	26.9	80.4	3.95	Europe	France	348	0.31758	26	102.7	2024-12
DO00349	P0011	Digital_Signage	Digital_Signage_4	55	262.6	1.16	Europe	Netherlands	371	0.30462	9	10.44	2024-07
DO00350	P0011	Laptop	Laptop_1	16.3	49.4	5.36	Europe	Germany	281	0.26478	42	225.12	2024-08
DO00351	P0011	Smartphone	Smartphone_5	5.4	3.2	1.37	Europe	Netherlands	313	0.00438	10	13.7	2024-12
DO00352	P0012	Smartphone	Smartphone_4	5.9	5.4	6.72	Europe	France	294	0.03629	26	174.72	2024-07
DO00353	P0012	Tablet	Tablet_1	9.4	13.9	6.03	Europe	Netherlands	377	0.08382	39	235.17	2024-12
DO00354	P0012	Digital_Signage	Digital_Signage_3	43.6	179.9	7.29	Europe	Spain	390	1.31147	32	233.28	2024-08
DO00355	P0012	Desktop	Desktop_5	21.2	120.3	3.63	Europe	UK	384	0.43669	31	112.53	2024-07
DO00356	P0012	Smartphone	Smartphone_5	6.9	3.4	5.95	North_America	USA	374	0.02023	31	184.45	2024-09
DO00357	P0012	Smartphone	Smartphone_2	6	4.4	2.7	North_America	Canada	370	0.01188	46	124.2	2024-10
DO00358	P0012	Smartphone	Smartphone_3	6.6	5.2	6.12	North_America	USA	392	0.03182	43	263.16	2024-10
DO00359	P0012	Laptop	Laptop_2	13.8	46.2	4.2	Europe	Netherlands	391	0.19404	16	67.2	2024-08
DO00360	P0012	Digital_Signage	Digital_Signage_1	85	171.8	6.95	Europe	France	276	1.19401	33	229.35	2024-07
DO00361	P0012	Desktop	Desktop_3	25.7	123.2	7.95	Europe	France	323	0.97944	23	182.85	2024-07
DO00362	P0012	Digital_Signage	Digital_Signage_3	80.5	270.7	7.45	North_America	USA	456	2.01672	29	216.05	2024-10
DO00363	P0012	Desktop	Desktop_1	29.6	122.7	0.81	North_America	USA	474	0.09939	7	5.67	2024-08
DO00364	P0012	Desktop	Desktop_2	31	91	4.24	Europe	Netherlands	364	0.38584	7	29.68	2024-08
DO00365	P0012	Tablet	Tablet_3	12.3	8.9	0.55	Europe	Netherlands	365	0.0049	31	17.05	2024-09
DO00366	P0012	Tablet	Tablet_5	9.7	9.9	5.49	North_America	Canada	404	0.05435	10	54.9	2024-11
DO00367	P0012	Smartphone	Smartphone_2	5.3	3.7	4.37	Asia_Pacific	South_Korea	640	0.01617	44	192.28	2024-09
DO00368	P0012	Desktop	Desktop_4	22.6	80.7	2.86	North_America	USA	363	0.2308	50	143	2024-08
DO00369	P0012	Smartphone	Smartphone_1	5.8	2.1	0.93	Asia_Pacific	Singapore	631	0.00195	41	38.13	2024-12
DO00370	P0012	Digital_Signage	Digital_Signage_3	60	277.2	2.85	North_America	Canada	458	0.79002	23	65.55	2024-07
DO00371	P0012	Tablet	Tablet_5	11.4	9	5.18	Europe	France	383	0.04662	40	207.2	2024-12
DO00372	P0012	Smartphone	Smartphone_3	6.8	5.1	1.13	Europe	France	382	0.00576	35	39.55	2024-09
DO00373	P0012	Smartphone	Smartphone_2	6	4.2	4.41	Europe	Spain	333	0.01852	49	216.09	2024-12
DO00374	P0012	Laptop	Laptop_1	13.1	52.9	2.78	Europe	France	375	0.14706	28	77.84	2024-11
DO00375	P0012	Desktop	Desktop_1	30.3	98.2	5.38	Europe	Germany	257	0.52832	8	43.04	2024-10
DO00376	P0012	Tablet	Tablet_5	11.9	11.2	2.63	Asia_Pacific	Singapore	520	0.02946	46	120.98	2024-11
DO00377	P0012	Laptop	Laptop_4	15.1	33.7	6.34	Europe	Spain	279	0.21366	30	190.2	2024-07
DO00378	P0012	Laptop	Laptop_4	16.3	27.9	3.85	Europe	France	321	0.10741	24	92.4	2024-12
DO00379	P0012	Digital_Signage	Digital_Signage_4	67.3	203.8	5.27	Europe	UK	338	1.07403	29	152.83	2024-12
DO00380	P0012	Smartphone	Smartphone_4	6.6	2.6	5.78	Europe	Netherlands	269	0.01503	34	196.52	2024-07
DO00381	P0012	Laptop	Laptop_4	14.9	51.1	1.39	Asia_Pacific	Australia	634	0.07103	27	37.53	2024-07
DO00382	P0012	Desktop	Desktop_3	27.3	82.8	3.31	Europe	UK	296	0.27407	19	62.89	2024-10
DO00383	P0012	Desktop	Desktop_2	22.6	121.3	2.12	Europe	UK	383	0.25716	48	101.76	2024-10
DO00384	P0012	Desktop	Desktop_1	27	84.7	4.74	Europe	Netherlands	336	0.40148	22	104.28	2024-10
DO00385	P0012	Smartphone	Smartphone_5	5.3	2.6	1.62	Europe	Netherlands	350	0.00421	47	76.14	2024-09
DO00386	P0012	Desktop	Desktop_5	28.3	108.7	0.84	Europe	Netherlands	301	0.09131	43	36.12	2024-10
DO00387	P0012	Tablet	Tablet_1	12.5	13	1.43	Europe	UK	334	0.01859	36	51.48	2024-07
DO00388	P0012	Laptop	Laptop_5	15.2	51.5	4.27	Asia_Pacific	Singapore	600	0.2199	2	8.54	2024-07
DO00389	P0013	Digital_Signage	Digital_Signage_2	83.4	155	6.55	Europe	Spain	317	1.01525	39	255.45	2024-09
DO00390	P0013	Smartphone	Smartphone_5	5.1	5.4	0.68	Europe	Netherlands	277	0.00367	34	23.12	2024-09
DO00391	P0013	Smartphone	Smartphone_3	5.2	5.9	2.42	Europe	UK	272	0.01428	6	14.52	2024-08
DO00392	P0013	Tablet	Tablet_4	11.7	8.4	0.94	Asia_Pacific	Singapore	455	0.0079	25	23.5	2024-07
DO00393	P0013	Tablet	Tablet_2	10.7	10.3	2.3	Europe	Germany	258	0.02369	39	89.7	2024-11
DO00394	P0013	Laptop	Laptop_4	15	42.7	3.99	Asia_Pacific	Australia	462	0.17037	27	107.73	2024-07
DO00395	P0013	Smartphone	Smartphone_1	5.8	2.9	4.9	North_America	Canada	433	0.01421	7	34.3	2024-08
DO00396	P0013	Digital_Signage	Digital_Signage_2	55.1	181.3	7.76	Europe	Spain	281	1.40689	24	186.24	2024-11
DO00397	P0013	Laptop	Laptop_2	15.2	39.8	6.59	Asia_Pacific	South_Korea	458	0.26228	40	263.6	2024-09
DO00398	P0013	Laptop	Laptop_1	13.2	57.3	3.35	Europe	UK	376	0.19195	23	77.05	2024-12
DO00399	P0013	Laptop	Laptop_5	16.4	34.8	2.75	Europe	Spain	334	0.0957	26	71.5	2024-12
DO00400	P0013	Desktop	Desktop_2	29	149.9	7.68	North_America	USA	442	1.15123	21	161.28	2024-12
DO00401	P0013	Tablet	Tablet_3	12.9	13	3.95	Europe	UK	301	0.05135	39	154.05	2024-09
DO00402	P0013	Desktop	Desktop_2	28.1	80.1	3.6	Europe	Germany	351	0.28836	45	162	2024-12
DO00403	P0013	Smartphone	Smartphone_4	6.1	5.1	7.19	Europe	Germany	331	0.03667	43	309.17	2024-10
DO00404	P0013	Desktop	Desktop_3	31.7	106.3	6.26	Europe	Netherlands	277	0.66544	45	281.7	2024-07
DO00405	P0013	Desktop	Desktop_4	25.1	93.5	5.6	Europe	Germany	364	0.5236	46	257.6	2024-09
DO00406	P0013	Laptop	Laptop_1	16.3	46.9	4.2	North_America	USA	385	0.19698	24	100.8	2024-07
DO00407	P0013	Tablet	Tablet_4	12.6	12.9	5.29	Europe	France	398	0.06824	8	42.32	2024-09
DO00408	P0013	Digital_Signage	Digital_Signage_5	63.2	210.4	5.02	Europe	Spain	351	1.05621	12	60.24	2024-07
DO00409	P0013	Digital_Signage	Digital_Signage_2	74.1	125.5	5.97	Asia_Pacific	Singapore	626	0.74923	18	107.46	2024-08
DO00410	P0013	Desktop	Desktop_5	27.8	127.6	5.31	North_America	USA	491	0.67756	42	223.02	2024-07
DO00411	P0013	Tablet	Tablet_4	12.4	10.8	3.21	Europe	Spain	320	0.03467	49	157.29	2024-07
DO00412	P0013	Laptop	Laptop_1	14.1	39.7	3.01	Europe	Germany	309	0.1195	37	111.37	2024-07
DO00413	P0013	Laptop	Laptop_4	16.8	57.1	5.19	Europe	UK	297	0.29635	7	36.33	2024-07
DO00414	P0013	Smartphone	Smartphone_4	6.6	4.4	2.35	Europe	UK	376	0.01034	31	72.85	2024-08
DO00415	P0013	Tablet	Tablet_1	12.3	11.6	5.15	Europe	Germany	366	0.05974	49	252.35	2024-07
DO00416	P0013	Smartphone	Smartphone_5	5.2	5.9	6.86	Asia_Pacific	South_Korea	513	0.04047	5	34.3	2024-08
DO00417	P0013	Desktop	Desktop_4	21.6	122.8	4.69	Europe	Germany	352	0.57593	19	89.11	2024-10
DO00418	P0013	Smartphone	Smartphone_1	6.2	3.6	3.98	North_America	USA	418	0.01433	28	111.44	2024-11
DO00419	P0013	Digital_Signage	Digital_Signage_1	56.6	287.5	4.91	North_America	Canada	428	1.41162	7	34.37	2024-07
DO00420	P0013	Desktop	Desktop_5	28.8	121.5	2.42	North_America	USA	446	0.29403	27	65.34	2024-10
DO00421	P0013	Digital_Signage	Digital_Signage_4	50	127.5	3.77	Europe	France	297	0.48068	42	158.34	2024-09
DO00422	P0013	Tablet	Tablet_5	12.5	13.4	2.68	Europe	UK	340	0.03591	1	2.68	2024-11
DO00423	P0013	Digital_Signage	Digital_Signage_2	44.5	201.4	1.97	North_America	USA	413	0.39676	13	25.61	2024-12
DO00424	P0013	Laptop	Laptop_1	14.4	48.4	2.98	North_America	Canada	440	0.14423	38	113.24	2024-11
DO00425	P0014	Digital_Signage	Digital_Signage_3	60	132.5	7.4	Europe	Germany	324	0.9805	41	303.4	2024-08
DO00426	P0014	Laptop	Laptop_4	15.5	33.4	3.32	North_America	Canada	471	0.11089	26	86.32	2024-08
DO00427	P0014	Desktop	Desktop_3	21.1	105.1	1.96	Europe	France	294	0.206	38	74.48	2024-09
DO00428	P0014	Desktop	Desktop_1	23.2	99.9	3.05	Europe	UK	358	0.30469	36	109.8	2024-08
DO00429	P0014	Laptop	Laptop_2	13.1	54.5	1.53	Asia_Pacific	Japan	616	0.08339	42	64.26	2024-07
DO00430	P0014	Tablet	Tablet_2	10.2	9.7	7.83	North_America	USA	491	0.07595	40	313.2	2024-10
DO00431	P0014	Desktop	Desktop_1	22.6	144.7	5.71	North_America	USA	430	0.82624	21	119.91	2024-11
DO00432	P0014	Smartphone	Smartphone_2	6.8	5.1	1.61	Europe	Spain	294	0.00821	16	25.76	2024-07
DO00433	P0014	Tablet	Tablet_2	12.4	14.8	6.38	North_America	USA	459	0.09442	43	274.34	2024-11
DO00434	P0014	Desktop	Desktop_2	26.6	132.6	4.39	Europe	Spain	306	0.58211	12	52.68	2024-09
DO00435	P0014	Tablet	Tablet_5	11.8	13	5.29	Europe	UK	337	0.06877	38	201.02	2024-12
DO00436	P0014	Desktop	Desktop_2	23.4	94.2	3.69	North_America	Canada	383	0.3476	25	92.25	2024-11
DO00437	P0014	Laptop	Laptop_3	14	28	3.14	North_America	Canada	417	0.08792	38	119.32	2024-07
DO00438	P0014	Smartphone	Smartphone_5	6.2	3.7	4.23	Europe	Netherlands	305	0.01565	18	76.14	2024-10
DO00439	P0014	Desktop	Desktop_2	25.9	98.6	4.26	Europe	Germany	294	0.42004	35	149.1	2024-12
DO00440	P0014	Desktop	Desktop_3	31.2	86.9	3	Europe	Germany	332	0.2607	44	132	2024-09
DO00441	P0014	Tablet	Tablet_3	12	13.4	7.98	North_America	USA	456	0.10693	49	391.02	2024-12
DO00442	P0014	Digital_Signage	Digital_Signage_3	42.4	159.9	6.66	North_America	Canada	492	1.06493	49	326.34	2024-12
DO00443	P0014	Desktop	Desktop_4	28.2	149.2	5.93	Asia_Pacific	South_Korea	496	0.88476	14	83.02	2024-10
DO00444	P0014	Laptop	Laptop_5	15.3	44.3	1.14	Europe	Netherlands	301	0.0505	13	14.82	2024-10
DO00445	P0014	Smartphone	Smartphone_2	5.9	5.4	1.46	Europe	France	337	0.00788	48	70.08	2024-07
DO00446	P0014	Smartphone	Smartphone_3	5.7	3.7	5.68	North_America	Canada	464	0.02102	20	113.6	2024-09
DO00447	P0014	Digital_Signage	Digital_Signage_1	66.4	106.4	6.49	Europe	UK	335	0.69054	39	253.11	2024-11
DO00448	P0014	Smartphone	Smartphone_4	5.4	3.6	2.97	Europe	France	321	0.01069	29	86.13	2024-12
DO00449	P0014	Tablet	Tablet_1	9.7	12.7	1.9	Europe	Spain	323	0.02413	5	9.5	2024-10
DO00450	P0015	Laptop	Laptop_2	14.2	43.4	1.79	Europe	UK	328	0.07769	27	48.33	2024-10
DO00451	P0015	Laptop	Laptop_1	13.5	39.6	6.99	North_America	Canada	493	0.2768	9	62.91	2024-08
DO00452	P0015	Tablet	Tablet_4	12.3	12.7	4.91	Europe	Spain	391	0.06236	33	162.03	2024-12
DO00453	P0015	Smartphone	Smartphone_3	5.4	6	2.35	Europe	Netherlands	341	0.0141	22	51.7	2024-11
DO00454	P0015	Smartphone	Smartphone_4	5.9	2.2	6.82	Europe	Netherlands	302	0.015	20	136.4	2024-10
DO00455	P0015	Digital_Signage	Digital_Signage_2	59.8	135.9	7.33	Europe	Netherlands	319	0.99615	12	87.96	2024-12
DO00456	P0015	Digital_Signage	Digital_Signage_1	58.9	289.1	5.21	Europe	France	291	1.50621	19	98.99	2024-12
DO00457	P0015	Desktop	Desktop_2	31	108.8	1.07	North_America	USA	499	0.11642	7	7.49	2024-11
DO00458	P0015	Tablet	Tablet_4	10.8	9.8	5.29	Europe	Netherlands	254	0.05184	44	232.76	2024-12
DO00459	P0015	Smartphone	Smartphone_4	5.7	3.6	1.36	Europe	Germany	252	0.0049	9	12.24	2024-09
DO00460	P0015	Smartphone	Smartphone_4	5.9	2.3	6.65	Europe	Netherlands	271	0.01529	11	73.15	2024-08
DO00461	P0015	Desktop	Desktop_5	22.1	100.6	5.54	Europe	Netherlands	275	0.55732	1	5.54	2024-12
DO00462	P0015	Tablet	Tablet_2	10.8	9.2	0.86	North_America	USA	416	0.00791	41	35.26	2024-11
DO00463	P0015	Desktop	Desktop_4	28.6	111.1	6.25	Europe	Germany	366	0.69437	16	100	2024-09
DO00464	P0015	Laptop	Laptop_2	13.4	39.8	5.6	Asia_Pacific	Australia	614	0.22288	5	28	2024-08
DO00465	P0015	Desktop	Desktop_2	29	83.1	5.2	Europe	UK	298	0.43212	40	208	2024-08
DO00466	P0015	Digital_Signage	Digital_Signage_4	82.4	124.2	0.61	Europe	UK	299	0.07576	42	25.62	2024-09
DO00467	P0015	Desktop	Desktop_4	23.3	95.4	3.27	Europe	UK	347	0.31196	5	16.35	2024-08
DO00468	P0015	Smartphone	Smartphone_3	6.5	4	1.21	Asia_Pacific	Singapore	500	0.00484	21	25.41	2024-12
DO00469	P0015	Smartphone	Smartphone_2	5.7	4.5	5.5	North_America	Canada	497	0.02475	5	27.5	2024-09
DO00470	P0015	Desktop	Desktop_5	31	111.4	5.78	Europe	France	326	0.64389	1	5.78	2024-08
DO00471	P0015	Desktop	Desktop_5	29.3	88.7	5.15	Europe	Netherlands	364	0.45681	4	20.6	2024-08
DO00472	P0015	Tablet	Tablet_4	10.2	9.1	5.94	Europe	Germany	286	0.05405	29	172.26	2024-12
DO00473	P0015	Tablet	Tablet_2	10.1	12.5	2.66	North_America	Canada	447	0.03325	2	5.32	2024-08
DO00474	P0016	Tablet	Tablet_3	10	11.8	5.72	Asia_Pacific	Singapore	610	0.0675	15	85.8	2024-11
DO00475	P0016	Smartphone	Smartphone_5	5.6	3.8	1.94	Europe	Netherlands	260	0.00737	41	79.54	2024-08
DO00476	P0016	Laptop	Laptop_2	13.4	45.7	1.09	North_America	USA	385	0.04981	47	51.23	2024-10
DO00477	P0016	Tablet	Tablet_2	11.9	9.7	4.82	Europe	France	295	0.04675	41	197.62	2024-08
DO00478	P0016	Tablet	Tablet_4	9.3	14.8	3.67	Europe	France	321	0.05432	40	146.8	2024-12
DO00479	P0016	Smartphone	Smartphone_2	6.6	5.2	1.12	Europe	Netherlands	314	0.00582	20	22.4	2024-11
DO00480	P0016	Digital_Signage	Digital_Signage_2	65.8	135.1	3.31	Europe	UK	318	0.44718	39	129.09	2024-10
DO00481	P0016	Desktop	Desktop_3	22.5	112.8	6.96	Europe	France	251	0.78509	47	327.12	2024-12
DO00482	P0016	Tablet	Tablet_4	10.6	10.9	2.81	Europe	UK	308	0.03063	38	106.78	2024-07
DO00483	P0016	Smartphone	Smartphone_1	7	2.5	3.77	Asia_Pacific	Singapore	489	0.00943	17	64.09	2024-12
DO00484	P0016	Tablet	Tablet_5	11.8	12.4	7.45	Europe	Germany	348	0.09238	48	357.6	2024-08
DO00485	P0016	Laptop	Laptop_4	13.1	53.5	5.34	Europe	Germany	355	0.28569	17	90.78	2024-11
DO00486	P0016	Smartphone	Smartphone_2	5.5	4.4	6.28	Asia_Pacific	Singapore	452	0.02763	42	263.76	2024-12
DO00487	P0016	Smartphone	Smartphone_4	6.4	5.9	1.74	Europe	France	381	0.01027	28	48.72	2024-09
DO00488	P0016	Tablet	Tablet_5	12.9	12.6	6.14	Europe	UK	360	0.07736	47	288.58	2024-07
DO00489	P0016	Desktop	Desktop_5	29.5	104.1	3.48	Europe	France	390	0.36227	20	69.6	2024-07
DO00490	P0016	Laptop	Laptop_4	13	27.4	6	North_America	Canada	448	0.1644	11	66	2024-08
DO00491	P0016	Tablet	Tablet_2	11.8	9.4	6.61	Europe	Germany	318	0.06213	12	79.32	2024-08
DO00492	P0016	Desktop	Desktop_2	29.9	93.4	7.35	Asia_Pacific	South_Korea	538	0.68649	7	51.45	2024-12
DO00493	P0016	Laptop	Laptop_1	14.2	38.2	2.26	Europe	UK	254	0.08633	32	72.32	2024-12
DO00494	P0016	Desktop	Desktop_1	21.7	132.6	0.81	Europe	Spain	368	0.10741	14	11.34	2024-11
DO00495	P0016	Desktop	Desktop_4	27.6	149.1	3.03	North_America	Canada	421	0.45177	28	84.84	2024-09
DO00496	P0016	Tablet	Tablet_3	13	13.7	0.93	Asia_Pacific	South_Korea	526	0.01274	23	21.39	2024-09
DO00497	P0016	Desktop	Desktop_1	26	128.9	1.42	North_America	USA	354	0.18304	34	48.28	2024-09
DO00498	P0016	Laptop	Laptop_3	14.8	49	0.52	North_America	Canada	449	0.02548	41	21.32	2024-09
DO00499	P0016	Desktop	Desktop_3	30.6	147.9	4.13	North_America	Canada	385	0.61083	48	198.24	2024-11
DO00500	P0016	Desktop	Desktop_3	25.7	145.2	2.7	Asia_Pacific	Japan	597	0.39204	13	35.1	2024-12
DO00501	P0016	Laptop	Laptop_5	16.5	52.5	6.48	North_America	USA	369	0.3402	20	129.6	2024-12
DO00502	P0016	Digital_Signage	Digital_Signage_4	49.2	189.3	2.09	Europe	Spain	286	0.39564	49	102.41	2024-12
DO00503	P0016	Desktop	Desktop_1	25.8	130.1	6.25	Europe	UK	385	0.81312	15	93.75	2024-12
DO00504	P0016	Tablet	Tablet_4	12.8	12.7	4.19	Europe	Spain	345	0.05321	45	188.55	2024-09
DO00505	P0016	Laptop	Laptop_5	16.1	46	6.07	Europe	Netherlands	387	0.27922	47	285.29	2024-10
DO00506	P0016	Digital_Signage	Digital_Signage_4	76.8	144.7	3.05	Europe	Germany	267	0.44133	38	115.9	2024-08
DO00507	P0016	Desktop	Desktop_5	25	139.7	4.93	Asia_Pacific	Japan	512	0.68872	13	64.09	2024-10
DO00508	P0016	Smartphone	Smartphone_3	6.5	5.2	5.01	Asia_Pacific	Singapore	554	0.02605	15	75.15	2024-07
DO00509	P0016	Smartphone	Smartphone_1	6.1	3.8	4.25	Europe	UK	376	0.01615	30	127.5	2024-08
DO00510	P0016	Digital_Signage	Digital_Signage_3	48.3	233.1	2.82	North_America	USA	440	0.65734	45	126.9	2024-07
DO00511	P0016	Tablet	Tablet_5	10.9	13.8	6.58	Europe	Netherlands	259	0.0908	10	65.8	2024-12
DO00512	P0017	Laptop	Laptop_1	16.7	52.2	6.61	North_America	Canada	395	0.34504	11	72.71	2024-07
DO00513	P0017	Digital_Signage	Digital_Signage_4	56.5	235.6	4.46	Asia_Pacific	South_Korea	528	1.05078	19	84.74	2024-09
DO00514	P0017	Laptop	Laptop_5	14.6	29.6	5.82	North_America	USA	477	0.17227	30	174.6	2024-12
DO00515	P0017	Laptop	Laptop_5	13.6	49.4	6.53	Europe	France	281	0.32258	13	84.89	2024-12
DO00516	P0017	Desktop	Desktop_3	29	120.3	7.87	North_America	USA	406	0.94676	44	346.28	2024-08
DO00517	P0017	Desktop	Desktop_1	24.9	113.2	5.38	Asia_Pacific	Japan	646	0.60902	38	204.44	2024-10
DO00518	P0017	Laptop	Laptop_4	14	29.2	7.66	Europe	UK	353	0.22367	42	321.72	2024-12
DO00519	P0017	Smartphone	Smartphone_1	6.6	5.5	3.84	Europe	UK	345	0.02112	1	3.84	2024-07
DO00520	P0017	Desktop	Desktop_1	22.3	124.9	4.8	Asia_Pacific	Singapore	455	0.59952	37	177.6	2024-10
DO00521	P0017	Tablet	Tablet_1	12.2	9.3	1.44	Europe	Netherlands	295	0.01339	21	30.24	2024-07
DO00522	P0017	Digital_Signage	Digital_Signage_2	59.4	240.1	4.48	Europe	Spain	368	1.07565	5	22.4	2024-11
DO00523	P0017	Digital_Signage	Digital_Signage_5	72.7	258	7.23	Europe	France	395	1.86534	12	86.76	2024-11
DO00524	P0017	Laptop	Laptop_1	15.2	53	5.39	Europe	France	336	0.28567	6	32.34	2024-11
DO00525	P0017	Tablet	Tablet_1	9.3	8.9	7.83	Europe	Spain	276	0.06969	43	336.69	2024-07
DO00526	P0017	Laptop	Laptop_3	13.2	58.1	3.84	Asia_Pacific	Australia	582	0.2231	37	142.08	2024-10
DO00527	P0017	Tablet	Tablet_5	12.6	15	1.24	Europe	Spain	281	0.0186	3	3.72	2024-08
DO00528	P0017	Desktop	Desktop_2	22.6	139.9	2.12	Europe	France	340	0.29659	23	48.76	2024-09
DO00529	P0017	Laptop	Laptop_5	14.7	44.2	1.12	Europe	France	310	0.0495	17	19.04	2024-12
DO00530	P0017	Smartphone	Smartphone_2	6.1	2.3	4.73	North_America	USA	457	0.01088	42	198.66	2024-11
DO00531	P0017	Digital_Signage	Digital_Signage_2	60	130.7	7.73	Asia_Pacific	South_Korea	526	1.01031	16	123.68	2024-07
DO00532	P0017	Tablet	Tablet_1	11.1	12.8	3.22	Europe	UK	346	0.04122	22	70.84	2024-09
DO00533	P0018	Laptop	Laptop_3	13	38.2	6.37	Asia_Pacific	South_Korea	640	0.24333	8	50.96	2024-08
DO00534	P0018	Digital_Signage	Digital_Signage_3	67.3	261.4	6.99	Europe	UK	355	1.82719	36	251.64	2024-09
DO00535	P0018	Digital_Signage	Digital_Signage_1	80.6	134.1	6.55	Asia_Pacific	South_Korea	486	0.87835	44	288.2	2024-11
DO00536	P0018	Digital_Signage	Digital_Signage_5	79.9	180.5	4.35	Europe	UK	251	0.78517	10	43.5	2024-12
DO00537	P0018	Laptop	Laptop_2	14.5	50.7	2.37	Europe	UK	356	0.12016	39	92.43	2024-10
DO00538	P0018	Smartphone	Smartphone_2	5.9	3.4	3.71	Europe	UK	291	0.01261	46	170.66	2024-08
DO00539	P0018	Tablet	Tablet_1	12.8	10.8	1.08	Europe	Germany	345	0.01166	16	17.28	2024-07
DO00540	P0018	Laptop	Laptop_5	13.2	51	0.58	Europe	Netherlands	371	0.02958	28	16.24	2024-12
DO00541	P0018	Digital_Signage	Digital_Signage_2	62.6	203	5.12	Asia_Pacific	Japan	531	1.03936	48	245.76	2024-07
DO00542	P0018	Smartphone	Smartphone_5	6.5	3	7.73	North_America	USA	441	0.02319	44	340.12	2024-11
DO00543	P0018	Laptop	Laptop_2	13.3	54.4	3.34	Europe	Germany	313	0.1817	24	80.16	2024-07
DO00544	P0018	Tablet	Tablet_2	12.3	14	2.7	North_America	Canada	395	0.0378	14	37.8	2024-07
DO00545	P0018	Digital_Signage	Digital_Signage_4	51.4	161	7.19	Asia_Pacific	Japan	637	1.15759	32	230.08	2024-07
DO00546	P0018	Tablet	Tablet_1	11.5	10.3	5.92	Europe	Germany	302	0.06098	26	153.92	2024-09
DO00547	P0018	Desktop	Desktop_1	25.7	93.8	7.35	Europe	France	312	0.68943	1	7.35	2024-08
DO00548	P0018	Tablet	Tablet_2	10.9	10.6	2.52	Europe	France	330	0.02671	29	73.08	2024-12
DO00549	P0018	Smartphone	Smartphone_2	5.3	5	2.64	Europe	France	267	0.0132	9	23.76	2024-10
DO00550	P0018	Smartphone	Smartphone_3	6.8	2.6	7.87	Europe	Netherlands	394	0.02046	8	62.96	2024-10
DO00551	P0018	Smartphone	Smartphone_5	6	4.7	7.43	Europe	Netherlands	325	0.03492	25	185.75	2024-08
DO00552	P0019	Desktop	Desktop_1	22.4	104.1	6.72	Europe	France	258	0.69955	28	188.16	2024-11
DO00553	P0019	Desktop	Desktop_4	26.3	99.8	1.64	Europe	Netherlands	287	0.16367	33	54.12	2024-08
DO00554	P0019	Laptop	Laptop_3	16.1	55.2	3.72	Asia_Pacific	Singapore	583	0.20534	31	115.32	2024-12
DO00555	P0019	Desktop	Desktop_5	27.7	93.2	1.49	North_America	USA	384	0.13887	3	4.47	2024-09
DO00556	P0019	Laptop	Laptop_2	14.7	46.6	4.44	Europe	Germany	307	0.2069	45	199.8	2024-12
DO00557	P0019	Laptop	Laptop_2	14.3	41.8	2.52	Europe	Germany	296	0.10534	18	45.36	2024-09
DO00558	P0019	Smartphone	Smartphone_2	5.6	2.2	2.91	Europe	Germany	349	0.0064	19	55.29	2024-10
DO00559	P0019	Tablet	Tablet_5	9.4	9.3	1.34	Asia_Pacific	Australia	517	0.01246	43	57.62	2024-07
DO00560	P0019	Digital_Signage	Digital_Signage_2	56.2	248.3	3.29	Europe	Spain	329	0.81691	42	138.18	2024-09
DO00561	P0019	Laptop	Laptop_5	14.5	56.1	4.9	Europe	Spain	268	0.27489	42	205.8	2024-08
DO00562	P0019	Laptop	Laptop_4	16.7	27.6	4.06	Europe	UK	295	0.11206	49	198.94	2024-08
DO00563	P0019	Digital_Signage	Digital_Signage_2	43.9	138.3	6.2	Europe	UK	384	0.85746	36	223.2	2024-09
DO00564	P0019	Tablet	Tablet_4	11.5	8.8	7.48	Europe	Netherlands	313	0.06582	33	246.84	2024-07
DO00565	P0019	Laptop	Laptop_5	14.1	58.9	7.79	Europe	Spain	259	0.45883	13	101.27	2024-12
DO00566	P0019	Smartphone	Smartphone_4	6.4	5.5	4.32	Asia_Pacific	Singapore	538	0.02376	36	155.52	2024-10
DO00567	P0019	Smartphone	Smartphone_5	5.5	2.7	0.57	Europe	France	339	0.00154	33	18.81	2024-10
DO00568	P0019	Digital_Signage	Digital_Signage_5	53.1	270.5	1.78	Europe	UK	333	0.48149	3	5.34	2024-11
DO00569	P0019	Laptop	Laptop_3	13.2	30.2	6.43	North_America	USA	391	0.19419	42	270.06	2024-08
DO00570	P0020	Digital_Signage	Digital_Signage_1	42.1	169.5	7.6	Europe	UK	299	1.2882	36	273.6	2024-09
DO00571	P0020	Laptop	Laptop_4	16.6	35.3	2.14	Asia_Pacific	Japan	615	0.07554	18	38.52	2024-08
DO00572	P0020	Tablet	Tablet_1	11.1	14.9	5.66	North_America	USA	458	0.08433	42	237.72	2024-09
DO00573	P0020	Digital_Signage	Digital_Signage_5	50.9	188.4	6.56	Europe	France	337	1.2359	49	321.44	2024-10
DO00574	P0020	Laptop	Laptop_4	13.9	50.4	1.86	Europe	Netherlands	264	0.09374	12	22.32	2024-08
DO00575	P0020	Laptop	Laptop_5	15	50.5	7.14	Europe	Germany	297	0.36057	26	185.64	2024-12
DO00576	P0020	Digital_Signage	Digital_Signage_2	45	114.4	4.45	Europe	Netherlands	265	0.50908	47	209.15	2024-07
DO00577	P0020	Digital_Signage	Digital_Signage_1	58.2	104.1	6.28	North_America	USA	370	0.65375	18	113.04	2024-08
DO00578	P0020	Digital_Signage	Digital_Signage_1	76.1	101.9	1.14	North_America	Canada	478	0.11617	9	10.26	2024-10
DO00579	P0020	Digital_Signage	Digital_Signage_4	77.1	161.5	5.69	Europe	France	258	0.91894	41	233.29	2024-11
DO00580	P0020	Desktop	Desktop_1	30.1	87.2	3.61	Europe	Spain	383	0.31479	1	3.61	2024-08
DO00581	P0020	Desktop	Desktop_2	25.7	90.3	5.63	Europe	France	388	0.50839	44	247.72	2024-12
DO00582	P0020	Desktop	Desktop_4	22.9	87.7	5.12	Europe	UK	304	0.44902	8	40.96	2024-09
DO00583	P0020	Desktop	Desktop_1	27.6	92.5	3.69	Europe	Spain	277	0.34132	43	158.67	2024-12
DO00584	P0020	Tablet	Tablet_5	12.3	10.4	7.5	Europe	Netherlands	349	0.078	46	345	2024-07
DO00585	P0020	Desktop	Desktop_2	29.6	90.3	6.39	Europe	Netherlands	358	0.57702	31	198.09	2024-07
DO00586	P0020	Desktop	Desktop_5	25.7	130.9	1.86	Europe	UK	399	0.24347	25	46.5	2024-09
DO00587	P0020	Tablet	Tablet_4	10.7	12.9	7.58	Europe	UK	271	0.09778	16	121.28	2024-10
DO00588	P0020	Smartphone	Smartphone_5	6	4.1	4.86	Europe	France	308	0.01993	27	131.22	2024-11
DO00589	P0020	Digital_Signage	Digital_Signage_2	72.2	147	4.05	Europe	Germany	304	0.59535	9	36.45	2024-07
DO00590	P0020	Desktop	Desktop_3	25	139.5	1.58	North_America	USA	394	0.22041	36	56.88	2024-10
DO00591	P0021	Laptop	Laptop_2	13.2	29.8	0.7	Asia_Pacific	Singapore	525	0.02086	28	19.6	2024-09
DO00592	P0021	Desktop	Desktop_1	28.3	85.2	3.24	North_America	USA	355	0.27605	6	19.44	2024-08
DO00593	P0021	Desktop	Desktop_1	27.3	137	1.55	Europe	France	320	0.21235	34	52.7	2024-12
DO00594	P0021	Tablet	Tablet_4	10.6	10.4	1.67	North_America	USA	393	0.01737	42	70.14	2024-07
DO00595	P0021	Digital_Signage	Digital_Signage_2	63.6	102.2	6.72	North_America	Canada	433	0.68678	37	248.64	2024-11
DO00596	P0021	Tablet	Tablet_2	10.7	9.1	1.44	Asia_Pacific	South_Korea	646	0.0131	14	20.16	2024-10
DO00597	P0021	Digital_Signage	Digital_Signage_1	51.4	136.7	4.01	North_America	USA	472	0.54817	21	84.21	2024-12
DO00598	P0021	Smartphone	Smartphone_4	5.3	5.2	1.28	Europe	France	290	0.00666	24	30.72	2024-11
DO00599	P0021	Tablet	Tablet_1	10	9.1	6.17	Europe	France	340	0.05615	20	123.4	2024-08
DO00600	P0021	Digital_Signage	Digital_Signage_2	69.5	106.5	4.73	Europe	Spain	335	0.50375	31	146.63	2024-07
DO00601	P0021	Desktop	Desktop_3	22	101.6	4.25	Asia_Pacific	Australia	642	0.4318	21	89.25	2024-10
DO00602	P0021	Tablet	Tablet_2	11.8	8.7	6.56	Europe	Spain	265	0.05707	10	65.6	2024-07
DO00603	P0021	Digital_Signage	Digital_Signage_4	62.5	273.8	3.97	Europe	France	273	1.08699	41	162.77	2024-07
DO00604	P0021	Laptop	Laptop_2	16.2	47.9	4.26	North_America	USA	499	0.20405	47	200.22	2024-11
DO00605	P0021	Digital_Signage	Digital_Signage_3	61.2	126.2	3.73	Europe	Spain	378	0.47073	46	171.58	2024-12
DO00606	P0021	Smartphone	Smartphone_2	5.4	4.4	7.96	Europe	France	335	0.03502	7	55.72	2024-07
DO00607	P0021	Laptop	Laptop_3	15.2	58.9	3.91	North_America	USA	425	0.2303	11	43.01	2024-09
DO00608	P0021	Laptop	Laptop_1	14.1	37.7	3.96	Europe	France	357	0.14929	31	122.76	2024-09
DO00609	P0021	Smartphone	Smartphone_2	6.9	5.9	3.51	Europe	UK	379	0.02071	40	140.4	2024-12
DO00610	P0021	Laptop	Laptop_4	14.5	54.6	3.6	Asia_Pacific	Australia	467	0.19656	29	104.4	2024-09
DO00611	P0021	Desktop	Desktop_5	31.8	84	1.29	North_America	USA	373	0.10836	25	32.25	2024-08
DO00612	P0021	Digital_Signage	Digital_Signage_4	78.7	144.6	4.01	North_America	USA	402	0.57985	35	140.35	2024-10
DO00613	P0022	Desktop	Desktop_2	29	144.2	2.97	Asia_Pacific	South_Korea	490	0.42827	21	62.37	2024-09
DO00614	P0022	Digital_Signage	Digital_Signage_4	51.1	248.3	1.67	Europe	Netherlands	256	0.41466	31	51.77	2024-08
DO00615	P0022	Laptop	Laptop_3	15.3	59.6	3.21	North_America	USA	490	0.19132	28	89.88	2024-10
DO00616	P0022	Laptop	Laptop_1	13.8	25.8	5.27	North_America	Canada	390	0.13597	6	31.62	2024-08
DO00617	P0022	Desktop	Desktop_3	25.5	100.9	5.52	North_America	Canada	429	0.55697	17	93.84	2024-08
DO00618	P0022	Desktop	Desktop_1	30.8	110	3.12	Asia_Pacific	Australia	483	0.3432	27	84.24	2024-10
DO00619	P0022	Smartphone	Smartphone_5	6.4	2.6	4.78	North_America	Canada	487	0.01243	1	4.78	2024-11
DO00620	P0022	Digital_Signage	Digital_Signage_2	45.3	233.6	6.68	Europe	UK	350	1.56045	47	313.96	2024-12
DO00621	P0022	Tablet	Tablet_1	9.6	11.2	7.77	Europe	UK	267	0.08702	27	209.79	2024-09
DO00622	P0022	Digital_Signage	Digital_Signage_1	84.5	288.7	4.84	North_America	Canada	446	1.39731	3	14.52	2024-08
DO00623	P0022	Laptop	Laptop_4	15.8	52.1	7.64	Europe	France	302	0.39804	44	336.16	2024-11
DO00624	P0022	Desktop	Desktop_3	30	81.1	5.37	Asia_Pacific	Japan	590	0.43551	30	161.1	2024-10
DO00625	P0022	Smartphone	Smartphone_3	5.7	4.2	1.82	Europe	UK	267	0.00764	28	50.96	2024-09
DO00626	P0022	Laptop	Laptop_5	15.4	44	5.77	Europe	Netherlands	345	0.25388	7	40.39	2024-07
DO00627	P0022	Desktop	Desktop_1	28.1	123.1	5.18	Europe	Netherlands	362	0.63766	35	181.3	2024-07
DO00628	P0022	Smartphone	Smartphone_5	6.2	2.1	6.33	Europe	Netherlands	282	0.01329	36	227.88	2024-10
DO00629	P0022	Desktop	Desktop_2	30.4	146.5	6.65	Europe	Netherlands	312	0.97423	46	305.9	2024-12
DO00630	P0022	Smartphone	Smartphone_1	6.9	5.1	2.48	Europe	UK	382	0.01265	27	66.96	2024-12
DO00631	P0023	Desktop	Desktop_4	21.4	81.8	7.69	North_America	Canada	400	0.62904	28	215.32	2024-08
DO00632	P0023	Digital_Signage	Digital_Signage_4	50.3	228.9	5.27	North_America	Canada	369	1.2063	47	247.69	2024-08
DO00633	P0023	Smartphone	Smartphone_3	6	3.7	5.24	Europe	France	326	0.01939	26	136.24	2024-12
DO00634	P0023	Tablet	Tablet_5	9.6	10.3	5.22	Europe	Germany	316	0.05377	38	198.36	2024-08
DO00635	P0023	Desktop	Desktop_5	28.8	144.4	6.01	Europe	Netherlands	254	0.86784	30	180.3	2024-12
DO00636	P0023	Tablet	Tablet_2	10	14.3	5.95	Europe	Spain	376	0.08509	25	148.75	2024-09
DO00637	P0023	Desktop	Desktop_3	21.9	90.1	1.33	Europe	Spain	380	0.11983	39	51.87	2024-07
DO00638	P0023	Desktop	Desktop_2	24.1	142.6	7.35	Europe	Netherlands	377	1.04811	14	102.9	2024-10
DO00639	P0023	Desktop	Desktop_4	29.7	109	3.65	Europe	Germany	282	0.39785	21	76.65	2024-12
DO00640	P0023	Smartphone	Smartphone_2	5.4	2	6.91	Europe	Spain	345	0.01382	8	55.28	2024-09
DO00641	P0023	Tablet	Tablet_4	13	12.2	7.45	Europe	Spain	361	0.09089	13	96.85	2024-11
DO00642	P0023	Desktop	Desktop_5	21.3	115.8	2.13	Europe	UK	267	0.24665	21	44.73	2024-08
DO00643	P0023	Laptop	Laptop_1	15.9	57.9	1.19	Europe	Netherlands	280	0.0689	46	54.74	2024-11
DO00644	P0023	Tablet	Tablet_4	12	11.5	2.38	Europe	Netherlands	388	0.02737	13	30.94	2024-12
DO00645	P0023	Tablet	Tablet_4	9.4	13.6	7.65	Europe	France	369	0.10404	32	244.8	2024-10
DO00646	P0023	Smartphone	Smartphone_4	6.2	3.1	3.72	Europe	Germany	341	0.01153	37	137.64	2024-09
DO00647	P0023	Tablet	Tablet_1	10.8	14.2	2.7	Asia_Pacific	Australia	567	0.03834	42	113.4	2024-11
DO00648	P0023	Tablet	Tablet_4	9.1	9.3	1.04	Europe	France	304	0.00967	43	44.72	2024-09
DO00649	P0023	Tablet	Tablet_2	12.1	8.9	2.1	Europe	Germany	358	0.01869	37	77.7	2024-09
DO00650	P0023	Laptop	Laptop_5	13.3	34.9	2.59	Europe	France	265	0.09039	39	101.01	2024-12
DO00651	P0023	Desktop	Desktop_5	30.8	109.5	1.99	North_America	Canada	472	0.2179	4	7.96	2024-10
DO00652	P0023	Smartphone	Smartphone_1	7	3.7	4.93	Europe	France	340	0.01824	16	78.88	2024-11
DO00653	P0024	Tablet	Tablet_1	11.6	14	6.81	Asia_Pacific	South_Korea	507	0.09534	26	177.06	2024-07
DO00654	P0024	Digital_Signage	Digital_Signage_5	43.7	229	3.61	Europe	Germany	374	0.82669	20	72.2	2024-09
DO00655	P0024	Tablet	Tablet_3	10.6	11.9	2.74	Europe	Spain	257	0.03261	30	82.2	2024-10
DO00656	P0024	Desktop	Desktop_3	31.3	87.2	7.95	Europe	Germany	271	0.69324	45	357.75	2024-12
DO00657	P0024	Smartphone	Smartphone_2	5.3	2.8	4.53	Asia_Pacific	Australia	613	0.01268	1	4.53	2024-12
DO00658	P0024	Desktop	Desktop_3	30.7	83	2.97	Europe	UK	261	0.24651	40	118.8	2024-10
DO00659	P0024	Tablet	Tablet_2	12.7	12.1	6.15	Europe	UK	379	0.07442	27	166.05	2024-12
DO00660	P0024	Smartphone	Smartphone_1	6	3	2.91	Europe	Netherlands	396	0.00873	47	136.77	2024-10
DO00661	P0024	Laptop	Laptop_1	14.1	35.4	2.32	Europe	Spain	375	0.08213	42	97.44	2024-12
DO00662	P0024	Laptop	Laptop_1	13.3	42.3	3.39	Europe	France	320	0.1434	32	108.48	2024-07
DO00663	P0024	Tablet	Tablet_2	12.3	13.3	2.84	Europe	UK	364	0.03777	30	85.2	2024-12
DO00664	P0024	Laptop	Laptop_5	13.4	29.6	7.01	Asia_Pacific	South_Korea	645	0.2075	33	231.33	2024-08
DO00665	P0024	Smartphone	Smartphone_2	5.1	3.7	7.07	North_America	USA	372	0.02616	48	339.36	2024-07
DO00666	P0024	Laptop	Laptop_1	16.6	31.5	2.49	Europe	Spain	318	0.07844	36	89.64	2024-07
DO00667	P0024	Tablet	Tablet_4	9.8	10.8	2.54	Europe	UK	258	0.02743	7	17.78	2024-07
DO00668	P0025	Smartphone	Smartphone_4	5.4	2.8	4.2	Europe	UK	329	0.01176	28	117.6	2024-07
DO00669	P0025	Desktop	Desktop_2	31.5	95.4	2.29	Europe	Germany	336	0.21847	35	80.15	2024-07
DO00670	P0025	Tablet	Tablet_2	12.5	12.9	6	Europe	Netherlands	265	0.0774	45	270	2024-09
DO00671	P0025	Smartphone	Smartphone_2	5.3	2.8	0.52	Europe	Spain	293	0.00146	12	6.24	2024-11
DO00672	P0025	Digital_Signage	Digital_Signage_4	73.8	270.5	1.02	North_America	USA	397	0.27591	12	12.24	2024-09
DO00673	P0025	Smartphone	Smartphone_2	6.9	4.7	2.48	Europe	Germany	277	0.01166	5	12.4	2024-08
DO00674	P0025	Desktop	Desktop_5	24.9	113.2	0.84	Europe	France	321	0.09509	2	1.68	2024-11
DO00675	P0025	Tablet	Tablet_2	11.1	9.2	6.53	Europe	Germany	265	0.06008	22	143.66	2024-10
DO00676	P0025	Smartphone	Smartphone_3	7	3	6.71	Europe	UK	319	0.02013	20	134.2	2024-12
DO00677	P0025	Tablet	Tablet_5	12.1	14	5.64	Asia_Pacific	South_Korea	473	0.07896	47	265.08	2024-12
DO00678	P0025	Desktop	Desktop_2	31.8	139.9	0.73	Europe	France	304	0.10213	37	27.01	2024-12
DO00679	P0025	Smartphone	Smartphone_3	5.4	2.4	7.74	Asia_Pacific	South_Korea	578	0.01858	41	317.34	2024-12
DO00680	P0025	Digital_Signage	Digital_Signage_4	84.5	275.2	3.43	Europe	UK	383	0.94394	27	92.61	2024-09
DO00681	P0025	Tablet	Tablet_2	9.2	11.6	6.46	Europe	Spain	268	0.07494	37	239.02	2024-09
DO00682	P0025	Tablet	Tablet_1	12.9	11.5	4.42	North_America	Canada	452	0.05083	19	83.98	2024-11
DO00683	P0025	Digital_Signage	Digital_Signage_2	55.1	157.7	2.13	North_America	USA	418	0.3359	38	80.94	2024-07
DO00684	P0025	Desktop	Desktop_4	24.4	110.1	1.53	Europe	Germany	257	0.16845	19	29.07	2024-11
DO00685	P0025	Digital_Signage	Digital_Signage_2	83	242.6	7.39	Europe	France	315	1.79281	19	140.41	2024-08
DO00686	P0025	Desktop	Desktop_4	31.3	97.4	7.75	North_America	Canada	413	0.75485	7	54.25	2024-09
DO00687	P0025	Tablet	Tablet_5	10.2	11.9	1.54	North_America	Canada	471	0.01833	50	77	2024-08
DO00688	P0025	Tablet	Tablet_2	10.7	9.4	5.21	Europe	UK	335	0.04897	35	182.35	2024-08
DO00689	P0025	Smartphone	Smartphone_4	5.2	4.1	3.71	North_America	Canada	420	0.01521	27	100.17	2024-10
DO00690	P0025	Smartphone	Smartphone_1	6.8	2.1	5.11	North_America	USA	463	0.01073	20	102.2	2024-08
DO00691	P0025	Digital_Signage	Digital_Signage_5	58	224.2	6.84	Asia_Pacific	Australia	461	1.53353	9	61.56	2024-10
DO00692	P0025	Desktop	Desktop_4	29.9	141.2	2.53	Europe	Germany	263	0.35724	42	106.26	2024-07
DO00693	P0025	Tablet	Tablet_5	9.4	10	1.41	Europe	UK	380	0.0141	38	53.58	2024-12
DO00694	P0025	Digital_Signage	Digital_Signage_1	72.2	203.3	7.21	Europe	Netherlands	270	1.46579	41	295.61	2024-08
DO00695	P0025	Tablet	Tablet_3	11.9	14.6	0.5	North_America	USA	367	0.0073	39	19.5	2024-07
DO00696	P0025	Digital_Signage	Digital_Signage_1	52.6	120.7	0.92	Europe	Spain	317	0.11104	8	7.36	2024-09
DO00697	P0025	Smartphone	Smartphone_4	7	5.3	5.61	North_America	Canada	473	0.02973	43	241.23	2024-11
DO00698	P0025	Desktop	Desktop_4	22.6	81.5	6.06	Europe	France	276	0.49389	35	212.1	2024-08
DO00699	P0025	Smartphone	Smartphone_4	5.6	4.7	2.56	Asia_Pacific	South_Korea	523	0.01203	25	64	2024-12
DO00700	P0025	Desktop	Desktop_4	25.6	109.7	3.42	Europe	Netherlands	268	0.37517	38	129.96	2024-09
DO00701	P0025	Desktop	Desktop_5	25.9	143.6	5.92	Europe	France	320	0.85011	18	106.56	2024-07
DO00702	P0025	Laptop	Laptop_3	15	55.1	0.97	Europe	Spain	309	0.05345	42	40.74	2024-08
DO00703	P0026	Digital_Signage	Digital_Signage_3	61.8	271.7	1.01	Europe	UK	389	0.27442	42	42.42	2024-10
DO00704	P0026	Smartphone	Smartphone_4	6.2	2.7	2.93	North_America	Canada	369	0.00791	38	111.34	2024-09
DO00705	P0026	Digital_Signage	Digital_Signage_5	77.7	113.5	5.49	Europe	France	285	0.62311	32	175.68	2024-12
DO00706	P0026	Smartphone	Smartphone_3	6.5	5.9	7.11	North_America	USA	366	0.04195	47	334.17	2024-10
DO00707	P0026	Smartphone	Smartphone_1	5.1	3	3.31	Europe	Germany	316	0.00993	41	135.71	2024-07
DO00708	P0026	Laptop	Laptop_3	13.4	40.7	1.97	Europe	Spain	333	0.08018	32	63.04	2024-10
DO00709	P0026	Tablet	Tablet_2	9.8	9.1	0.68	North_America	USA	363	0.00619	43	29.24	2024-07
DO00710	P0026	Laptop	Laptop_1	16.2	56.3	6.98	Europe	Netherlands	335	0.39297	22	153.56	2024-08
DO00711	P0026	Digital_Signage	Digital_Signage_4	50.2	141.5	7.25	North_America	Canada	403	1.02588	9	65.25	2024-07
DO00712	P0026	Smartphone	Smartphone_4	6.3	5.5	2.74	Europe	France	367	0.01507	8	21.92	2024-10
DO00713	P0026	Laptop	Laptop_1	15.4	36.6	2.39	Europe	UK	388	0.08747	46	109.94	2024-09
DO00714	P0026	Desktop	Desktop_2	31.6	85.2	4.25	Europe	Spain	390	0.3621	26	110.5	2024-11
DO00715	P0026	Desktop	Desktop_5	28.7	87.8	0.74	Europe	UK	348	0.06497	27	19.98	2024-09
DO00716	P0026	Laptop	Laptop_3	16.6	27.1	5.48	Europe	UK	389	0.14851	4	21.92	2024-08
DO00717	P0026	Smartphone	Smartphone_1	6.6	4.3	1.03	Europe	Germany	302	0.00443	27	27.81	2024-11
DO00718	P0026	Digital_Signage	Digital_Signage_1	80.2	195.8	4.22	Europe	Germany	266	0.82628	15	63.3	2024-12
DO00719	P0026	Tablet	Tablet_4	10.9	13.5	0.92	North_America	USA	353	0.01242	50	46	2024-08
DO00720	P0026	Digital_Signage	Digital_Signage_5	79	236.4	6.24	North_America	Canada	358	1.47514	45	280.8	2024-08
DO00721	P0026	Smartphone	Smartphone_4	6.1	2.5	3.26	Europe	Spain	397	0.00815	13	42.38	2024-09
DO00722	P0026	Smartphone	Smartphone_1	5.5	2.4	7.16	Europe	Netherlands	362	0.01718	35	250.6	2024-11
DO00723	P0026	Desktop	Desktop_1	30.6	97.5	1.85	Europe	Germany	269	0.18038	3	5.55	2024-09
DO00724	P0026	Tablet	Tablet_5	11.6	9.7	5.43	Europe	Spain	310	0.05267	43	233.49	2024-07
DO00725	P0026	Desktop	Desktop_3	31.3	94.4	6.94	North_America	Canada	485	0.65514	29	201.26	2024-12
DO00726	P0026	Tablet	Tablet_3	12.1	10	2.89	Europe	Spain	384	0.0289	35	101.15	2024-11
DO00727	P0026	Desktop	Desktop_1	24.8	108.8	2.03	Asia_Pacific	South_Korea	506	0.22086	9	18.27	2024-11
DO00728	P0026	Laptop	Laptop_3	16	32.4	2.26	Europe	France	255	0.07322	29	65.54	2024-12
DO00729	P0027	Smartphone	Smartphone_1	5	5.3	6.7	Europe	Spain	308	0.03551	6	40.2	2024-07
DO00730	P0027	Tablet	Tablet_5	10.5	8.1	2.04	Europe	Netherlands	257	0.01652	12	24.48	2024-12
DO00731	P0027	Smartphone	Smartphone_5	5.1	3.2	7.33	Europe	UK	391	0.02346	49	359.17	2024-09
DO00732	P0027	Tablet	Tablet_5	9.9	8.2	6.37	North_America	Canada	480	0.05223	48	305.76	2024-07
DO00733	P0027	Desktop	Desktop_5	25.3	130.5	5.89	North_America	Canada	414	0.76865	50	294.5	2024-11
DO00734	P0027	Tablet	Tablet_2	12.8	11.3	0.61	Asia_Pacific	Singapore	476	0.00689	44	26.84	2024-09
DO00735	P0027	Desktop	Desktop_2	29.5	100.7	3.21	Europe	Germany	342	0.32325	43	138.03	2024-09
DO00736	P0027	Digital_Signage	Digital_Signage_1	47.3	213.7	3.83	Europe	UK	377	0.81847	2	7.66	2024-10
DO00737	P0027	Desktop	Desktop_4	21.4	105.1	0.94	Europe	Spain	283	0.09879	6	5.64	2024-09
DO00738	P0027	Digital_Signage	Digital_Signage_5	55.5	112.8	4.21	Europe	UK	289	0.47489	15	63.15	2024-12
DO00739	P0027	Laptop	Laptop_2	16.5	48	4.3	Europe	Germany	278	0.2064	29	124.7	2024-11
DO00740	P0027	Tablet	Tablet_1	11.2	9.6	0.62	Asia_Pacific	Australia	645	0.00595	23	14.26	2024-11
DO00741	P0027	Desktop	Desktop_5	23.6	87.6	2.28	Europe	Germany	327	0.19973	21	47.88	2024-11
DO00742	P0027	Tablet	Tablet_4	9.3	11	6.41	Europe	Germany	299	0.07051	22	141.02	2024-10
DO00743	P0027	Tablet	Tablet_4	12.8	10.1	7.48	Europe	UK	257	0.07555	38	284.24	2024-07
DO00744	P0027	Desktop	Desktop_5	23.3	101.9	3.34	North_America	Canada	491	0.34035	38	126.92	2024-07
DO00745	P0027	Laptop	Laptop_4	16.1	47.7	7.98	Asia_Pacific	Singapore	563	0.38065	41	327.18	2024-11
DO00746	P0027	Smartphone	Smartphone_5	6.5	5.4	5.44	Europe	Germany	341	0.02938	34	184.96	2024-10
DO00747	P0027	Tablet	Tablet_3	9.8	12	6.26	Asia_Pacific	Australia	499	0.07512	24	150.24	2024-08
DO00748	P0027	Smartphone	Smartphone_3	6.5	2.5	3.14	Europe	Netherlands	304	0.00785	33	103.62	2024-07
DO00749	P0027	Tablet	Tablet_4	11.4	11.1	7.9	Europe	Spain	374	0.08769	35	276.5	2024-08
DO00750	P0027	Smartphone	Smartphone_5	6.3	4.4	1.11	North_America	Canada	397	0.00488	27	29.97	2024-11
DO00751	P0027	Laptop	Laptop_5	15	55.9	0.62	Europe	France	381	0.03466	8	4.96	2024-10
DO00752	P0027	Tablet	Tablet_5	11.8	11.3	0.68	Europe	Germany	375	0.00768	11	7.48	2024-07
DO00753	P0027	Laptop	Laptop_5	16.5	57.2	5.73	Asia_Pacific	Australia	475	0.32776	16	91.68	2024-12
DO00754	P0027	Tablet	Tablet_1	10.3	13.8	7.96	Europe	Spain	342	0.10985	3	23.88	2024-07
DO00755	P0027	Tablet	Tablet_4	12.6	12.4	4.08	North_America	Canada	393	0.05059	9	36.72	2024-12
DO00756	P0027	Laptop	Laptop_5	16.7	57.8	3.27	Europe	Germany	339	0.18901	42	137.34	2024-10
DO00757	P0027	Smartphone	Smartphone_3	5.9	4	4.2	Europe	Germany	285	0.0168	4	16.8	2024-11
DO00758	P0027	Digital_Signage	Digital_Signage_5	66.9	268.8	6.18	Europe	UK	308	1.66118	10	61.8	2024-07
DO00759	P0027	Laptop	Laptop_4	15.1	45.1	1.74	Europe	Germany	302	0.07847	19	33.06	2024-09
DO00760	P0027	Smartphone	Smartphone_4	5.4	2.7	6.15	Asia_Pacific	Australia	648	0.01661	15	92.25	2024-12
DO00761	P0027	Tablet	Tablet_2	9.4	11.9	7.27	Europe	France	254	0.08651	35	254.45	2024-11
DO00762	P0027	Laptop	Laptop_1	15	53.8	4.78	Europe	UK	391	0.25716	47	224.66	2024-10
DO00763	P0027	Digital_Signage	Digital_Signage_2	77.7	159	3.74	Europe	Germany	317	0.59466	17	63.58	2024-07
DO00764	P0027	Laptop	Laptop_3	15.9	29.1	2.17	Europe	Germany	362	0.06315	5	10.85	2024-09
DO00765	P0027	Laptop	Laptop_5	14.3	40.9	2.86	North_America	USA	456	0.11697	3	8.58	2024-10
DO00766	P0027	Desktop	Desktop_5	24.5	138.9	5.2	Europe	Germany	392	0.72228	16	83.2	2024-08
DO00767	P0027	Digital_Signage	Digital_Signage_4	79.5	144	6.6	Europe	Netherlands	273	0.9504	47	310.2	2024-10
DO00768	P0028	Laptop	Laptop_2	15.5	28.1	1	Europe	France	250	0.0281	36	36	2024-11
DO00769	P0028	Laptop	Laptop_2	13.2	49.1	3.12	Europe	Spain	285	0.15319	34	106.08	2024-12
DO00770	P0028	Laptop	Laptop_3	16.4	55.6	3.44	Europe	Netherlands	370	0.19126	23	79.12	2024-11
DO00771	P0028	Smartphone	Smartphone_3	5.2	2.4	3.85	North_America	Canada	413	0.00924	16	61.6	2024-12
DO00772	P0028	Smartphone	Smartphone_1	5.4	5.8	5.79	Europe	UK	355	0.03358	50	289.5	2024-10
DO00773	P0028	Smartphone	Smartphone_5	5.8	2.9	6.88	Europe	Spain	282	0.01995	27	185.76	2024-07
DO00774	P0028	Digital_Signage	Digital_Signage_3	53.2	163.5	2.46	Europe	Netherlands	314	0.40221	4	9.84	2024-09
DO00775	P0028	Smartphone	Smartphone_2	5.7	5.3	7.07	Europe	Netherlands	283	0.03747	35	247.45	2024-08
DO00776	P0028	Desktop	Desktop_5	27.7	89	1.18	Europe	Germany	370	0.10502	46	54.28	2024-09
DO00777	P0028	Tablet	Tablet_5	9.3	8.3	1.68	Europe	Spain	280	0.01394	35	58.8	2024-10
DO00778	P0028	Laptop	Laptop_3	16.2	56.9	2.37	Europe	France	333	0.13485	1	2.37	2024-07
DO00779	P0028	Desktop	Desktop_5	22.1	107.9	0.68	Europe	France	292	0.07337	41	27.88	2024-12
DO00780	P0028	Laptop	Laptop_1	14.1	29.3	6.05	North_America	Canada	370	0.17726	18	108.9	2024-07
DO00781	P0028	Desktop	Desktop_1	26.5	129.2	6.73	North_America	USA	352	0.86952	39	262.47	2024-08
DO00782	P0028	Desktop	Desktop_5	29.7	93.6	3.69	Europe	UK	368	0.34538	48	177.12	2024-07
DO00783	P0028	Tablet	Tablet_3	10.8	8.7	3.72	Asia_Pacific	South_Korea	525	0.03236	15	55.8	2024-10
DO00784	P0028	Digital_Signage	Digital_Signage_3	62.8	281.5	7.95	Europe	France	307	2.23793	47	373.65	2024-10
DO00785	P0028	Tablet	Tablet_5	11.9	11.2	2.24	Europe	Germany	310	0.02509	24	53.76	2024-10
DO00786	P0028	Digital_Signage	Digital_Signage_1	69.6	166.5	1.77	North_America	USA	364	0.2947	32	56.64	2024-11
DO00787	P0028	Laptop	Laptop_1	13.6	46.6	0.94	Europe	Spain	364	0.0438	32	30.08	2024-09
DO00788	P0028	Smartphone	Smartphone_3	6.5	5.3	7.04	Europe	Spain	340	0.03731	18	126.72	2024-12
DO00789	P0028	Laptop	Laptop_5	16.2	44.1	5.82	Europe	France	298	0.25666	33	192.06	2024-11
DO00790	P0028	Desktop	Desktop_1	25.7	85.4	6.11	Europe	Germany	274	0.52179	11	67.21	2024-08
DO00791	P0028	Smartphone	Smartphone_1	5.1	3.7	6.12	Europe	Spain	323	0.02264	36	220.32	2024-10
DO00792	P0029	Desktop	Desktop_3	22.3	149.7	5.11	North_America	Canada	428	0.76497	24	122.64	2024-11
DO00793	P0029	Laptop	Laptop_2	14.2	49	2.38	North_America	Canada	428	0.11662	30	71.4	2024-08
DO00794	P0029	Tablet	Tablet_2	9.7	13	1.63	Europe	UK	312	0.02119	5	8.15	2024-07
DO00795	P0029	Tablet	Tablet_2	9.8	8.7	4.02	Europe	Germany	259	0.03497	11	44.22	2024-07
DO00796	P0029	Tablet	Tablet_5	12.5	10.4	6.66	Europe	France	291	0.06926	28	186.48	2024-11
DO00797	P0029	Tablet	Tablet_3	11.5	10.8	2.02	Europe	Spain	346	0.02182	38	76.76	2024-08
DO00798	P0029	Desktop	Desktop_2	24.1	98.4	6.25	Europe	Spain	338	0.615	22	137.5	2024-11
DO00799	P0029	Digital_Signage	Digital_Signage_5	53.9	261.5	0.52	North_America	Canada	381	0.13598	15	7.8	2024-08
DO00800	P0029	Desktop	Desktop_5	22.6	91.5	7.77	North_America	Canada	362	0.71095	9	69.93	2024-11
DO00801	P0029	Smartphone	Smartphone_4	6.3	3.3	3.45	Europe	Germany	286	0.01138	50	172.5	2024-10
DO00802	P0029	Smartphone	Smartphone_3	5.6	4.1	7.67	Europe	Spain	376	0.03145	41	314.47	2024-09
DO00803	P0029	Laptop	Laptop_4	15.2	42.2	3.77	North_America	USA	434	0.15909	23	86.71	2024-08
DO00804	P0029	Desktop	Desktop_3	30.4	134	4.7	Europe	Netherlands	282	0.6298	13	61.1	2024-10
DO00805	P0029	Tablet	Tablet_2	12.7	15	0.54	Europe	UK	329	0.0081	20	10.8	2024-09
DO00806	P0029	Desktop	Desktop_3	31.1	115.2	2.56	Europe	UK	255	0.29491	31	79.36	2024-10
DO00807	P0029	Desktop	Desktop_3	24	84	7.46	Europe	Germany	379	0.62664	39	290.94	2024-12
DO00808	P0029	Smartphone	Smartphone_4	5.3	5	0.79	Europe	Spain	371	0.00395	2	1.58	2024-11
DO00809	P0029	Laptop	Laptop_2	16.5	29.6	5.28	Europe	Germany	258	0.15629	4	21.12	2024-09
DO00810	P0029	Desktop	Desktop_5	24.1	139.7	5.54	Europe	Germany	300	0.77394	21	116.34	2024-12
DO00811	P0029	Laptop	Laptop_5	15.9	37.8	5.51	Europe	Netherlands	312	0.20828	4	22.04	2024-07
DO00812	P0029	Laptop	Laptop_5	13.6	34.3	1.99	Europe	Germany	291	0.06826	33	65.67	2024-10
DO00813	P0029	Laptop	Laptop_1	14.2	44.6	5.72	Europe	Netherlands	335	0.25511	37	211.64	2024-10
DO00814	P0029	Desktop	Desktop_1	31.1	92.8	7.74	Europe	UK	339	0.71827	50	387	2024-08
DO00815	P0029	Desktop	Desktop_2	28	112.2	5.61	North_America	USA	396	0.62944	13	72.93	2024-12
DO00816	P0029	Laptop	Laptop_3	13.2	49.7	3.6	Europe	France	335	0.17892	13	46.8	2024-09
DO00817	P0029	Laptop	Laptop_2	16.9	34.1	4.84	Europe	Germany	323	0.16504	23	111.32	2024-12
DO00818	P0029	Digital_Signage	Digital_Signage_4	77.7	237.4	4.53	Europe	Spain	308	1.07542	14	63.42	2024-12
DO00819	P0030	Tablet	Tablet_3	9.8	12.9	6.3	Europe	UK	264	0.08127	17	107.1	2024-08
DO00820	P0030	Smartphone	Smartphone_3	5.1	2.5	4	Europe	France	321	0.01	21	84	2024-09
DO00821	P0030	Digital_Signage	Digital_Signage_4	70.3	280.3	7.02	Europe	Germany	344	1.96771	1	7.02	2024-08
DO00822	P0030	Smartphone	Smartphone_4	5.7	4.6	4	Europe	UK	296	0.0184	12	48	2024-07
DO00823	P0030	Smartphone	Smartphone_5	5.9	4.3	2.33	Europe	Netherlands	321	0.01002	47	109.51	2024-09
DO00824	P0030	Digital_Signage	Digital_Signage_3	62.7	180.2	7.26	Europe	France	364	1.30825	33	239.58	2024-07
DO00825	P0030	Smartphone	Smartphone_4	6.5	5.8	1.75	Europe	Germany	275	0.01015	20	35	2024-11
DO00826	P0030	Digital_Signage	Digital_Signage_2	82.9	213.6	0.9	Europe	UK	368	0.19224	6	5.4	2024-09
DO00827	P0030	Laptop	Laptop_3	14.8	30.8	1.79	Europe	France	280	0.05513	20	35.8	2024-07
DO00828	P0030	Laptop	Laptop_2	16.4	40.3	6.84	North_America	USA	453	0.27565	24	164.16	2024-07
DO00829	P0030	Smartphone	Smartphone_2	5.7	3.9	5.51	North_America	USA	487	0.02149	30	165.3	2024-12
DO00830	P0030	Laptop	Laptop_1	14.6	36.1	7.24	Asia_Pacific	South_Korea	605	0.26136	44	318.56	2024-12
DO00831	P0030	Smartphone	Smartphone_5	5.8	2.3	7.14	Europe	Spain	254	0.01642	12	85.68	2024-08
DO00832	P0030	Tablet	Tablet_3	10.4	13.8	5.34	Europe	Netherlands	387	0.07369	9	48.06	2024-10
DO00833	P0030	Laptop	Laptop_1	13.8	40.2	2.64	Europe	France	314	0.10613	25	66	2024-12
DO00834	P0030	Smartphone	Smartphone_1	5.5	5.8	6.76	Europe	Netherlands	352	0.03921	30	202.8	2024-07
DO00835	P0030	Tablet	Tablet_1	11.6	10.8	4.81	North_America	USA	398	0.05195	25	120.25	2024-12
DO00836	P0030	Smartphone	Smartphone_1	6	5.8	2.44	Europe	Germany	295	0.01415	41	100.04	2024-07
DO00837	P0030	Digital_Signage	Digital_Signage_4	63.6	256.2	1.84	North_America	Canada	367	0.47141	28	51.52	2024-11
DO00838	P0030	Smartphone	Smartphone_1	5.3	3.3	6.6	Asia_Pacific	Australia	490	0.02178	47	310.2	2024-10
DO00839	P0030	Smartphone	Smartphone_1	5.9	2.2	7.17	North_America	Canada	405	0.01577	44	315.48	2024-09
DO00840	P0030	Tablet	Tablet_4	10.3	10.1	3.18	North_America	Canada	377	0.03212	2	6.36	2024-10
DO00841	P0030	Tablet	Tablet_3	11.5	12.2	3.47	Europe	Germany	330	0.04233	12	41.64	2024-07
DO00842	P0030	Digital_Signage	Digital_Signage_1	47.4	128.9	3.94	Europe	UK	302	0.50787	40	157.6	2024-08
DO00843	P0030	Digital_Signage	Digital_Signage_5	61.7	115.3	5.93	Europe	France	341	0.68373	7	41.51	2024-10
DO00844	P0030	Digital_Signage	Digital_Signage_1	56.5	227.3	7.63	Europe	Netherlands	253	1.7343	17	129.71	2024-12
DO00845	P0030	Desktop	Desktop_4	31.6	135.6	4.54	Europe	UK	342	0.61562	16	72.64	2024-12
DO00846	P0030	Desktop	Desktop_3	27.3	95.1	6.34	Asia_Pacific	Australia	599	0.60293	18	114.12	2024-11
DO00847	P0031	Desktop	Desktop_5	25.4	92.7	0.64	Europe	Germany	311	0.05933	27	17.28	2024-12
DO00848	P0031	Laptop	Laptop_3	14.1	46	2.19	Asia_Pacific	Australia	469	0.10074	46	100.74	2024-09
DO00849	P0031	Laptop	Laptop_1	15.4	50.5	5.26	Europe	Netherlands	338	0.26563	22	115.72	2024-11
DO00850	P0031	Smartphone	Smartphone_4	6.9	2.1	1.64	Europe	UK	373	0.00344	48	78.72	2024-10
DO00851	P0031	Laptop	Laptop_5	15.8	48.6	4.78	Europe	Germany	349	0.23231	6	28.68	2024-12
DO00852	P0031	Smartphone	Smartphone_5	7	2.3	6.13	North_America	Canada	396	0.0141	29	177.77	2024-12
DO00853	P0031	Smartphone	Smartphone_1	5.3	4.3	7.97	Europe	Spain	315	0.03427	2	15.94	2024-09
DO00854	P0031	Digital_Signage	Digital_Signage_4	84.6	175.1	6.87	Europe	Netherlands	341	1.20294	7	48.09	2024-10
DO00855	P0031	Laptop	Laptop_2	17	45	7.88	Europe	France	365	0.3546	26	204.88	2024-11
DO00856	P0031	Smartphone	Smartphone_3	6.5	3.7	5.23	Europe	UK	366	0.01935	43	224.89	2024-12
DO00857	P0031	Tablet	Tablet_5	11.1	10.7	2.65	North_America	Canada	464	0.02835	29	76.85	2024-08
DO00858	P0031	Laptop	Laptop_4	14.2	43.6	5.63	Europe	Netherlands	348	0.24547	7	39.41	2024-10
DO00859	P0031	Digital_Signage	Digital_Signage_4	83.9	182.1	5.07	Europe	Spain	284	0.92325	33	167.31	2024-07
DO00860	P0031	Digital_Signage	Digital_Signage_5	73.5	289.1	5.19	Europe	France	275	1.50043	44	228.36	2024-07
DO00861	P0031	Tablet	Tablet_1	12	14.2	1.95	Europe	Spain	327	0.02769	11	21.45	2024-10
DO00862	P0031	Tablet	Tablet_2	9.7	14.6	0.99	Asia_Pacific	Australia	477	0.01445	2	1.98	2024-08
DO00863	P0031	Digital_Signage	Digital_Signage_4	61.7	236.7	7.8	Europe	France	370	1.84626	33	257.4	2024-12
DO00864	P0031	Desktop	Desktop_5	30.2	141	7.72	Asia_Pacific	Singapore	542	1.08852	1	7.72	2024-12
DO00865	P0031	Desktop	Desktop_4	30.5	149.7	7.68	North_America	USA	467	1.1497	46	353.28	2024-11
DO00866	P0031	Desktop	Desktop_5	28.1	117.4	0.95	Europe	Netherlands	374	0.11153	26	24.7	2024-12
DO00867	P0031	Desktop	Desktop_3	25.4	144.9	1.43	Europe	Netherlands	314	0.20721	10	14.3	2024-09
DO00868	P0031	Digital_Signage	Digital_Signage_1	73	173.3	6.47	Europe	France	387	1.12125	14	90.58	2024-09
DO00869	P0031	Desktop	Desktop_3	28.1	85.2	6.18	Asia_Pacific	South_Korea	601	0.52654	22	135.96	2024-09
DO00870	P0031	Smartphone	Smartphone_3	6.6	4.8	1.55	Europe	Spain	255	0.00744	34	52.7	2024-09
DO00871	P0031	Desktop	Desktop_2	30.7	119.4	1.69	North_America	Canada	492	0.20179	41	69.29	2024-09
DO00872	P0031	Smartphone	Smartphone_4	6.3	2.6	2.69	North_America	USA	372	0.00699	25	67.25	2024-09
DO00873	P0031	Laptop	Laptop_1	16.4	45.4	5.91	Europe	Germany	289	0.26831	48	283.68	2024-11
DO00874	P0031	Smartphone	Smartphone_4	6.2	2.7	4.26	Europe	France	338	0.0115	34	144.84	2024-09
DO00875	P0031	Smartphone	Smartphone_4	6.3	5.5	0.61	Europe	Netherlands	385	0.00335	5	3.05	2024-09
DO00876	P0031	Laptop	Laptop_3	13.8	30.3	3.17	Europe	Germany	347	0.09605	30	95.1	2024-11
DO00877	P0031	Desktop	Desktop_5	30.9	131.9	1.24	Europe	Germany	310	0.16356	22	27.28	2024-11
DO00878	P0031	Desktop	Desktop_3	27.1	117.4	0.92	North_America	USA	496	0.10801	37	34.04	2024-11
DO00879	P0031	Laptop	Laptop_2	14	50.9	5.88	North_America	USA	384	0.29929	12	70.56	2024-07
DO00880	P0031	Digital_Signage	Digital_Signage_3	65.7	118.3	1.49	Europe	Germany	386	0.17627	20	29.8	2024-07
DO00881	P0031	Laptop	Laptop_2	14	51.7	6.36	Europe	Germany	331	0.32881	21	133.56	2024-12
DO00882	P0031	Desktop	Desktop_2	26.3	110.9	2.11	Europe	Germany	331	0.234	32	67.52	2024-09
DO00883	P0032	Desktop	Desktop_5	25.7	143.3	1.96	North_America	Canada	467	0.28087	41	80.36	2024-11
DO00884	P0032	Smartphone	Smartphone_1	5.5	3.6	4.12	Europe	France	299	0.01483	19	78.28	2024-12
DO00885	P0032	Tablet	Tablet_3	12.5	9.7	5.19	Europe	Spain	325	0.05034	8	41.52	2024-08
DO00886	P0032	Smartphone	Smartphone_1	5.6	5.9	6.2	Europe	France	277	0.03658	44	272.8	2024-09
DO00887	P0032	Desktop	Desktop_4	24.8	128.1	6.22	North_America	USA	467	0.79678	14	87.08	2024-09
DO00888	P0032	Digital_Signage	Digital_Signage_3	55.8	206.1	2.08	Europe	UK	389	0.42869	44	91.52	2024-08
DO00889	P0032	Tablet	Tablet_2	9.8	10.8	1.68	Europe	France	342	0.01814	34	57.12	2024-10
DO00890	P0032	Digital_Signage	Digital_Signage_4	75.5	153.9	6.76	Asia_Pacific	South_Korea	637	1.04036	24	162.24	2024-08
DO00891	P0032	Tablet	Tablet_3	11.9	13.8	3.45	Europe	UK	314	0.04761	27	93.15	2024-07
DO00892	P0032	Smartphone	Smartphone_1	6.9	3.4	0.65	North_America	Canada	465	0.00221	46	29.9	2024-08
DO00893	P0032	Laptop	Laptop_3	14.2	38.1	4.7	Europe	Netherlands	299	0.17907	13	61.1	2024-08
DO00894	P0032	Digital_Signage	Digital_Signage_5	60.9	154.8	4.1	Europe	France	299	0.63468	47	192.7	2024-11
DO00895	P0032	Smartphone	Smartphone_1	6.6	3.6	7.9	Asia_Pacific	South_Korea	500	0.02844	38	300.2	2024-10
DO00896	P0032	Desktop	Desktop_1	21.6	104	1.33	Europe	Netherlands	389	0.13832	9	11.97	2024-12
DO00897	P0032	Desktop	Desktop_3	31.7	131.3	4.81	North_America	USA	438	0.63155	36	173.16	2024-07
DO00898	P0032	Smartphone	Smartphone_2	5.7	4.2	2.69	Europe	Spain	330	0.0113	2	5.38	2024-08
DO00899	P0032	Desktop	Desktop_3	31.5	105.3	4.01	North_America	USA	378	0.42225	30	120.3	2024-09
DO00900	P0032	Tablet	Tablet_2	11.7	12.9	5.32	Europe	Germany	271	0.06863	28	148.96	2024-10
DO00901	P0032	Smartphone	Smartphone_1	6.7	2.2	3.78	Asia_Pacific	Australia	453	0.00832	3	11.34	2024-11
DO00902	P0032	Tablet	Tablet_5	11	12	7.81	Europe	Germany	335	0.09372	50	390.5	2024-07
DO00903	P0032	Digital_Signage	Digital_Signage_2	76.3	269.3	7.95	Europe	Netherlands	342	2.14093	49	389.55	2024-07
DO00904	P0032	Smartphone	Smartphone_3	5.9	5.6	1.05	Asia_Pacific	Singapore	580	0.00588	42	44.1	2024-11
DO00905	P0032	Tablet	Tablet_4	11.1	12.8	3.51	North_America	Canada	483	0.04493	19	66.69	2024-07
DO00906	P0032	Digital_Signage	Digital_Signage_4	42.8	145	4.88	Europe	UK	378	0.7076	50	244	2024-09
DO00907	P0032	Digital_Signage	Digital_Signage_4	70.1	140.1	5.86	North_America	Canada	484	0.82099	37	216.82	2024-08
DO00908	P0032	Laptop	Laptop_2	13.8	31.4	0.8	Europe	Spain	392	0.02512	9	7.2	2024-11
DO00909	P0032	Tablet	Tablet_1	10.3	10.2	1.72	Europe	France	280	0.01754	18	30.96	2024-08
DO00910	P0032	Laptop	Laptop_3	13.1	55.7	3.31	Asia_Pacific	Japan	617	0.18437	29	95.99	2024-12
DO00911	P0032	Laptop	Laptop_4	13.2	40.3	1.43	Europe	Netherlands	339	0.05763	12	17.16	2024-11
DO00912	P0032	Digital_Signage	Digital_Signage_5	47.2	251.3	3.19	Europe	Netherlands	361	0.80165	21	66.99	2024-10
DO00913	P0032	Laptop	Laptop_2	16.9	53	7.59	Europe	UK	326	0.40227	2	15.18	2024-07
DO00914	P0032	Smartphone	Smartphone_4	5.8	5.4	3.76	Europe	UK	375	0.0203	42	157.92	2024-09
DO00915	P0032	Laptop	Laptop_1	15.6	53.4	2.56	North_America	USA	493	0.1367	42	107.52	2024-09
DO00916	P0033	Laptop	Laptop_2	13.7	25.3	6.22	Europe	France	354	0.15737	4	24.88	2024-11
DO00917	P0033	Laptop	Laptop_3	14.5	39.5	4.39	Europe	France	276	0.17341	10	43.9	2024-12
DO00918	P0033	Laptop	Laptop_3	16.5	28.8	3.53	Europe	Netherlands	281	0.10166	24	84.72	2024-09
DO00919	P0033	Digital_Signage	Digital_Signage_3	43.2	105.2	7.04	Europe	Netherlands	255	0.74061	27	190.08	2024-07
DO00920	P0033	Digital_Signage	Digital_Signage_4	74.8	244.5	7.23	Europe	Germany	252	1.76774	6	43.38	2024-10
DO00921	P0033	Desktop	Desktop_1	31.7	112.5	6.93	Europe	Spain	316	0.77963	41	284.13	2024-07
DO00922	P0033	Tablet	Tablet_4	10.9	14.3	5.1	Europe	Spain	305	0.07293	46	234.6	2024-07
DO00923	P0033	Smartphone	Smartphone_4	6.5	5.4	6.54	Europe	France	327	0.03532	10	65.4	2024-08
DO00924	P0033	Desktop	Desktop_1	28.9	99.8	1.88	Europe	France	284	0.18762	43	80.84	2024-09
DO00925	P0033	Tablet	Tablet_4	11.7	11.6	1.49	Europe	UK	364	0.01728	28	41.72	2024-09
DO00926	P0033	Laptop	Laptop_5	15.9	54.8	6.46	North_America	Canada	445	0.35401	12	77.52	2024-07
DO00927	P0033	Laptop	Laptop_1	16.3	33.3	4.13	Europe	Germany	336	0.13753	23	94.99	2024-08
DO00928	P0033	Digital_Signage	Digital_Signage_4	61.4	143	6.09	Europe	Spain	316	0.87087	42	255.78	2024-11
DO00929	P0033	Tablet	Tablet_3	13	9.3	3.92	Europe	Netherlands	366	0.03646	7	27.44	2024-12
DO00930	P0033	Tablet	Tablet_5	10.1	13.5	1.45	Europe	Germany	395	0.01957	15	21.75	2024-10
DO00931	P0033	Desktop	Desktop_1	27.1	100.7	4.65	North_America	Canada	418	0.46826	6	27.9	2024-11
DO00932	P0034	Smartphone	Smartphone_5	5.4	5.4	6.08	Europe	Germany	280	0.03283	34	206.72	2024-11
DO00933	P0034	Laptop	Laptop_5	16.4	43.4	5.7	North_America	Canada	431	0.24738	34	193.8	2024-08
DO00934	P0034	Tablet	Tablet_2	9.4	9.2	7.48	Europe	Spain	284	0.06882	46	344.08	2024-08
DO00935	P0034	Digital_Signage	Digital_Signage_5	60.2	140.4	7.26	Europe	Netherlands	294	1.0193	27	196.02	2024-10
DO00936	P0034	Smartphone	Smartphone_3	5.3	5.8	5.51	Europe	UK	356	0.03196	14	77.14	2024-12
DO00937	P0034	Digital_Signage	Digital_Signage_5	83.2	111.8	1.7	Europe	France	322	0.19006	16	27.2	2024-10
DO00938	P0034	Laptop	Laptop_4	14.6	31.8	7.62	North_America	USA	384	0.24232	9	68.58	2024-10
DO00939	P0034	Desktop	Desktop_5	31.4	90.6	0.58	Europe	UK	364	0.05255	8	4.64	2024-11
DO00940	P0034	Tablet	Tablet_5	9.4	12.4	1.44	Europe	Netherlands	295	0.01786	48	69.12	2024-11
DO00941	P0034	Smartphone	Smartphone_2	5.1	5.9	7.62	Asia_Pacific	Australia	625	0.04496	3	22.86	2024-10
DO00942	P0034	Tablet	Tablet_1	11.5	11	2.18	Europe	Netherlands	364	0.02398	7	15.26	2024-07
DO00943	P0034	Digital_Signage	Digital_Signage_5	79.2	148.3	7.72	North_America	Canada	476	1.14488	27	208.44	2024-07
DO00944	P0034	Desktop	Desktop_3	30.3	131.3	6.77	Asia_Pacific	Australia	534	0.8889	23	155.71	2024-07
DO00945	P0034	Desktop	Desktop_1	28.8	114	5.49	Europe	France	339	0.62586	7	38.43	2024-12
DO00946	P0034	Smartphone	Smartphone_5	6.2	4.3	1.31	Europe	Netherlands	256	0.00563	42	55.02	2024-07
DO00947	P0034	Digital_Signage	Digital_Signage_1	47.1	252.8	3.45	Europe	Spain	313	0.87216	48	165.6	2024-07
DO00948	P0034	Tablet	Tablet_4	12.4	12	5.21	Europe	Netherlands	372	0.06252	50	260.5	2024-10
DO00949	P0034	Desktop	Desktop_2	27.2	81.7	3.59	Asia_Pacific	Japan	508	0.2933	2	7.18	2024-12
DO00950	P0034	Smartphone	Smartphone_3	5.7	4.7	6.38	Europe	France	291	0.02999	21	133.98	2024-10
DO00951	P0034	Tablet	Tablet_2	9.8	13.4	6.15	Europe	UK	361	0.08241	50	307.5	2024-08
DO00952	P0035	Desktop	Desktop_3	24.9	117.7	2.79	North_America	USA	397	0.32838	47	131.13	2024-07
DO00953	P0035	Smartphone	Smartphone_3	6.2	4.6	5.81	North_America	USA	390	0.02673	23	133.63	2024-09
DO00954	P0035	Smartphone	Smartphone_3	6.5	5.8	2.83	Europe	Germany	278	0.01641	33	93.39	2024-12
DO00955	P0035	Digital_Signage	Digital_Signage_3	74.5	207.7	1.18	Europe	Germany	280	0.24509	39	46.02	2024-12
DO00956	P0035	Smartphone	Smartphone_3	5.3	3.4	1.28	Europe	France	388	0.00435	48	61.44	2024-09
DO00957	P0035	Digital_Signage	Digital_Signage_5	83.7	164.8	1.66	Europe	Germany	287	0.27357	18	29.88	2024-07
DO00958	P0035	Smartphone	Smartphone_2	6.7	5.9	6.59	Europe	France	316	0.03888	10	65.9	2024-07
DO00959	P0035	Tablet	Tablet_2	12.9	14	4.63	Europe	Netherlands	312	0.06482	37	171.31	2024-08
DO00960	P0035	Smartphone	Smartphone_2	6.7	4.3	5.8	Europe	Netherlands	362	0.02494	24	139.2	2024-09
DO00961	P0035	Smartphone	Smartphone_3	5.7	5.7	7.69	Europe	Spain	304	0.04383	9	69.21	2024-09
DO00962	P0035	Laptop	Laptop_5	15.3	28.4	1.29	Asia_Pacific	South_Korea	557	0.03664	39	50.31	2024-08
DO00963	P0035	Tablet	Tablet_5	12.3	9.6	3.78	Europe	Germany	319	0.03629	38	143.64	2024-10
DO00964	P0035	Desktop	Desktop_2	21.2	111.4	5.8	Europe	UK	321	0.64612	5	29	2024-12
DO00965	P0035	Tablet	Tablet_1	12.8	9.9	4.18	Europe	Germany	357	0.04138	46	192.28	2024-08
DO00966	P0035	Smartphone	Smartphone_2	6.3	3.2	4.77	North_America	Canada	400	0.01526	33	157.41	2024-10
DO00967	P0035	Laptop	Laptop_5	16.9	45.5	3.19	North_America	USA	457	0.14515	8	25.52	2024-07
DO00968	P0035	Digital_Signage	Digital_Signage_1	64.8	246.1	6.3	North_America	USA	497	1.55043	12	75.6	2024-08
DO00969	P0035	Desktop	Desktop_4	29	103.2	7.62	Europe	Netherlands	336	0.78638	25	190.5	2024-10
DO00970	P0035	Smartphone	Smartphone_4	5.3	3.4	3.73	Europe	UK	277	0.01268	17	63.41	2024-10
DO00971	P0035	Desktop	Desktop_2	23.9	94	6.14	Europe	Germany	301	0.57716	34	208.76	2024-09
DO00972	P0035	Desktop	Desktop_5	21.7	119	7.73	North_America	USA	375	0.91987	34	262.82	2024-07
DO00973	P0035	Desktop	Desktop_3	25.2	81.9	7.67	Asia_Pacific	Australia	622	0.62817	13	99.71	2024-12
DO00974	P0035	Digital_Signage	Digital_Signage_4	49.8	143.7	4.8	Europe	France	340	0.68976	29	139.2	2024-12
DO00975	P0035	Laptop	Laptop_5	13.6	53.7	7.16	Europe	Germany	390	0.38449	8	57.28	2024-09
DO00976	P0035	Tablet	Tablet_1	10.4	9.3	5.03	Europe	Germany	325	0.04678	40	201.2	2024-09
DO00977	P0035	Smartphone	Smartphone_5	6.7	5.1	3.24	Asia_Pacific	Japan	518	0.01652	16	51.84	2024-10
DO00978	P0035	Laptop	Laptop_4	13.2	27.1	7.32	Asia_Pacific	South_Korea	612	0.19837	46	336.72	2024-11
DO00979	P0035	Desktop	Desktop_5	22	125.8	5.32	Asia_Pacific	South_Korea	601	0.66926	19	101.08	2024-09
DO00980	P0035	Laptop	Laptop_4	16.1	35.3	1.12	Europe	Netherlands	315	0.03954	2	2.24	2024-10
DO00981	P0035	Desktop	Desktop_3	27.2	122.7	5.74	Europe	UK	366	0.7043	34	195.16	2024-07
DO00982	P0036	Desktop	Desktop_3	30.8	132.3	6.04	Europe	France	346	0.79909	35	211.4	2024-07
DO00983	P0036	Desktop	Desktop_3	25.2	104.6	4.43	Europe	Netherlands	361	0.46338	12	53.16	2024-11
DO00984	P0036	Tablet	Tablet_1	12.6	8.7	1.05	Asia_Pacific	Singapore	592	0.00913	14	14.7	2024-10
DO00985	P0036	Laptop	Laptop_5	15.6	25.5	1.37	Asia_Pacific	Singapore	630	0.03494	19	26.03	2024-07
DO00986	P0036	Laptop	Laptop_3	16.9	59.5	3.51	North_America	Canada	488	0.20885	10	35.1	2024-08
DO00987	P0036	Digital_Signage	Digital_Signage_2	68.7	151.6	7.09	Asia_Pacific	Australia	491	1.07484	48	340.32	2024-09
DO00988	P0036	Smartphone	Smartphone_1	5.8	3.7	4.16	Europe	France	373	0.01539	39	162.24	2024-07
DO00989	P0036	Smartphone	Smartphone_1	6.4	3.8	1.36	Europe	France	261	0.00517	11	14.96	2024-10
DO00990	P0036	Desktop	Desktop_2	26.9	91.7	2.65	North_America	Canada	393	0.243	37	98.05	2024-09
DO00991	P0036	Desktop	Desktop_1	25.3	142	4.23	Europe	Germany	333	0.60066	9	38.07	2024-11
DO00992	P0036	Desktop	Desktop_4	26.3	87.8	6.22	Europe	Netherlands	278	0.54612	5	31.1	2024-08
DO00993	P0036	Smartphone	Smartphone_5	5.7	5	4.28	Europe	Germany	349	0.0214	13	55.64	2024-08
DO00994	P0036	Tablet	Tablet_1	11.3	14.6	3.13	Europe	UK	388	0.0457	13	40.69	2024-12
DO00995	P0036	Desktop	Desktop_4	25.2	146.3	1.96	Europe	France	278	0.28675	43	84.28	2024-12
DO00996	P0036	Smartphone	Smartphone_1	6.7	2.3	1.71	Europe	Spain	293	0.00393	36	61.56	2024-09
DO00997	P0036	Desktop	Desktop_1	28.5	108.7	5.93	Europe	Spain	358	0.64459	21	124.53	2024-09
DO00998	P0036	Desktop	Desktop_2	30.9	127.9	6.6	Europe	Germany	334	0.84414	50	330	2024-11
DO00999	P0036	Desktop	Desktop_2	29.4	82.5	7.33	Europe	Germany	347	0.60473	37	271.21	2024-12
DO01000	P0036	Smartphone	Smartphone_3	6.4	3.5	5.09	Asia_Pacific	Singapore	587	0.01781	23	117.07	2024-12
DO01001	P0036	Smartphone	Smartphone_4	6.8	2.6	2.65	Europe	UK	284	0.00689	47	124.55	2024-08
DO01002	P0036	Smartphone	Smartphone_3	6.8	3.5	3.95	Europe	UK	272	0.01383	46	181.7	2024-11
DO01003	P0037	Smartphone	Smartphone_2	6.7	3.4	3.95	Asia_Pacific	South_Korea	627	0.01343	29	114.55	2024-10
DO01004	P0037	Smartphone	Smartphone_4	5.7	3.3	2.13	Europe	Spain	281	0.00703	13	27.69	2024-11
DO01005	P0037	Laptop	Laptop_5	14.5	41.2	2.8	North_America	Canada	406	0.11536	26	72.8	2024-08
DO01006	P0037	Smartphone	Smartphone_1	6.1	3.8	2.13	Asia_Pacific	South_Korea	460	0.00809	36	76.68	2024-08
DO01007	P0037	Smartphone	Smartphone_5	5.9	5.8	5.5	Europe	France	308	0.0319	18	99	2024-12
DO01008	P0037	Digital_Signage	Digital_Signage_2	69.6	215	4.01	North_America	USA	412	0.86215	48	192.48	2024-08
DO01009	P0037	Smartphone	Smartphone_3	6.2	5.1	6.4	Europe	Germany	351	0.03264	6	38.4	2024-07
DO01010	P0037	Desktop	Desktop_1	24.6	86.3	1.63	Asia_Pacific	Australia	491	0.14067	14	22.82	2024-09
DO01011	P0037	Desktop	Desktop_3	27.9	102.1	5.78	Asia_Pacific	South_Korea	545	0.59014	19	109.82	2024-09
DO01012	P0037	Desktop	Desktop_5	22.8	141.6	5.14	Europe	Germany	330	0.72782	11	56.54	2024-11
DO01013	P0037	Digital_Signage	Digital_Signage_4	72.1	156.2	5.48	North_America	USA	496	0.85598	10	54.8	2024-10
DO01014	P0037	Desktop	Desktop_1	22.5	106.7	4.9	Europe	France	365	0.52283	24	117.6	2024-10
DO01015	P0037	Digital_Signage	Digital_Signage_5	49.8	278.8	7.91	Asia_Pacific	Australia	627	2.20531	24	189.84	2024-07
DO01016	P0037	Laptop	Laptop_2	15.5	48.7	6.43	Asia_Pacific	Japan	649	0.31314	43	276.49	2024-08
DO01017	P0037	Tablet	Tablet_3	11.8	14.6	4.21	Europe	Spain	398	0.06147	40	168.4	2024-11
DO01018	P0037	Smartphone	Smartphone_2	5.7	3	0.68	Europe	Spain	386	0.00204	21	14.28	2024-08
DO01019	P0037	Desktop	Desktop_2	28.7	98.4	6.12	Asia_Pacific	Australia	458	0.60221	49	299.88	2024-12
DO01020	P0037	Smartphone	Smartphone_1	5.7	2.1	0.64	North_America	USA	460	0.00134	25	16	2024-08
DO01021	P0037	Smartphone	Smartphone_4	5.8	4.8	6.52	Europe	Netherlands	300	0.0313	28	182.56	2024-10
DO01022	P0037	Tablet	Tablet_2	12.8	13	1.12	Europe	Netherlands	292	0.01456	29	32.48	2024-12
DO01023	P0037	Desktop	Desktop_3	30.5	142.7	1.3	Europe	France	371	0.18551	5	6.5	2024-08
DO01024	P0037	Tablet	Tablet_1	9.6	13.6	0.6	North_America	USA	351	0.00816	22	13.2	2024-11
DO01025	P0038	Laptop	Laptop_5	15.5	55.5	1.29	Europe	UK	368	0.07159	8	10.32	2024-07
DO01026	P0038	Laptop	Laptop_2	16.7	57.4	6.44	Europe	Germany	251	0.36966	15	96.6	2024-08
DO01027	P0038	Desktop	Desktop_1	25.3	123.8	4.21	Europe	France	356	0.5212	46	193.66	2024-08
DO01028	P0038	Smartphone	Smartphone_3	6.5	4.4	0.55	North_America	Canada	378	0.00242	12	6.6	2024-08
DO01029	P0038	Tablet	Tablet_2	12.5	12	1.07	Europe	Germany	355	0.01284	12	12.84	2024-09
DO01030	P0038	Laptop	Laptop_2	14.6	54.3	2.64	Europe	Netherlands	326	0.14335	28	73.92	2024-09
DO01031	P0038	Tablet	Tablet_2	11.1	12.6	1.71	Asia_Pacific	Australia	506	0.02155	4	6.84	2024-07
DO01032	P0038	Smartphone	Smartphone_3	6.8	2.2	6.23	North_America	Canada	362	0.01371	46	286.58	2024-10
DO01033	P0038	Desktop	Desktop_1	24.5	134	5.95	Asia_Pacific	Japan	564	0.7973	21	124.95	2024-10
DO01034	P0038	Tablet	Tablet_4	10.5	10.1	1.93	Europe	Spain	400	0.01949	38	73.34	2024-08
DO01035	P0038	Desktop	Desktop_3	25.5	141.6	7.24	Europe	Netherlands	320	1.02518	29	209.96	2024-08
DO01036	P0038	Laptop	Laptop_4	14.7	25.9	7.03	Europe	UK	307	0.18208	10	70.3	2024-10
DO01037	P0038	Tablet	Tablet_1	10.7	13.7	1.88	Asia_Pacific	Singapore	569	0.02576	7	13.16	2024-07
DO01038	P0038	Smartphone	Smartphone_4	5.3	3.3	6.72	Europe	Netherlands	274	0.02218	36	241.92	2024-09
DO01039	P0038	Laptop	Laptop_2	14.9	50.3	5.49	Europe	France	323	0.27615	23	126.27	2024-07
DO01040	P0038	Desktop	Desktop_3	28.8	122.5	6.53	Europe	Spain	392	0.79993	27	176.31	2024-10
DO01041	P0038	Desktop	Desktop_3	27.9	103.7	1.41	Europe	Spain	314	0.14622	9	12.69	2024-11
DO01042	P0039	Tablet	Tablet_3	12.2	14	3.85	Europe	Netherlands	259	0.0539	27	103.95	2024-08
DO01043	P0039	Laptop	Laptop_3	15.8	56.9	4.66	Asia_Pacific	South_Korea	607	0.26515	37	172.42	2024-09
DO01044	P0039	Laptop	Laptop_2	16.9	52.4	5.07	Europe	France	356	0.26567	16	81.12	2024-10
DO01045	P0039	Digital_Signage	Digital_Signage_4	80.3	162.7	5.18	North_America	Canada	463	0.84279	6	31.08	2024-11
DO01046	P0039	Smartphone	Smartphone_4	6.2	5.6	3.42	Asia_Pacific	Australia	463	0.01915	13	44.46	2024-09
DO01047	P0039	Laptop	Laptop_3	16.4	27.1	6.69	Europe	Germany	299	0.1813	31	207.39	2024-11
DO01048	P0039	Laptop	Laptop_3	16.8	42	6.58	Europe	Spain	280	0.27636	13	85.54	2024-11
DO01049	P0039	Digital_Signage	Digital_Signage_1	54.7	112.1	3.32	North_America	Canada	387	0.37217	45	149.4	2024-07
DO01050	P0039	Tablet	Tablet_3	9.8	10.1	3.99	Europe	Netherlands	262	0.0403	10	39.9	2024-10
DO01051	P0039	Smartphone	Smartphone_5	5.3	3.8	1.98	Europe	UK	318	0.00752	39	77.22	2024-10
DO01052	P0039	Tablet	Tablet_2	11.3	10.3	4.64	Europe	Germany	380	0.04779	24	111.36	2024-08
DO01053	P0039	Tablet	Tablet_4	11.2	12.4	5.1	Europe	Netherlands	277	0.06324	49	249.9	2024-07
DO01054	P0039	Tablet	Tablet_3	11.3	12	5.85	North_America	USA	458	0.0702	32	187.2	2024-07
DO01055	P0039	Desktop	Desktop_2	22.7	116.6	3.2	Asia_Pacific	Singapore	468	0.37312	23	73.6	2024-09
DO01056	P0039	Desktop	Desktop_4	24.8	84.9	5.31	Europe	Germany	329	0.45082	26	138.06	2024-12
DO01057	P0039	Laptop	Laptop_5	16.3	53.5	7.01	Europe	Germany	364	0.37503	15	105.15	2024-08
DO01058	P0039	Desktop	Desktop_5	21.3	125	2.14	North_America	Canada	356	0.2675	15	32.1	2024-08
DO01059	P0039	Laptop	Laptop_5	14.3	38.6	6.24	Europe	Netherlands	253	0.24086	32	199.68	2024-07
DO01060	P0039	Smartphone	Smartphone_5	5.1	2.8	0.55	Europe	France	337	0.00154	45	24.75	2024-07
DO01061	P0039	Digital_Signage	Digital_Signage_3	63.9	265.8	7.36	Europe	France	330	1.95629	48	353.28	2024-11
DO01062	P0039	Tablet	Tablet_3	11.2	11.6	2.42	Europe	France	363	0.02807	13	31.46	2024-09
DO01063	P0039	Tablet	Tablet_4	9.5	10	5.54	Europe	Spain	395	0.0554	50	277	2024-10
DO01064	P0039	Laptop	Laptop_2	13.5	38.6	4.78	Europe	France	280	0.18451	48	229.44	2024-09
DO01065	P0039	Laptop	Laptop_5	16.3	37.6	7.13	Europe	France	335	0.26809	17	121.21	2024-08
DO01066	P0040	Desktop	Desktop_3	21.1	138.1	5.9	North_America	USA	425	0.81479	47	277.3	2024-09
DO01067	P0040	Smartphone	Smartphone_4	6.2	2.7	6.46	Europe	Spain	340	0.01744	43	277.78	2024-08
DO01068	P0040	Desktop	Desktop_5	22.2	80	7.6	Europe	Germany	379	0.608	1	7.6	2024-09
DO01069	P0040	Smartphone	Smartphone_4	6.5	5.8	1.93	Europe	UK	282	0.01119	28	54.04	2024-12
DO01070	P0040	Tablet	Tablet_1	10.1	12.6	2.77	Europe	Germany	385	0.0349	17	47.09	2024-10
DO01071	P0040	Laptop	Laptop_1	16.7	51	7.49	North_America	USA	482	0.38199	12	89.88	2024-07
DO01072	P0040	Desktop	Desktop_1	29	111.9	5.77	North_America	Canada	391	0.64566	31	178.87	2024-07
DO01073	P0040	Laptop	Laptop_2	13.3	48.7	3.99	Europe	Netherlands	315	0.19431	12	47.88	2024-07
DO01074	P0040	Digital_Signage	Digital_Signage_1	70.2	291.9	2.02	North_America	Canada	458	0.58964	18	36.36	2024-07
DO01075	P0040	Tablet	Tablet_2	9.9	11.1	6.77	Europe	Germany	381	0.07515	28	189.56	2024-11
DO01076	P0040	Smartphone	Smartphone_2	6.4	5	3.92	Europe	Germany	340	0.0196	31	121.52	2024-11
DO01077	P0040	Laptop	Laptop_3	15.6	38	5.29	Europe	France	298	0.20102	27	142.83	2024-08
DO01078	P0040	Digital_Signage	Digital_Signage_4	58	296.7	6.14	North_America	USA	472	1.82174	32	196.48	2024-12
DO01079	P0040	Digital_Signage	Digital_Signage_4	57.5	186.3	3.19	Europe	France	300	0.5943	30	95.7	2024-10
DO01080	P0040	Digital_Signage	Digital_Signage_2	80.3	168.7	4.55	Asia_Pacific	Singapore	570	0.76758	48	218.4	2024-08
DO01081	P0040	Digital_Signage	Digital_Signage_2	84	258.5	3.64	North_America	Canada	362	0.94094	8	29.12	2024-11
DO01082	P0040	Digital_Signage	Digital_Signage_1	64.3	215.1	1.74	Europe	Spain	350	0.37427	15	26.1	2024-12
DO01083	P0040	Tablet	Tablet_4	9.5	13.1	6.65	North_America	Canada	428	0.08712	15	99.75	2024-11
DO01084	P0040	Tablet	Tablet_4	11.8	14.9	5.7	Europe	Netherlands	273	0.08493	49	279.3	2024-08
DO01085	P0040	Desktop	Desktop_5	29.8	114.7	3.55	Asia_Pacific	Australia	498	0.40719	14	49.7	2024-11
DO01086	P0040	Desktop	Desktop_2	21.3	82.2	5.6	Europe	France	374	0.46032	5	28	2024-09
DO01087	P0040	Smartphone	Smartphone_1	5.8	3.4	3.41	Europe	Spain	295	0.01159	14	47.74	2024-09
DO01088	P0040	Smartphone	Smartphone_5	6.2	3.9	7.83	Europe	Germany	352	0.03054	32	250.56	2024-09
DO01089	P0040	Tablet	Tablet_1	10	11.3	4.9	North_America	USA	413	0.05537	23	112.7	2024-12
DO01090	P0040	Smartphone	Smartphone_1	5.8	5.9	4.58	North_America	USA	421	0.02702	6	27.48	2024-08
DO01091	P0040	Desktop	Desktop_4	25.2	103.6	2.82	Europe	Netherlands	255	0.29215	50	141	2024-12
DO01092	P0040	Smartphone	Smartphone_2	6.2	2.4	3.83	North_America	USA	490	0.00919	33	126.39	2024-08
DO01093	P0040	Smartphone	Smartphone_3	6.4	3.6	1.38	Asia_Pacific	Japan	501	0.00497	34	46.92	2024-10
DO01094	P0040	Laptop	Laptop_4	14.2	30.7	5.65	Europe	UK	314	0.17346	5	28.25	2024-08
DO01095	P0040	Smartphone	Smartphone_4	5.5	3.5	0.83	North_America	USA	466	0.0029	12	9.96	2024-08
DO01096	P0040	Tablet	Tablet_5	12.4	9.6	1.54	Europe	Germany	265	0.01478	48	73.92	2024-11
DO01097	P0041	Desktop	Desktop_4	26.5	135.6	3.26	Europe	Spain	385	0.44206	35	114.1	2024-07
DO01098	P0041	Smartphone	Smartphone_4	5.1	3.7	2.47	North_America	USA	360	0.00914	43	106.21	2024-09
DO01099	P0041	Smartphone	Smartphone_4	6	3	1.71	Asia_Pacific	Singapore	474	0.00513	37	63.27	2024-08
DO01100	P0041	Laptop	Laptop_4	15.6	44.1	6.42	Europe	Netherlands	260	0.28312	12	77.04	2024-11
DO01101	P0041	Smartphone	Smartphone_1	6.1	2.9	3.43	Europe	France	362	0.00995	24	82.32	2024-07
DO01102	P0041	Digital_Signage	Digital_Signage_1	46.8	233.2	6.59	Europe	Germany	296	1.53679	21	138.39	2024-08
DO01103	P0041	Smartphone	Smartphone_2	5.4	3.9	4.65	Europe	Germany	276	0.01814	41	190.65	2024-11
DO01104	P0041	Desktop	Desktop_2	28.3	140	7.92	Europe	Germany	322	1.1088	5	39.6	2024-11
DO01105	P0041	Laptop	Laptop_2	15.5	39.5	3.55	Europe	France	374	0.14022	49	173.95	2024-10
DO01106	P0041	Desktop	Desktop_3	29.6	81.9	5.05	North_America	Canada	409	0.4136	15	75.75	2024-12
DO01107	P0041	Laptop	Laptop_4	15.5	52.7	4.41	North_America	USA	386	0.23241	32	141.12	2024-07
DO01108	P0041	Smartphone	Smartphone_5	5.1	2.3	0.8	Europe	France	366	0.00184	18	14.4	2024-10
DO01109	P0041	Tablet	Tablet_4	11.6	14.9	7.39	Europe	Spain	341	0.11011	31	229.09	2024-11
DO01110	P0041	Smartphone	Smartphone_4	6.5	5.4	5.04	Europe	Spain	389	0.02722	43	216.72	2024-11
DO01111	P0041	Laptop	Laptop_4	14.3	49.2	2.51	Asia_Pacific	Japan	500	0.12349	18	45.18	2024-09
DO01112	P0041	Digital_Signage	Digital_Signage_5	51.8	285.4	3.11	Europe	France	335	0.88759	20	62.2	2024-08
DO01113	P0041	Tablet	Tablet_5	11.7	9.9	7.18	Europe	France	365	0.07108	9	64.62	2024-12
DO01114	P0041	Tablet	Tablet_2	11.7	10.5	3.97	Europe	UK	281	0.04168	34	134.98	2024-08
DO01115	P0041	Desktop	Desktop_3	28	94.4	5.36	North_America	Canada	377	0.50598	32	171.52	2024-09
DO01116	P0041	Laptop	Laptop_4	14.9	34.5	2.41	Europe	Spain	301	0.08315	5	12.05	2024-09
DO01117	P0041	Desktop	Desktop_4	29.9	148.9	2.41	Europe	France	372	0.35885	32	77.12	2024-10
DO01118	P0041	Digital_Signage	Digital_Signage_5	77.3	202.2	3.71	Europe	UK	258	0.75016	32	118.72	2024-11
DO01119	P0041	Desktop	Desktop_4	25.8	101.9	6.51	Europe	Germany	304	0.66337	4	26.04	2024-07
DO01120	P0041	Desktop	Desktop_3	22.2	117.5	5.65	Europe	Germany	389	0.66387	14	79.1	2024-07
DO01121	P0041	Digital_Signage	Digital_Signage_1	42.4	167.5	2.31	Europe	UK	293	0.38693	15	34.65	2024-11
DO01122	P0041	Digital_Signage	Digital_Signage_5	74.3	285.6	4.65	Europe	France	273	1.32804	21	97.65	2024-08
DO01123	P0041	Laptop	Laptop_4	13.8	46.6	5.11	Asia_Pacific	Japan	564	0.23813	18	91.98	2024-10
DO01124	P0041	Desktop	Desktop_1	23.7	108.4	1.8	Europe	Spain	275	0.19512	15	27	2024-09
DO01125	P0041	Desktop	Desktop_1	23.6	101.6	3.85	Europe	Spain	377	0.39116	15	57.75	2024-07
DO01126	P0041	Desktop	Desktop_4	28.8	111	6.13	North_America	Canada	478	0.68043	2	12.26	2024-11
DO01127	P0041	Tablet	Tablet_2	12.5	11.4	4.24	North_America	Canada	398	0.04834	40	169.6	2024-10
DO01128	P0041	Smartphone	Smartphone_5	5.4	2.6	3.53	Europe	Netherlands	275	0.00918	14	49.42	2024-09
DO01129	P0041	Tablet	Tablet_4	10.1	13	4.02	Asia_Pacific	South_Korea	570	0.05226	2	8.04	2024-12
DO01130	P0042	Laptop	Laptop_1	14.8	53	0.65	Europe	UK	304	0.03445	28	18.2	2024-12
DO01131	P0042	Smartphone	Smartphone_4	5.2	3	2.45	Europe	UK	387	0.00735	11	26.95	2024-08
DO01132	P0042	Laptop	Laptop_5	15.6	46	3.23	North_America	USA	497	0.14858	49	158.27	2024-08
DO01133	P0042	Desktop	Desktop_2	22	128.7	2.41	Europe	Germany	329	0.31017	10	24.1	2024-09
DO01134	P0042	Laptop	Laptop_4	14.1	57.1	1	Europe	UK	275	0.0571	6	6	2024-11
DO01135	P0042	Desktop	Desktop_5	28.2	134.9	4.03	Asia_Pacific	Singapore	508	0.54365	28	112.84	2024-08
DO01136	P0042	Laptop	Laptop_1	16.2	31.8	2.52	North_America	USA	466	0.08014	12	30.24	2024-11
DO01137	P0042	Desktop	Desktop_4	27.1	105.8	2.34	Europe	Spain	390	0.24757	1	2.34	2024-09
DO01138	P0042	Laptop	Laptop_3	15.1	25.7	1.75	Europe	Germany	309	0.04498	31	54.25	2024-08
DO01139	P0042	Laptop	Laptop_2	16.4	54.2	3.91	Europe	UK	319	0.21192	46	179.86	2024-07
DO01140	P0042	Laptop	Laptop_2	15.6	51.4	2.65	Europe	Netherlands	270	0.13621	34	90.1	2024-10
DO01141	P0042	Smartphone	Smartphone_5	6.1	3.6	5.04	Europe	Spain	303	0.01814	46	231.84	2024-12
DO01142	P0042	Smartphone	Smartphone_3	6	3.6	0.77	Europe	Netherlands	269	0.00277	5	3.85	2024-11
DO01143	P0042	Tablet	Tablet_3	9.5	14.3	2.86	Europe	UK	306	0.0409	13	37.18	2024-07
DO01144	P0042	Laptop	Laptop_4	16.1	51.3	6.12	Europe	Spain	369	0.31396	42	257.04	2024-09
DO01145	P0042	Smartphone	Smartphone_2	5.3	5.6	4	Asia_Pacific	Australia	547	0.0224	30	120	2024-09
DO01146	P0042	Laptop	Laptop_4	13.5	58.6	7.42	Europe	France	385	0.43481	19	140.98	2024-09
DO01147	P0042	Desktop	Desktop_3	26.1	107.1	2.7	Europe	Netherlands	262	0.28917	33	89.1	2024-11
DO01148	P0042	Smartphone	Smartphone_1	6.9	5.5	2.83	Europe	UK	300	0.01557	33	93.39	2024-08
DO01149	P0042	Desktop	Desktop_1	22.6	129.8	5.23	Europe	Germany	326	0.67885	24	125.52	2024-07
DO01150	P0042	Smartphone	Smartphone_4	5.7	4.5	0.88	Europe	UK	293	0.00396	34	29.92	2024-11
DO01151	P0042	Desktop	Desktop_4	29.3	110.3	4.75	Europe	Spain	359	0.52392	5	23.75	2024-08
DO01152	P0042	Smartphone	Smartphone_3	6.3	3.8	6.22	North_America	Canada	372	0.02364	13	80.86	2024-07
DO01153	P0042	Digital_Signage	Digital_Signage_4	53.9	144	1.96	Europe	Germany	393	0.28224	37	72.52	2024-08
DO01154	P0042	Smartphone	Smartphone_2	5.9	4.3	1	Asia_Pacific	Singapore	450	0.0043	3	3	2024-09
DO01155	P0042	Smartphone	Smartphone_1	5.4	5.7	5.52	Europe	Netherlands	267	0.03146	22	121.44	2024-11
DO01156	P0042	Tablet	Tablet_4	12.8	9.8	2.95	Europe	UK	345	0.02891	10	29.5	2024-12
DO01157	P0042	Digital_Signage	Digital_Signage_5	71.4	261.2	0.67	North_America	USA	384	0.175	31	20.77	2024-09
DO01158	P0042	Tablet	Tablet_5	10.2	14.8	2.75	Asia_Pacific	Japan	640	0.0407	17	46.75	2024-07
DO01159	P0042	Laptop	Laptop_5	13.9	52.4	1.65	North_America	USA	420	0.08646	7	11.55	2024-12
DO01160	P0042	Digital_Signage	Digital_Signage_5	57.6	248.5	2.32	Europe	UK	295	0.57652	40	92.8	2024-10
DO01161	P0042	Desktop	Desktop_3	31.2	84	4.05	Europe	Netherlands	273	0.3402	2	8.1	2024-09
DO01162	P0042	Tablet	Tablet_1	10.2	11.4	3.54	Asia_Pacific	South_Korea	568	0.04036	16	56.64	2024-09
DO01163	P0043	Digital_Signage	Digital_Signage_2	56.5	219.6	1.12	Europe	Germany	265	0.24595	48	53.76	2024-07
DO01164	P0043	Laptop	Laptop_5	14.7	56.4	0.52	Asia_Pacific	Singapore	648	0.02933	12	6.24	2024-07
DO01165	P0043	Laptop	Laptop_3	16.9	37.8	1.16	North_America	Canada	450	0.04385	11	12.76	2024-09
DO01166	P0043	Tablet	Tablet_1	9.2	12.1	1.94	Asia_Pacific	Japan	614	0.02347	11	21.34	2024-10
DO01167	P0043	Smartphone	Smartphone_1	5.5	3.2	2.63	North_America	USA	475	0.00842	5	13.15	2024-10
DO01168	P0043	Digital_Signage	Digital_Signage_3	48.8	255.2	5.67	Europe	Netherlands	341	1.44698	3	17.01	2024-10
DO01169	P0043	Tablet	Tablet_2	11.8	13.7	5.4	Europe	Spain	296	0.07398	26	140.4	2024-10
DO01170	P0043	Laptop	Laptop_3	15.7	32.4	0.94	Europe	France	256	0.03046	8	7.52	2024-08
DO01171	P0043	Desktop	Desktop_4	22.4	130.6	4.84	Europe	UK	353	0.6321	46	222.64	2024-10
DO01172	P0043	Smartphone	Smartphone_4	5.2	4.6	2.07	Asia_Pacific	Australia	637	0.00952	31	64.17	2024-12
DO01173	P0043	Desktop	Desktop_3	22.7	93.4	6.53	Europe	Germany	376	0.6099	25	163.25	2024-08
DO01174	P0043	Smartphone	Smartphone_4	6.3	3.6	6.62	North_America	Canada	417	0.02383	48	317.76	2024-12
DO01175	P0043	Smartphone	Smartphone_3	6.9	5	6.37	North_America	USA	351	0.03185	17	108.29	2024-10
DO01176	P0043	Desktop	Desktop_4	30.6	103.4	5.03	Europe	France	286	0.5201	18	90.54	2024-08
DO01177	P0043	Laptop	Laptop_4	13.2	25.3	3.3	Europe	UK	370	0.08349	1	3.3	2024-07
DO01178	P0043	Smartphone	Smartphone_5	5.4	2.6	7.17	North_America	Canada	430	0.01864	38	272.46	2024-11
DO01179	P0043	Digital_Signage	Digital_Signage_2	60.7	290	4.93	North_America	Canada	495	1.4297	19	93.67	2024-11
DO01180	P0043	Smartphone	Smartphone_1	5.6	2.1	7.09	Europe	Germany	321	0.01489	30	212.7	2024-11
DO01181	P0043	Digital_Signage	Digital_Signage_2	81.7	267	5.39	Europe	UK	295	1.43913	3	16.17	2024-08
DO01182	P0043	Digital_Signage	Digital_Signage_3	59	100.9	3.87	Europe	France	393	0.39048	26	100.62	2024-07
DO01183	P0043	Smartphone	Smartphone_1	6.9	5.2	0.62	Europe	Spain	391	0.00322	47	29.14	2024-12
DO01184	P0043	Tablet	Tablet_5	11.7	11.5	2.66	Europe	Spain	349	0.03059	8	21.28	2024-08
DO01185	P0044	Digital_Signage	Digital_Signage_3	49.6	231.2	5.35	Europe	Netherlands	262	1.23692	31	165.85	2024-07
DO01186	P0044	Desktop	Desktop_2	31.2	131.2	3.62	Europe	UK	351	0.47494	28	101.36	2024-08
DO01187	P0044	Laptop	Laptop_3	13.4	57.6	5.29	Europe	Spain	354	0.3047	5	26.45	2024-08
DO01188	P0044	Desktop	Desktop_1	31.5	84.6	1.35	North_America	Canada	495	0.11421	29	39.15	2024-09
DO01189	P0044	Desktop	Desktop_5	29.4	134.6	5.11	Europe	Germany	322	0.68781	6	30.66	2024-09
DO01190	P0044	Desktop	Desktop_3	22.9	136.5	7.33	Europe	UK	359	1.00055	40	293.2	2024-07
DO01191	P0044	Desktop	Desktop_2	22.6	91.2	7.44	North_America	USA	422	0.67853	41	305.04	2024-09
DO01192	P0044	Desktop	Desktop_3	30.4	135.5	3.52	Europe	Spain	366	0.47696	11	38.72	2024-08
DO01193	P0044	Digital_Signage	Digital_Signage_4	75.3	249.5	7.5	Europe	France	375	1.87125	50	375	2024-10
DO01194	P0044	Digital_Signage	Digital_Signage_4	58.7	228.5	1.91	Europe	Germany	255	0.43644	37	70.67	2024-09
DO01195	P0044	Desktop	Desktop_3	28.1	109.1	1.14	North_America	Canada	479	0.12437	7	7.98	2024-11
DO01196	P0044	Digital_Signage	Digital_Signage_5	74.9	218.6	5.94	Europe	Spain	399	1.29848	22	130.68	2024-07
DO01197	P0044	Digital_Signage	Digital_Signage_1	75.8	227.6	2.7	Europe	Spain	373	0.61452	7	18.9	2024-07
DO01198	P0044	Tablet	Tablet_2	11.8	13.7	3.59	Asia_Pacific	Australia	518	0.04918	5	17.95	2024-11
DO01199	P0044	Tablet	Tablet_1	11	13.2	2.96	Europe	Germany	397	0.03907	46	136.16	2024-07
DO01200	P0044	Laptop	Laptop_5	15.4	54.8	6.26	Europe	Germany	396	0.34305	21	131.46	2024-07
DO01201	P0044	Laptop	Laptop_5	13.8	53	6.2	Europe	UK	297	0.3286	49	303.8	2024-11
DO01202	P0044	Desktop	Desktop_5	31.3	140.9	1.25	Europe	Spain	349	0.17613	26	32.5	2024-07
DO01203	P0044	Tablet	Tablet_4	9.4	10.3	7.62	North_America	USA	360	0.07849	38	289.56	2024-07
DO01204	P0044	Desktop	Desktop_4	21.5	136.7	4.93	Europe	Germany	290	0.67393	36	177.48	2024-08
DO01205	P0044	Desktop	Desktop_3	22.9	125.4	0.63	Europe	Germany	345	0.079	14	8.82	2024-12
DO01206	P0044	Laptop	Laptop_2	16	53.8	0.54	North_America	USA	498	0.02905	34	18.36	2024-09
DO01207	P0044	Digital_Signage	Digital_Signage_2	63.2	147.6	1.94	Europe	Spain	350	0.28634	34	65.96	2024-09
DO01208	P0044	Tablet	Tablet_2	10.6	12.1	5.12	Asia_Pacific	Australia	504	0.06195	8	40.96	2024-12
DO01209	P0044	Smartphone	Smartphone_3	6.3	4	6.1	Asia_Pacific	South_Korea	568	0.0244	45	274.5	2024-08
DO01210	P0044	Digital_Signage	Digital_Signage_2	77	216	0.8	Asia_Pacific	Singapore	476	0.1728	16	12.8	2024-12
DO01211	P0044	Desktop	Desktop_1	28.5	89.3	5.39	Europe	Germany	336	0.48133	46	247.94	2024-07
DO01212	P0045	Desktop	Desktop_4	22.2	94.4	2.94	Europe	Germany	380	0.27754	27	79.38	2024-10
DO01213	P0045	Digital_Signage	Digital_Signage_3	61.1	140.3	1.91	Europe	France	308	0.26797	43	82.13	2024-12
DO01214	P0045	Laptop	Laptop_4	15	34.6	1.69	Europe	Germany	315	0.05847	4	6.76	2024-12
DO01215	P0045	Smartphone	Smartphone_5	5.6	3.7	1.83	North_America	USA	393	0.00677	50	91.5	2024-07
DO01216	P0045	Smartphone	Smartphone_5	5.1	3.8	5.66	Europe	France	317	0.02151	18	101.88	2024-10
DO01217	P0045	Smartphone	Smartphone_3	5.3	2.9	5.34	Asia_Pacific	Japan	606	0.01549	25	133.5	2024-08
DO01218	P0045	Digital_Signage	Digital_Signage_5	69.6	128.9	5.67	Europe	UK	328	0.73086	18	102.06	2024-12
DO01219	P0045	Digital_Signage	Digital_Signage_3	74.1	104.1	2.62	Europe	Germany	286	0.27274	16	41.92	2024-12
DO01220	P0045	Digital_Signage	Digital_Signage_5	66.7	284.9	0.53	Asia_Pacific	South_Korea	645	0.151	2	1.06	2024-09
DO01221	P0045	Digital_Signage	Digital_Signage_4	66.4	100.3	5.91	Europe	Germany	360	0.59277	28	165.48	2024-09
DO01222	P0045	Tablet	Tablet_5	9.8	10.8	4.04	North_America	Canada	364	0.04363	13	52.52	2024-08
DO01223	P0045	Tablet	Tablet_1	12.4	10.5	3.73	North_America	Canada	424	0.03916	36	134.28	2024-07
DO01224	P0045	Desktop	Desktop_1	27.2	89.6	3.59	Europe	Germany	281	0.32166	48	172.32	2024-07
DO01225	P0045	Desktop	Desktop_5	25.9	89.5	0.77	North_America	USA	406	0.06892	1	0.77	2024-11
DO01226	P0045	Smartphone	Smartphone_1	7	4.6	7.43	North_America	USA	364	0.03418	40	297.2	2024-07
DO01227	P0045	Desktop	Desktop_3	29.7	117.6	5.67	Europe	France	257	0.66679	35	198.45	2024-08
DO01228	P0045	Desktop	Desktop_4	30	95.1	4.28	Europe	UK	265	0.40703	15	64.2	2024-11
DO01229	P0045	Tablet	Tablet_1	10.7	10.4	1.73	Europe	Netherlands	333	0.01799	48	83.04	2024-07
DO01230	P0045	Digital_Signage	Digital_Signage_1	70.7	138.5	5.99	North_America	USA	461	0.82961	13	77.87	2024-08
DO01231	P0045	Laptop	Laptop_2	14.2	27.1	1.38	Europe	Spain	270	0.0374	47	64.86	2024-08
DO01232	P0045	Tablet	Tablet_3	12.3	11	0.56	North_America	USA	421	0.00616	24	13.44	2024-07
DO01233	P0045	Digital_Signage	Digital_Signage_2	71.4	278.6	1.65	Europe	France	282	0.45969	7	11.55	2024-10
DO01234	P0045	Laptop	Laptop_2	14.1	43.2	7.49	Europe	Spain	392	0.32357	38	284.62	2024-09
DO01235	P0045	Smartphone	Smartphone_2	6.7	4.4	3.69	Europe	France	393	0.01624	40	147.6	2024-10
DO01236	P0045	Tablet	Tablet_3	10	9.5	2.72	North_America	USA	379	0.02584	50	136	2024-11
DO01237	P0045	Smartphone	Smartphone_1	6.7	2.5	5.75	North_America	USA	384	0.01438	8	46	2024-11
DO01238	P0045	Smartphone	Smartphone_4	6.8	4.3	1.85	North_America	USA	358	0.00796	15	27.75	2024-08
DO01239	P0045	Laptop	Laptop_1	15	46.2	1.13	North_America	USA	431	0.05221	34	38.42	2024-11
DO01240	P0045	Desktop	Desktop_3	23.9	118.4	6.88	North_America	USA	414	0.81459	14	96.32	2024-08
DO01241	P0045	Laptop	Laptop_1	15.1	46.9	6.2	Europe	Spain	262	0.29078	30	186	2024-08
DO01242	P0045	Tablet	Tablet_3	9.1	13.4	5.92	North_America	USA	479	0.07933	6	35.52	2024-09
DO01243	P0045	Laptop	Laptop_5	13.3	49.1	7.21	Europe	Germany	316	0.35401	42	302.82	2024-09
DO01244	P0045	Desktop	Desktop_5	21.3	90.5	6.46	Europe	Netherlands	351	0.58463	33	213.18	2024-12
DO01245	P0045	Tablet	Tablet_3	10	8.6	4.42	North_America	Canada	393	0.03801	50	221	2024-07
DO01246	P0045	Laptop	Laptop_2	16.3	35.1	4.02	Europe	Germany	297	0.1411	33	132.66	2024-10
DO01247	P0045	Smartphone	Smartphone_1	5.1	2.2	5.28	Europe	France	307	0.01162	6	31.68	2024-09
DO01248	P0045	Digital_Signage	Digital_Signage_3	64.8	181	6.48	Europe	France	312	1.17288	33	213.84	2024-08
DO01249	P0046	Tablet	Tablet_1	10.5	13.8	4.64	North_America	Canada	459	0.06403	3	13.92	2024-12
DO01250	P0046	Smartphone	Smartphone_1	5.8	3	5.14	Europe	Spain	334	0.01542	2	10.28	2024-11
DO01251	P0046	Digital_Signage	Digital_Signage_2	47.4	112.1	2.4	North_America	USA	480	0.26904	34	81.6	2024-07
DO01252	P0046	Digital_Signage	Digital_Signage_5	73.8	152.3	4.05	North_America	USA	432	0.61682	16	64.8	2024-11
DO01253	P0046	Laptop	Laptop_4	15.9	31.6	1.66	Europe	Netherlands	290	0.05246	5	8.3	2024-08
DO01254	P0046	Smartphone	Smartphone_5	6.4	4.9	1.69	Europe	UK	311	0.00828	16	27.04	2024-10
DO01255	P0046	Laptop	Laptop_3	15.9	54.6	6.34	Europe	Germany	296	0.34616	6	38.04	2024-10
DO01256	P0046	Desktop	Desktop_4	24.2	148.8	3.3	Europe	UK	392	0.49104	19	62.7	2024-07
DO01257	P0046	Laptop	Laptop_4	16.2	50.2	2.7	Europe	Spain	352	0.13554	47	126.9	2024-07
DO01258	P0046	Desktop	Desktop_4	25.1	108.8	7.7	Europe	UK	327	0.83776	34	261.8	2024-11
DO01259	P0046	Desktop	Desktop_2	29	105.8	6.73	Europe	Spain	328	0.71203	18	121.14	2024-09
DO01260	P0046	Laptop	Laptop_4	15.4	49.4	5.65	North_America	Canada	356	0.27911	4	22.6	2024-09
DO01261	P0046	Laptop	Laptop_2	16.7	32.3	4.45	North_America	Canada	379	0.14373	38	169.1	2024-09
DO01262	P0046	Desktop	Desktop_4	29	136.5	5	North_America	USA	364	0.6825	34	170	2024-10
DO01263	P0046	Desktop	Desktop_5	21.5	148.3	1.98	Europe	Germany	345	0.29363	14	27.72	2024-08
DO01264	P0046	Smartphone	Smartphone_3	7	2.2	7.67	Europe	Germany	359	0.01687	49	375.83	2024-11
DO01265	P0046	Digital_Signage	Digital_Signage_4	74.6	165.5	6.94	Europe	Netherlands	394	1.14857	50	347	2024-11
DO01266	P0046	Digital_Signage	Digital_Signage_1	42.5	137	3.01	North_America	USA	438	0.41237	27	81.27	2024-07
DO01267	P0046	Digital_Signage	Digital_Signage_2	78	204.8	5.28	Europe	Netherlands	300	1.08134	32	168.96	2024-09
DO01268	P0046	Tablet	Tablet_5	9.5	13.1	5.6	Europe	Germany	382	0.07336	26	145.6	2024-09
DO01269	P0046	Digital_Signage	Digital_Signage_3	47.8	111.6	7.03	Europe	Germany	371	0.78455	41	288.23	2024-11
DO01270	P0046	Tablet	Tablet_1	11.2	9.6	0.7	Europe	Netherlands	301	0.00672	9	6.3	2024-10
DO01271	P0046	Laptop	Laptop_2	16.3	30.5	1.05	Europe	Spain	326	0.03202	29	30.45	2024-09
DO01272	P0046	Tablet	Tablet_3	10.7	8.6	4.52	Asia_Pacific	Australia	476	0.03887	48	216.96	2024-07
DO01273	P0046	Tablet	Tablet_1	12.1	10.4	7.75	Europe	Netherlands	314	0.0806	48	372	2024-07
DO01274	P0047	Desktop	Desktop_1	29.2	109.9	7.06	North_America	USA	492	0.77589	4	28.24	2024-11
DO01275	P0047	Laptop	Laptop_3	14.6	56	5.64	Europe	Germany	308	0.31584	5	28.2	2024-09
DO01276	P0047	Laptop	Laptop_1	16.8	51.9	6.63	Europe	UK	303	0.3441	33	218.79	2024-11
DO01277	P0047	Laptop	Laptop_4	15.3	42	5.33	North_America	Canada	464	0.22386	10	53.3	2024-11
DO01278	P0047	Laptop	Laptop_5	16.3	35.2	7.22	Asia_Pacific	Japan	498	0.25414	1	7.22	2024-11
DO01279	P0047	Smartphone	Smartphone_2	5.7	2.9	2.09	North_America	USA	411	0.00606	42	87.78	2024-09
DO01280	P0047	Digital_Signage	Digital_Signage_1	44.3	233.4	0.86	Europe	Germany	341	0.20072	24	20.64	2024-11
DO01281	P0047	Digital_Signage	Digital_Signage_1	76.5	157.2	3.9	Europe	Germany	357	0.61308	17	66.3	2024-11
DO01282	P0047	Laptop	Laptop_4	16	49.7	4.8	Europe	Netherlands	365	0.23856	25	120	2024-12
DO01283	P0047	Tablet	Tablet_5	11.6	13.3	4.42	North_America	Canada	363	0.05879	10	44.2	2024-11
DO01284	P0047	Tablet	Tablet_5	10.5	14.7	2.71	Europe	UK	335	0.03984	50	135.5	2024-11
DO01285	P0047	Tablet	Tablet_5	11.5	14.8	1.31	Europe	France	384	0.01939	50	65.5	2024-08
DO01286	P0047	Tablet	Tablet_2	12.1	11	5.75	Europe	Germany	311	0.06325	36	207	2024-10
DO01287	P0047	Laptop	Laptop_4	15.6	41	1.8	Europe	Germany	346	0.0738	14	25.2	2024-09
DO01288	P0047	Digital_Signage	Digital_Signage_2	64.4	144.1	7.24	North_America	Canada	448	1.04328	34	246.16	2024-08
DO01289	P0047	Digital_Signage	Digital_Signage_1	77.9	296.2	7.15	North_America	Canada	494	2.11783	8	57.2	2024-08
DO01290	P0047	Digital_Signage	Digital_Signage_5	60.7	106	6.22	North_America	USA	411	0.65932	35	217.7	2024-12
DO01291	P0047	Laptop	Laptop_4	15.6	28.3	3.55	Europe	Spain	307	0.10046	5	17.75	2024-08
DO01292	P0047	Desktop	Desktop_5	26.3	109.8	6.55	North_America	USA	465	0.71919	21	137.55	2024-11
DO01293	P0047	Tablet	Tablet_1	10	9.3	4.91	Europe	Spain	272	0.04566	50	245.5	2024-09
DO01294	P0047	Digital_Signage	Digital_Signage_3	68.9	108.1	2.18	Europe	France	322	0.23566	1	2.18	2024-12
DO01295	P0047	Digital_Signage	Digital_Signage_4	67.8	281.5	7.85	Europe	Germany	268	2.20978	25	196.25	2024-11
DO01296	P0047	Laptop	Laptop_1	13.3	31.8	1	Europe	Germany	257	0.0318	34	34	2024-07
DO01297	P0047	Digital_Signage	Digital_Signage_3	45.4	226	3.56	Europe	UK	258	0.80456	12	42.72	2024-12
DO01298	P0047	Digital_Signage	Digital_Signage_2	79.5	289.9	3.26	Europe	France	258	0.94507	41	133.66	2024-09
DO01299	P0047	Tablet	Tablet_1	12.6	11.1	5.86	Europe	Netherlands	274	0.06505	29	169.94	2024-08
DO01300	P0047	Smartphone	Smartphone_4	6.3	4.4	6.09	Europe	Spain	370	0.0268	32	194.88	2024-12
DO01301	P0047	Smartphone	Smartphone_4	6.8	5.9	6.33	Europe	Spain	260	0.03735	2	12.66	2024-10
DO01302	P0047	Digital_Signage	Digital_Signage_5	53.3	294.1	7.53	Europe	Netherlands	285	2.21457	21	158.13	2024-09
DO01303	P0047	Laptop	Laptop_2	14.4	58.6	3.98	Europe	Spain	389	0.23323	14	55.72	2024-08
DO01304	P0047	Desktop	Desktop_1	27.6	80	4.35	Europe	Netherlands	286	0.348	43	187.05	2024-09
DO01305	P0048	Smartphone	Smartphone_4	6.1	5.9	1.06	Europe	France	283	0.00625	43	45.58	2024-11
DO01306	P0048	Tablet	Tablet_3	10.1	8.3	6.98	Asia_Pacific	Australia	460	0.05793	19	132.62	2024-11
DO01307	P0048	Desktop	Desktop_1	25.7	99.9	2.38	Europe	Netherlands	281	0.23776	7	16.66	2024-10
DO01308	P0048	Smartphone	Smartphone_5	5.2	2.6	1.78	Europe	Netherlands	350	0.00463	12	21.36	2024-07
DO01309	P0048	Desktop	Desktop_2	28	141.5	1.95	Asia_Pacific	Singapore	470	0.27593	34	66.3	2024-10
DO01310	P0048	Laptop	Laptop_5	15.2	50.7	6.18	Europe	Spain	316	0.31333	15	92.7	2024-11
DO01311	P0048	Laptop	Laptop_1	16.4	31.2	3.04	North_America	Canada	411	0.09485	37	112.48	2024-10
DO01312	P0048	Desktop	Desktop_4	29.6	121.2	7.45	North_America	Canada	410	0.90294	8	59.6	2024-10
DO01313	P0048	Smartphone	Smartphone_1	5.8	5.8	6.56	Europe	Netherlands	328	0.03805	1	6.56	2024-09
DO01314	P0048	Desktop	Desktop_4	26.9	85.9	3.12	North_America	USA	384	0.26801	44	137.28	2024-08
DO01315	P0048	Desktop	Desktop_4	28.5	126.2	3.85	Europe	UK	331	0.48587	7	26.95	2024-12
DO01316	P0048	Tablet	Tablet_4	11.3	13.1	4.78	Europe	France	261	0.06262	21	100.38	2024-11
DO01317	P0048	Smartphone	Smartphone_4	6.5	5.8	2.51	Europe	Spain	366	0.01456	28	70.28	2024-11
DO01318	P0048	Digital_Signage	Digital_Signage_5	54.4	209.3	7.39	Europe	France	269	1.54673	22	162.58	2024-07
DO01319	P0048	Digital_Signage	Digital_Signage_2	70.5	208.5	2.69	Asia_Pacific	Australia	551	0.56087	9	24.21	2024-09
DO01320	P0048	Digital_Signage	Digital_Signage_3	78.4	221.9	2.63	Europe	Germany	347	0.5836	29	76.27	2024-12
DO01321	P0048	Digital_Signage	Digital_Signage_5	61.7	262.1	7.43	Asia_Pacific	South_Korea	468	1.9474	16	118.88	2024-11
DO01322	P0048	Smartphone	Smartphone_4	5.8	2.8	5.12	North_America	USA	354	0.01434	18	92.16	2024-10
DO01323	P0048	Desktop	Desktop_5	21.7	123.9	4.19	Asia_Pacific	South_Korea	572	0.51914	35	146.65	2024-08
DO01324	P0049	Digital_Signage	Digital_Signage_4	63.7	243.7	4.83	Europe	France	298	1.17707	32	154.56	2024-12
DO01325	P0049	Desktop	Desktop_5	24.5	116.7	6.44	Europe	France	352	0.75155	24	154.56	2024-07
DO01326	P0049	Tablet	Tablet_1	11.7	14.1	5.15	North_America	Canada	407	0.07262	44	226.6	2024-10
DO01327	P0049	Digital_Signage	Digital_Signage_1	43.3	125	6.1	Europe	Spain	276	0.7625	24	146.4	2024-09
DO01328	P0049	Tablet	Tablet_2	12.7	10.8	6.7	Europe	France	271	0.07236	40	268	2024-09
DO01329	P0049	Laptop	Laptop_2	15.5	29.7	6.42	Europe	Spain	377	0.19067	15	96.3	2024-08
DO01330	P0049	Digital_Signage	Digital_Signage_5	82.2	168	7.37	Europe	Germany	353	1.23816	12	88.44	2024-11
DO01331	P0049	Tablet	Tablet_4	9.7	14.6	7.6	Europe	Spain	276	0.11096	15	114	2024-12
DO01332	P0049	Laptop	Laptop_3	15.1	52.4	7.55	Europe	France	379	0.39562	7	52.85	2024-11
DO01333	P0049	Smartphone	Smartphone_3	5.7	5.8	7.62	Europe	UK	393	0.0442	36	274.32	2024-09
DO01334	P0049	Desktop	Desktop_5	24.5	114.1	1.96	North_America	Canada	384	0.22364	41	80.36	2024-11
DO01335	P0049	Desktop	Desktop_5	30.1	85.2	1.74	North_America	Canada	440	0.14825	13	22.62	2024-11
DO01336	P0049	Tablet	Tablet_5	9.9	13.6	2.81	Europe	UK	282	0.03822	21	59.01	2024-09
DO01337	P0049	Smartphone	Smartphone_1	5.7	3.3	7.15	Europe	France	305	0.02359	27	193.05	2024-10
DO01338	P0049	Digital_Signage	Digital_Signage_1	52.2	185.3	5.16	North_America	USA	352	0.95615	10	51.6	2024-12
DO01339	P0049	Desktop	Desktop_3	31.5	135.5	3.37	Europe	UK	277	0.45664	34	114.58	2024-07
DO01340	P0049	Digital_Signage	Digital_Signage_5	62.3	112	0.55	North_America	USA	464	0.0616	24	13.2	2024-08
DO01341	P0049	Laptop	Laptop_5	15.1	55	7.51	Europe	France	384	0.41305	36	270.36	2024-10
DO01342	P0049	Smartphone	Smartphone_1	6.9	5.5	3.87	Europe	Netherlands	369	0.02129	29	112.23	2024-09
DO01343	P0049	Tablet	Tablet_2	9.6	12.9	3.05	Europe	UK	331	0.03934	38	115.9	2024-10
DO01344	P0049	Tablet	Tablet_3	12.2	13.9	7.69	Europe	Spain	269	0.10689	8	61.52	2024-07
DO01345	P0049	Smartphone	Smartphone_3	5.1	5.7	6.51	Europe	Germany	256	0.03711	24	156.24	2024-12
DO01346	P0049	Laptop	Laptop_5	15.6	33.1	6.69	Asia_Pacific	Singapore	579	0.22144	8	53.52	2024-09
DO01347	P0049	Tablet	Tablet_1	9.8	10.3	5.25	Europe	Spain	281	0.05408	36	189	2024-12
DO01348	P0049	Laptop	Laptop_1	14.1	35	4.9	Europe	Spain	307	0.1715	46	225.4	2024-10
DO01349	P0049	Laptop	Laptop_4	16.9	49.2	5.28	Asia_Pacific	South_Korea	540	0.25978	29	153.12	2024-12
DO01350	P0049	Tablet	Tablet_4	9.6	8	5.78	Europe	Spain	398	0.04624	24	138.72	2024-09
DO01351	P0049	Laptop	Laptop_1	15.1	53.2	1.29	Europe	Spain	371	0.06863	9	11.61	2024-08
DO01352	P0049	Desktop	Desktop_2	23.2	90	5.18	North_America	USA	444	0.4662	4	20.72	2024-10
DO01353	P0049	Desktop	Desktop_1	26.7	109.1	3.97	Europe	France	358	0.43313	2	7.94	2024-11
DO01354	P0049	Laptop	Laptop_4	14.6	49.7	7.25	Europe	France	368	0.36033	31	224.75	2024-10
DO01355	P0049	Tablet	Tablet_3	12	10.5	1.66	Europe	Netherlands	270	0.01743	37	61.42	2024-07
DO01356	P0049	Tablet	Tablet_2	11.5	11.6	5.43	North_America	Canada	407	0.06299	16	86.88	2024-12
DO01357	P0049	Desktop	Desktop_4	21.6	140.8	1.82	North_America	USA	447	0.25626	30	54.6	2024-12
DO01358	P0050	Laptop	Laptop_4	16.1	50.5	7.45	Asia_Pacific	Singapore	641	0.37623	21	156.45	2024-08
DO01359	P0050	Laptop	Laptop_2	15.3	44.8	7.67	Europe	Netherlands	382	0.34362	47	360.49	2024-10
DO01360	P0050	Tablet	Tablet_5	9.3	10.1	1.75	Europe	France	285	0.01767	42	73.5	2024-09
DO01361	P0050	Laptop	Laptop_5	16.4	43.9	1.42	Europe	UK	290	0.06234	47	66.74	2024-12
DO01362	P0050	Smartphone	Smartphone_4	5.4	5.2	2.46	Europe	Germany	336	0.01279	17	41.82	2024-11
DO01363	P0050	Smartphone	Smartphone_5	6.4	2.5	4.78	Asia_Pacific	South_Korea	451	0.01195	29	138.62	2024-07
DO01364	P0050	Laptop	Laptop_1	14.3	48.3	5.89	Europe	Spain	387	0.28449	14	82.46	2024-10
DO01365	P0050	Tablet	Tablet_2	11.3	11.9	0.71	Asia_Pacific	Singapore	476	0.00845	44	31.24	2024-07
DO01366	P0050	Laptop	Laptop_3	14.6	52.7	7.13	North_America	USA	376	0.37575	17	121.21	2024-11
DO01367	P0050	Smartphone	Smartphone_5	6.6	4.7	4.77	Europe	Spain	326	0.02242	23	109.71	2024-12
DO01368	P0050	Laptop	Laptop_3	15.7	37.5	0.96	Europe	Spain	309	0.036	49	47.04	2024-07
DO01369	P0050	Laptop	Laptop_1	14.1	35.6	6.91	Asia_Pacific	Japan	613	0.246	37	255.67	2024-09
DO01370	P0050	Desktop	Desktop_4	21.7	138.5	4.78	Europe	France	381	0.66203	6	28.68	2024-07
DO01371	P0050	Laptop	Laptop_5	13.7	57.4	1.19	Asia_Pacific	Australia	583	0.06831	13	15.47	2024-10
DO01372	P0050	Tablet	Tablet_5	9.8	12.3	7.94	Europe	Germany	336	0.09766	6	47.64	2024-08
DO01373	P0050	Digital_Signage	Digital_Signage_4	46	293.5	5.99	Europe	Germany	345	1.75806	8	47.92	2024-08
DO01374	P0050	Laptop	Laptop_1	16.5	57.3	5.45	Asia_Pacific	South_Korea	543	0.31228	4	21.8	2024-07
DO01375	P0050	Digital_Signage	Digital_Signage_1	47	176.5	5.13	Europe	France	256	0.90544	3	15.39	2024-10
DO01376	P0050	Laptop	Laptop_3	15.6	57.4	5.17	North_America	USA	380	0.29676	47	242.99	2024-08
DO01377	P0050	Desktop	Desktop_3	27.3	110.2	1.84	Europe	Spain	252	0.20277	42	77.28	2024-12
DO01378	P0050	Tablet	Tablet_5	9.4	13.4	0.67	Europe	Germany	264	0.00898	36	24.12	2024-12
DO01379	P0051	Digital_Signage	Digital_Signage_2	81.6	272	1.63	Europe	UK	397	0.44336	19	30.97	2024-10
DO01380	P0051	Laptop	Laptop_1	16.4	45.7	3.12	North_America	Canada	499	0.14258	25	78	2024-07
DO01381	P0051	Desktop	Desktop_2	28.9	119.8	0.63	Europe	Spain	324	0.07547	7	4.41	2024-08
DO01382	P0051	Smartphone	Smartphone_1	5.3	2.8	3.41	Asia_Pacific	Australia	558	0.00955	49	167.09	2024-08
DO01383	P0051	Laptop	Laptop_1	14	27.6	7.93	North_America	USA	354	0.21887	4	31.72	2024-10
DO01384	P0051	Desktop	Desktop_3	27.8	113.6	4.99	Europe	UK	259	0.56686	4	19.96	2024-10
DO01385	P0051	Desktop	Desktop_4	25.7	121.4	2.61	Europe	France	269	0.31685	42	109.62	2024-07
DO01386	P0051	Tablet	Tablet_3	10	14	5.83	North_America	USA	383	0.08162	19	110.77	2024-07
DO01387	P0051	Laptop	Laptop_1	13.5	46.6	4.73	Asia_Pacific	South_Korea	641	0.22042	50	236.5	2024-12
DO01388	P0051	Smartphone	Smartphone_3	5.8	5.1	5.58	Europe	UK	316	0.02846	23	128.34	2024-09
DO01389	P0051	Tablet	Tablet_4	12.4	14.6	6.58	Europe	Germany	271	0.09607	30	197.4	2024-10
DO01390	P0051	Desktop	Desktop_1	21.5	84.2	2.05	Europe	Spain	268	0.17261	48	98.4	2024-10
DO01391	P0051	Digital_Signage	Digital_Signage_2	46.3	179.7	3.68	North_America	USA	423	0.6613	3	11.04	2024-11
DO01392	P0051	Desktop	Desktop_5	22.1	130.9	0.73	Europe	Germany	272	0.09556	47	34.31	2024-07
DO01393	P0051	Tablet	Tablet_1	10.9	9.4	0.9	Europe	Netherlands	265	0.00846	46	41.4	2024-08
DO01394	P0051	Tablet	Tablet_1	12.9	13.7	4.19	Europe	Spain	393	0.0574	13	54.47	2024-10
DO01395	P0051	Laptop	Laptop_1	15.8	25.9	6.95	Europe	France	302	0.18	44	305.8	2024-09
DO01396	P0051	Smartphone	Smartphone_4	6.4	4.4	0.54	Europe	France	268	0.00238	13	7.02	2024-12
DO01397	P0051	Laptop	Laptop_5	14.6	53.8	6.79	Asia_Pacific	South_Korea	634	0.3653	26	176.54	2024-10
DO01398	P0051	Laptop	Laptop_1	14.4	27.2	4.06	Europe	France	355	0.11043	3	12.18	2024-07
DO01399	P0051	Tablet	Tablet_4	10.7	8.7	6.46	Asia_Pacific	Japan	601	0.0562	4	25.84	2024-10
DO01400	P0051	Digital_Signage	Digital_Signage_4	70.7	124.9	2.47	Europe	Germany	362	0.3085	16	39.52	2024-11
DO01401	P0051	Digital_Signage	Digital_Signage_1	77.3	212.6	2.86	North_America	Canada	436	0.60804	43	122.98	2024-12
DO01402	P0051	Desktop	Desktop_3	29.6	83	4.92	Europe	Spain	256	0.40836	42	206.64	2024-11
DO01403	P0051	Smartphone	Smartphone_4	6.6	4.1	1.99	Europe	France	347	0.00816	38	75.62	2024-10
DO01404	P0051	Desktop	Desktop_4	25.2	119	7.67	Europe	Netherlands	386	0.91273	10	76.7	2024-08
DO01405	P0051	Smartphone	Smartphone_3	6.9	3.9	1.81	Europe	France	285	0.00706	21	38.01	2024-10
DO01406	P0052	Laptop	Laptop_5	15.7	45.8	3.85	Europe	Germany	399	0.17633	1	3.85	2024-07
DO01407	P0052	Tablet	Tablet_2	12.5	13.9	4	Asia_Pacific	Singapore	455	0.0556	33	132	2024-10
DO01408	P0052	Digital_Signage	Digital_Signage_2	46.5	182.1	5.45	North_America	USA	445	0.99245	17	92.65	2024-07
DO01409	P0052	Digital_Signage	Digital_Signage_1	52.1	236.9	7.23	North_America	Canada	485	1.71279	6	43.38	2024-10
DO01410	P0052	Desktop	Desktop_5	26.5	121.1	6.65	Europe	Spain	255	0.80532	5	33.25	2024-11
DO01411	P0052	Smartphone	Smartphone_3	5.6	2.6	7.13	North_America	Canada	492	0.01854	34	242.42	2024-11
DO01412	P0052	Laptop	Laptop_5	16.9	59	0.96	Europe	Germany	331	0.05664	2	1.92	2024-09
DO01413	P0052	Digital_Signage	Digital_Signage_1	60	164	3.35	Europe	France	376	0.5494	6	20.1	2024-09
DO01414	P0052	Digital_Signage	Digital_Signage_4	45.9	229.6	4.25	Europe	France	327	0.9758	38	161.5	2024-09
DO01415	P0052	Laptop	Laptop_5	15.7	44.6	3.44	Europe	Netherlands	359	0.15342	43	147.92	2024-10
DO01416	P0052	Desktop	Desktop_3	21.5	104.8	1.16	North_America	Canada	486	0.12157	38	44.08	2024-10
DO01417	P0052	Desktop	Desktop_3	25.7	114.6	2.63	Europe	France	277	0.3014	45	118.35	2024-11
DO01418	P0052	Digital_Signage	Digital_Signage_2	56.3	175.5	6.94	Europe	Netherlands	337	1.21797	43	298.42	2024-12
DO01419	P0052	Smartphone	Smartphone_2	5.6	2.2	2.62	Europe	Netherlands	355	0.00576	40	104.8	2024-10
DO01420	P0052	Smartphone	Smartphone_5	5.5	3.1	4.34	Europe	Germany	290	0.01345	10	43.4	2024-07
DO01421	P0052	Smartphone	Smartphone_1	5.3	3.4	3.17	Europe	France	397	0.01078	49	155.33	2024-08
DO01422	P0052	Smartphone	Smartphone_3	6.1	2.5	6.34	Europe	Spain	394	0.01585	18	114.12	2024-11
DO01423	P0052	Smartphone	Smartphone_5	6.4	2.9	2.44	Europe	Netherlands	271	0.00708	31	75.64	2024-08
DO01424	P0052	Digital_Signage	Digital_Signage_4	67.9	113.6	1.05	Europe	Germany	263	0.11928	8	8.4	2024-11
DO01425	P0052	Laptop	Laptop_3	15.6	59.5	7.05	Europe	France	400	0.41947	46	324.3	2024-10
DO01426	P0053	Laptop	Laptop_2	14.9	39.3	0.83	Europe	France	397	0.03262	17	14.11	2024-09
DO01427	P0053	Digital_Signage	Digital_Signage_5	46.1	166.5	3.2	North_America	USA	487	0.5328	18	57.6	2024-09
DO01428	P0053	Smartphone	Smartphone_2	5.5	4.5	5.73	Europe	Germany	381	0.02579	18	103.14	2024-07
DO01429	P0053	Digital_Signage	Digital_Signage_4	59.3	112.6	7.49	North_America	Canada	484	0.84337	5	37.45	2024-11
DO01430	P0053	Laptop	Laptop_3	15.4	45.1	7.67	Europe	Germany	332	0.34592	47	360.49	2024-07
DO01431	P0053	Smartphone	Smartphone_4	6.7	2.6	4.38	Europe	Netherlands	291	0.01139	7	30.66	2024-08
DO01432	P0053	Tablet	Tablet_5	9.7	10.8	5.12	Europe	UK	332	0.0553	35	179.2	2024-11
DO01433	P0053	Laptop	Laptop_5	14.6	46.6	2.84	Europe	Spain	307	0.13234	6	17.04	2024-09
DO01434	P0053	Tablet	Tablet_5	10	10.2	1.51	Europe	Germany	269	0.0154	39	58.89	2024-12
DO01435	P0053	Laptop	Laptop_1	16.4	52.3	3.36	Asia_Pacific	Singapore	589	0.17573	45	151.2	2024-07
DO01436	P0053	Tablet	Tablet_1	9.3	8.6	4.97	North_America	USA	384	0.04274	49	243.53	2024-11
DO01437	P0053	Smartphone	Smartphone_2	5.8	3	4.84	Asia_Pacific	Singapore	470	0.01452	21	101.64	2024-09
DO01438	P0053	Digital_Signage	Digital_Signage_1	58.3	101.5	1.52	Europe	Spain	295	0.15428	34	51.68	2024-11
DO01439	P0053	Tablet	Tablet_2	9.2	14.4	6.05	Asia_Pacific	Australia	607	0.08712	36	217.8	2024-11
DO01440	P0053	Smartphone	Smartphone_4	6	2.2	6.65	North_America	Canada	374	0.01463	20	133	2024-09
DO01441	P0053	Smartphone	Smartphone_3	6	3.8	6.37	Europe	Germany	336	0.02421	20	127.4	2024-09
DO01442	P0053	Laptop	Laptop_2	16.1	53.2	6.37	Europe	France	286	0.33888	17	108.29	2024-10
DO01443	P0053	Smartphone	Smartphone_2	6.7	2.7	3.47	Europe	UK	258	0.00937	22	76.34	2024-11
DO01444	P0054	Tablet	Tablet_2	12.7	8.1	1.9	Asia_Pacific	South_Korea	482	0.01539	12	22.8	2024-08
DO01445	P0054	Tablet	Tablet_2	12.9	13.6	4.05	Europe	Netherlands	354	0.05508	26	105.3	2024-08
DO01446	P0054	Tablet	Tablet_5	9.3	8.2	1.25	Europe	UK	356	0.01025	24	30	2024-11
DO01447	P0054	Tablet	Tablet_5	12.2	12.5	7.85	Asia_Pacific	Japan	602	0.09813	1	7.85	2024-07
DO01448	P0054	Smartphone	Smartphone_5	6	3.6	1.09	North_America	USA	379	0.00392	37	40.33	2024-11
DO01449	P0054	Tablet	Tablet_4	12.7	14.3	7.96	Asia_Pacific	Australia	539	0.11383	27	214.92	2024-09
DO01450	P0054	Laptop	Laptop_4	13.3	50.6	2.38	Asia_Pacific	Japan	491	0.12043	48	114.24	2024-10
DO01451	P0054	Tablet	Tablet_2	10.7	12.9	3.13	North_America	USA	419	0.04038	41	128.33	2024-08
DO01452	P0054	Tablet	Tablet_3	12.8	9.2	2.24	Europe	Spain	354	0.02061	21	47.04	2024-09
DO01453	P0054	Tablet	Tablet_3	9.2	12.7	2.64	Europe	UK	348	0.03353	30	79.2	2024-09
DO01454	P0054	Laptop	Laptop_2	16.4	27.7	5.85	Europe	France	273	0.16204	29	169.65	2024-09
DO01455	P0054	Digital_Signage	Digital_Signage_5	74.9	246.2	7.87	Europe	Spain	360	1.93759	29	228.23	2024-10
DO01456	P0054	Smartphone	Smartphone_2	5.5	3.2	0.73	Europe	France	323	0.00234	36	26.28	2024-11
DO01457	P0054	Smartphone	Smartphone_2	6.6	5.6	0.96	Europe	Germany	348	0.00538	5	4.8	2024-11
DO01458	P0054	Smartphone	Smartphone_2	6.7	3	5.07	North_America	USA	355	0.01521	15	76.05	2024-09
DO01459	P0054	Digital_Signage	Digital_Signage_5	77.7	153.4	7.11	Asia_Pacific	Australia	620	1.09067	1	7.11	2024-07
DO01460	P0054	Desktop	Desktop_5	21.8	141.1	7.29	Europe	Spain	293	1.02862	28	204.12	2024-09
DO01461	P0054	Laptop	Laptop_3	14	57.1	0.9	Asia_Pacific	Australia	502	0.05139	35	31.5	2024-08
DO01462	P0054	Digital_Signage	Digital_Signage_3	71.6	195	4.64	Europe	Netherlands	356	0.9048	1	4.64	2024-12
DO01463	P0054	Tablet	Tablet_2	11.6	8.9	2.42	Europe	Spain	327	0.02154	35	84.7	2024-12
DO01464	P0054	Smartphone	Smartphone_5	6.1	3.7	7.14	Europe	Spain	366	0.02642	49	349.86	2024-12
DO01465	P0054	Digital_Signage	Digital_Signage_1	55.2	297.1	1.28	Europe	France	376	0.38029	29	37.12	2024-12
DO01466	P0054	Laptop	Laptop_3	14.5	26.3	7.73	Europe	Spain	331	0.2033	46	355.58	2024-09
DO01467	P0054	Laptop	Laptop_3	13.5	32.1	1.72	Europe	France	339	0.05521	16	27.52	2024-08
DO01468	P0054	Digital_Signage	Digital_Signage_1	48.5	122.5	3.44	Europe	Spain	325	0.4214	11	37.84	2024-11
DO01469	P0054	Laptop	Laptop_2	15.1	43	2.09	Europe	Spain	334	0.08987	10	20.9	2024-07
DO01470	P0054	Desktop	Desktop_1	21.2	96.1	4.42	North_America	USA	359	0.42476	30	132.6	2024-10
DO01471	P0054	Smartphone	Smartphone_1	5.1	2.1	1.41	North_America	Canada	457	0.00296	36	50.76	2024-07
DO01472	P0054	Tablet	Tablet_2	10.5	13.6	2.67	Europe	France	385	0.03631	21	56.07	2024-12
DO01473	P0054	Laptop	Laptop_1	15.4	51.4	6.13	North_America	Canada	413	0.31508	36	220.68	2024-12
DO01474	P0054	Laptop	Laptop_2	14.3	39.3	6.43	Asia_Pacific	Australia	616	0.2527	3	19.29	2024-07
DO01475	P0054	Laptop	Laptop_1	14.8	51.3	6.62	Asia_Pacific	Japan	524	0.33961	22	145.64	2024-12
DO01476	P0054	Digital_Signage	Digital_Signage_4	60.8	114.9	7.79	Europe	Germany	315	0.89507	43	334.97	2024-10
DO01477	P0054	Smartphone	Smartphone_3	5.2	2.1	1.15	Europe	UK	295	0.00242	6	6.9	2024-12
DO01478	P0055	Tablet	Tablet_1	12.2	11.8	7.37	Europe	Spain	373	0.08697	18	132.66	2024-11
DO01479	P0055	Smartphone	Smartphone_1	6	2.1	4.61	North_America	USA	414	0.00968	19	87.59	2024-11
DO01480	P0055	Laptop	Laptop_4	15.1	44.9	3.94	Europe	France	308	0.17691	1	3.94	2024-11
DO01481	P0055	Laptop	Laptop_5	14.7	44.4	7.96	Asia_Pacific	Japan	544	0.35342	43	342.28	2024-12
DO01482	P0055	Smartphone	Smartphone_5	5.1	2.1	3.9	North_America	Canada	377	0.00819	5	19.5	2024-11
DO01483	P0055	Smartphone	Smartphone_4	5	4.4	7.11	Europe	Germany	270	0.03128	49	348.39	2024-09
DO01484	P0055	Smartphone	Smartphone_5	6.2	5.3	1.09	Europe	Germany	295	0.00578	1	1.09	2024-11
DO01485	P0055	Tablet	Tablet_2	12.8	13.5	7.68	Europe	Spain	297	0.10368	30	230.4	2024-10
DO01486	P0055	Smartphone	Smartphone_3	6.4	4.7	1.89	Europe	UK	308	0.00888	5	9.45	2024-07
DO01487	P0055	Digital_Signage	Digital_Signage_5	48.2	118.4	3.77	North_America	Canada	491	0.44637	12	45.24	2024-08
DO01488	P0055	Laptop	Laptop_5	16.8	36.7	5.8	Europe	Netherlands	258	0.21286	17	98.6	2024-12
DO01489	P0055	Tablet	Tablet_3	12.7	8.7	6.75	Europe	UK	306	0.05872	3	20.25	2024-09
DO01490	P0055	Smartphone	Smartphone_5	5.3	5.4	0.5	Europe	UK	325	0.0027	37	18.5	2024-07
DO01491	P0055	Desktop	Desktop_1	28	95.4	7.63	North_America	Canada	412	0.7279	30	228.9	2024-08
DO01492	P0055	Laptop	Laptop_2	14.1	55.3	5.08	Asia_Pacific	Singapore	634	0.28092	47	238.76	2024-09
DO01493	P0055	Desktop	Desktop_1	22	116.4	2.46	Asia_Pacific	Singapore	482	0.28634	29	71.34	2024-08
DO01494	P0055	Desktop	Desktop_2	31.9	85.1	0.99	Asia_Pacific	Australia	451	0.08425	23	22.77	2024-11
DO01495	P0055	Desktop	Desktop_1	22.3	106	7.14	Europe	France	377	0.75684	7	49.98	2024-12
DO01496	P0055	Desktop	Desktop_3	23	85.7	6.63	North_America	Canada	384	0.56819	29	192.27	2024-07
DO01497	P0055	Digital_Signage	Digital_Signage_2	50.6	106.6	5.6	Europe	Netherlands	339	0.59696	1	5.6	2024-10
DO01498	P0055	Tablet	Tablet_1	12.5	12	2.2	Europe	UK	355	0.0264	42	92.4	2024-08
DO01499	P0055	Digital_Signage	Digital_Signage_5	62.1	218.6	4.96	Europe	Netherlands	302	1.08426	18	89.28	2024-10
DO01500	P0056	Desktop	Desktop_4	30.2	86.2	7.83	Europe	Spain	389	0.67495	13	101.79	2024-09
DO01501	P0056	Digital_Signage	Digital_Signage_1	51.2	254.1	0.84	North_America	USA	389	0.21344	23	19.32	2024-11
DO01502	P0056	Digital_Signage	Digital_Signage_4	51.5	136.6	7.11	Europe	UK	282	0.97123	47	334.17	2024-09
DO01503	P0056	Smartphone	Smartphone_3	6	5.5	0.95	Europe	France	313	0.00522	18	17.1	2024-11
DO01504	P0056	Smartphone	Smartphone_1	6.5	3.8	7.97	Europe	France	398	0.03029	20	159.4	2024-11
DO01505	P0056	Digital_Signage	Digital_Signage_2	65.5	293.5	7.86	Europe	France	307	2.30691	41	322.26	2024-09
DO01506	P0056	Smartphone	Smartphone_2	6.1	3.3	5.79	Europe	Netherlands	389	0.01911	26	150.54	2024-09
DO01507	P0056	Smartphone	Smartphone_5	5.7	2.3	1.87	Asia_Pacific	Singapore	491	0.0043	1	1.87	2024-11
DO01508	P0056	Desktop	Desktop_5	31.3	143.2	5.75	Europe	Germany	324	0.8234	47	270.25	2024-07
DO01509	P0056	Digital_Signage	Digital_Signage_1	80.2	119.9	4.31	Europe	Germany	319	0.51677	25	107.75	2024-07
DO01510	P0056	Digital_Signage	Digital_Signage_1	48.1	261.1	0.9	North_America	Canada	452	0.23499	45	40.5	2024-08
DO01511	P0056	Laptop	Laptop_1	14.6	46.7	7.49	Asia_Pacific	Australia	614	0.34978	45	337.05	2024-07
DO01512	P0056	Laptop	Laptop_1	16.6	48.3	7.25	Europe	UK	368	0.35017	23	166.75	2024-07
DO01513	P0056	Desktop	Desktop_2	30.5	133.2	1.33	North_America	USA	362	0.17716	14	18.62	2024-12
DO01514	P0056	Laptop	Laptop_3	16.9	47.9	7.18	North_America	Canada	416	0.34392	22	157.96	2024-07
DO01515	P0056	Smartphone	Smartphone_3	5.1	5.3	6.83	Europe	Netherlands	356	0.0362	30	204.9	2024-11
DO01516	P0056	Digital_Signage	Digital_Signage_1	82	241.7	7.35	Europe	UK	347	1.77649	43	316.05	2024-07
DO01517	P0056	Desktop	Desktop_1	31.8	100.1	6.3	North_America	USA	495	0.63063	1	6.3	2024-08
DO01518	P0056	Digital_Signage	Digital_Signage_1	42.1	169.6	4.3	Asia_Pacific	Singapore	536	0.72928	45	193.5	2024-09
DO01519	P0056	Desktop	Desktop_1	27	123.9	3.03	Asia_Pacific	Singapore	648	0.37542	40	121.2	2024-11
DO01520	P0056	Laptop	Laptop_5	14.4	51.6	3.05	Europe	UK	353	0.15738	3	9.15	2024-09
DO01521	P0056	Smartphone	Smartphone_1	5.1	3.6	0.64	Europe	Spain	252	0.0023	37	23.68	2024-10
DO01522	P0056	Digital_Signage	Digital_Signage_1	45.2	177.4	5.72	Europe	UK	257	1.01473	16	91.52	2024-10
DO01523	P0056	Digital_Signage	Digital_Signage_3	71.9	125.1	4.78	North_America	USA	449	0.59798	19	90.82	2024-09
DO01524	P0056	Digital_Signage	Digital_Signage_3	79.1	104.1	6.86	Europe	Netherlands	307	0.71413	11	75.46	2024-09
DO01525	P0056	Tablet	Tablet_1	9.9	12.4	7.89	North_America	USA	424	0.09784	21	165.69	2024-09
DO01526	P0056	Laptop	Laptop_4	13.7	28.7	5.21	Europe	France	337	0.14953	43	224.03	2024-11
DO01527	P0056	Laptop	Laptop_2	16.2	35.8	6.41	North_America	USA	352	0.22948	37	237.17	2024-07
DO01528	P0056	Smartphone	Smartphone_1	5.7	2	2.32	North_America	Canada	427	0.00464	10	23.2	2024-07
DO01529	P0056	Desktop	Desktop_4	25.3	95.4	5.59	Europe	Germany	292	0.53329	30	167.7	2024-09
DO01530	P0056	Digital_Signage	Digital_Signage_5	76	208.6	1.16	Europe	Spain	379	0.24198	38	44.08	2024-12
DO01531	P0056	Digital_Signage	Digital_Signage_4	55.4	179	6.53	Europe	France	313	1.16887	12	78.36	2024-07
DO01532	P0056	Laptop	Laptop_4	14.5	43.2	7.17	Europe	Netherlands	397	0.30974	45	322.65	2024-11
DO01533	P0056	Laptop	Laptop_1	16.6	29	6.14	North_America	USA	384	0.17806	1	6.14	2024-08
DO01534	P0056	Laptop	Laptop_4	15.8	30.9	1.78	Europe	Spain	359	0.055	23	40.94	2024-11
DO01535	P0056	Desktop	Desktop_5	27.3	114.2	3.75	Europe	UK	335	0.42825	50	187.5	2024-07
DO01536	P0056	Digital_Signage	Digital_Signage_4	51.1	174.3	7.11	Europe	Germany	360	1.23927	37	263.07	2024-12
DO01537	P0056	Smartphone	Smartphone_4	5.3	4.8	0.88	Europe	Spain	257	0.00422	50	44	2024-09
DO01538	P0056	Laptop	Laptop_4	15.1	53.3	7.84	Europe	France	260	0.41787	39	305.76	2024-08
DO01539	P0057	Digital_Signage	Digital_Signage_4	80.7	260.7	5.43	Europe	UK	380	1.4156	33	179.19	2024-08
DO01540	P0057	Laptop	Laptop_4	13.7	26.9	1.46	Europe	Spain	294	0.03927	15	21.9	2024-08
DO01541	P0057	Laptop	Laptop_1	14	34.7	5.98	Europe	UK	348	0.20751	48	287.04	2024-11
DO01542	P0057	Desktop	Desktop_1	25.6	146.7	5.76	Europe	Spain	357	0.84499	44	253.44	2024-08
DO01543	P0057	Desktop	Desktop_2	21.4	94.6	1.48	Europe	France	283	0.14001	46	68.08	2024-10
DO01544	P0057	Smartphone	Smartphone_3	6.7	2.5	1.95	North_America	USA	406	0.00487	50	97.5	2024-08
DO01545	P0057	Digital_Signage	Digital_Signage_1	60	277.3	5.62	Europe	Netherlands	280	1.55843	4	22.48	2024-09
DO01546	P0057	Digital_Signage	Digital_Signage_2	82.2	188	1.22	Europe	Netherlands	385	0.22936	35	42.7	2024-08
DO01547	P0057	Laptop	Laptop_1	15.7	47.8	7.13	Asia_Pacific	Japan	533	0.34081	44	313.72	2024-12
DO01548	P0057	Desktop	Desktop_4	24.3	140.6	7.67	Europe	France	337	1.0784	14	107.38	2024-07
DO01549	P0057	Desktop	Desktop_3	23.7	147.6	3.4	Europe	UK	260	0.50184	11	37.4	2024-08
DO01550	P0057	Digital_Signage	Digital_Signage_1	76.5	140.6	0.92	Europe	Netherlands	252	0.12935	26	23.92	2024-11
DO01551	P0057	Tablet	Tablet_4	12.4	14.4	5.75	Europe	Germany	307	0.0828	10	57.5	2024-07
DO01552	P0057	Digital_Signage	Digital_Signage_5	76.6	172.4	6.22	Europe	Spain	293	1.07233	17	105.74	2024-09
DO01553	P0057	Desktop	Desktop_4	31.6	107.4	1.91	Europe	UK	341	0.20513	15	28.65	2024-11
DO01554	P0057	Smartphone	Smartphone_3	5	4.6	6.85	Europe	Netherlands	278	0.03151	25	171.25	2024-08
DO01555	P0057	Smartphone	Smartphone_1	5.2	5.9	7.4	Europe	Netherlands	350	0.04366	48	355.2	2024-09
DO01556	P0057	Digital_Signage	Digital_Signage_3	53.5	130.3	4.2	North_America	USA	430	0.54726	39	163.8	2024-12
DO01557	P0057	Digital_Signage	Digital_Signage_1	73.8	286.1	7.31	Europe	France	359	2.09139	46	336.26	2024-07
DO01558	P0057	Digital_Signage	Digital_Signage_5	71.4	152.7	7.16	Europe	UK	371	1.09333	47	336.52	2024-09
DO01559	P0057	Smartphone	Smartphone_2	6.8	4.7	2.46	Europe	France	284	0.01156	13	31.98	2024-07
DO01560	P0057	Laptop	Laptop_1	13.3	54.2	3.3	North_America	Canada	411	0.17886	47	155.1	2024-09
DO01561	P0057	Tablet	Tablet_4	12.1	10.7	6.47	North_America	Canada	425	0.06923	26	168.22	2024-11
DO01562	P0057	Tablet	Tablet_3	12.8	10.5	7.93	Europe	UK	335	0.08327	18	142.74	2024-10
DO01563	P0057	Smartphone	Smartphone_5	6.6	3.5	2.6	North_America	Canada	381	0.0091	6	15.6	2024-08
DO01564	P0057	Tablet	Tablet_3	10.5	11.7	7.53	Asia_Pacific	Australia	635	0.0881	20	150.6	2024-11
DO01565	P0057	Desktop	Desktop_3	23	107.9	3.48	Europe	UK	336	0.37549	29	100.92	2024-08
DO01566	P0057	Desktop	Desktop_2	21.1	140.9	5.88	Europe	France	305	0.82849	8	47.04	2024-09
DO01567	P0057	Laptop	Laptop_4	13.5	53.5	4.88	Europe	UK	348	0.26108	16	78.08	2024-08
DO01568	P0057	Smartphone	Smartphone_1	5.6	3.3	3.59	Europe	Germany	318	0.01185	43	154.37	2024-10
DO01569	P0057	Laptop	Laptop_1	16.8	48.8	5.98	Europe	Spain	347	0.29182	32	191.36	2024-11
DO01570	P0058	Laptop	Laptop_2	16.7	27.8	7.49	North_America	Canada	364	0.20822	18	134.82	2024-09
DO01571	P0058	Laptop	Laptop_2	14.5	58.9	7.29	Europe	France	315	0.42938	30	218.7	2024-09
DO01572	P0058	Tablet	Tablet_4	9.2	11.5	7.5	Europe	France	380	0.08625	44	330	2024-07
DO01573	P0058	Digital_Signage	Digital_Signage_4	76.3	275.1	3.97	North_America	USA	486	1.09215	9	35.73	2024-11
DO01574	P0058	Smartphone	Smartphone_4	6.4	3.6	7.33	Europe	Germany	267	0.02639	42	307.86	2024-07
DO01575	P0058	Tablet	Tablet_2	12.3	14.5	4.39	Europe	UK	299	0.06365	3	13.17	2024-07
DO01576	P0058	Desktop	Desktop_2	26.3	127.8	2.9	North_America	USA	396	0.37062	43	124.7	2024-08
DO01577	P0058	Desktop	Desktop_4	21.3	101.1	2.13	Asia_Pacific	Japan	604	0.21534	26	55.38	2024-11
DO01578	P0058	Desktop	Desktop_4	31.9	143.6	3.09	Europe	France	307	0.44372	46	142.14	2024-08
DO01579	P0058	Digital_Signage	Digital_Signage_4	49.6	244.2	5.23	Europe	France	336	1.27717	32	167.36	2024-08
DO01580	P0058	Tablet	Tablet_2	11.9	14.8	1.61	Europe	France	386	0.02383	10	16.1	2024-12
DO01581	P0058	Smartphone	Smartphone_2	6.4	2.8	2.65	Europe	Spain	276	0.00742	31	82.15	2024-12
DO01582	P0058	Laptop	Laptop_3	13.9	32.9	0.76	Europe	Spain	303	0.025	26	19.76	2024-07
DO01583	P0058	Desktop	Desktop_5	31.7	83.2	7.7	Europe	Spain	325	0.64064	49	377.3	2024-11
DO01584	P0058	Laptop	Laptop_2	14.5	28.5	3.16	Europe	France	309	0.09006	36	113.76	2024-08
DO01585	P0058	Digital_Signage	Digital_Signage_5	69.2	136.6	6.81	Europe	Netherlands	350	0.93025	28	190.68	2024-12
DO01586	P0058	Tablet	Tablet_5	12.4	13.5	2.47	Europe	UK	316	0.03335	10	24.7	2024-08
DO01587	P0058	Laptop	Laptop_2	13.6	30.6	6.16	North_America	USA	445	0.1885	19	117.04	2024-09
DO01588	P0058	Laptop	Laptop_3	15.2	48.5	5.49	North_America	USA	458	0.26626	44	241.56	2024-12
DO01589	P0058	Laptop	Laptop_2	15.9	37.4	5.13	Europe	France	373	0.19186	22	112.86	2024-08
DO01590	P0058	Tablet	Tablet_1	12.6	9.7	2.33	Asia_Pacific	South_Korea	623	0.0226	42	97.86	2024-07
DO01591	P0058	Digital_Signage	Digital_Signage_1	53.7	236.7	0.55	Europe	Germany	374	0.13018	43	23.65	2024-09
DO01592	P0058	Laptop	Laptop_5	16.8	52	7.16	Europe	UK	272	0.37232	5	35.8	2024-08
DO01593	P0058	Smartphone	Smartphone_2	5.8	2.2	6.71	North_America	Canada	384	0.01476	31	208.01	2024-12
DO01594	P0058	Tablet	Tablet_4	9.3	13.1	2.39	North_America	USA	404	0.03131	5	11.95	2024-08
DO01595	P0058	Desktop	Desktop_3	22	148.4	7.39	Europe	Germany	335	1.09668	22	162.58	2024-09
DO01596	P0059	Tablet	Tablet_1	11.3	12.7	2.09	Europe	Netherlands	339	0.02654	21	43.89	2024-10
DO01597	P0059	Digital_Signage	Digital_Signage_4	57.4	137	0.64	Europe	Germany	372	0.08768	11	7.04	2024-10
DO01598	P0059	Laptop	Laptop_1	13.3	55.3	1.17	Europe	France	359	0.0647	20	23.4	2024-07
DO01599	P0059	Laptop	Laptop_5	14	50.1	4.75	Asia_Pacific	South_Korea	543	0.23797	30	142.5	2024-10
DO01600	P0059	Desktop	Desktop_5	31.5	113.2	4.13	Europe	Netherlands	324	0.46752	6	24.78	2024-11
DO01601	P0059	Laptop	Laptop_2	14.8	38.6	5.72	North_America	Canada	494	0.22079	34	194.48	2024-11
DO01602	P0059	Digital_Signage	Digital_Signage_4	69.9	184.1	5.64	Europe	France	391	1.03832	45	253.8	2024-12
DO01603	P0059	Tablet	Tablet_2	9.5	8.6	0.73	North_America	Canada	396	0.00628	33	24.09	2024-12
DO01604	P0059	Digital_Signage	Digital_Signage_3	49.8	124.9	3.14	Europe	Germany	338	0.39219	2	6.28	2024-09
DO01605	P0059	Smartphone	Smartphone_4	5.5	3.1	5.83	Europe	UK	322	0.01807	1	5.83	2024-08
DO01606	P0059	Smartphone	Smartphone_5	5.9	3.2	2.73	Europe	Netherlands	324	0.00874	29	79.17	2024-11
DO01607	P0059	Smartphone	Smartphone_3	6.8	2.4	3.7	North_America	Canada	484	0.00888	3	11.1	2024-09
DO01608	P0059	Tablet	Tablet_1	9.1	9.7	0.78	Europe	France	321	0.00757	48	37.44	2024-10
DO01609	P0059	Tablet	Tablet_5	10.7	9.3	5.26	Europe	Germany	266	0.04892	42	220.92	2024-09
DO01610	P0059	Laptop	Laptop_5	15.8	32.8	5.89	Europe	UK	339	0.19319	12	70.68	2024-09
DO01611	P0059	Tablet	Tablet_1	9.6	9.1	2.26	Europe	France	314	0.02057	6	13.56	2024-09
DO01612	P0059	Digital_Signage	Digital_Signage_3	81.4	224.2	5.09	Europe	Spain	365	1.14118	23	117.07	2024-09
DO01613	P0059	Smartphone	Smartphone_4	5.5	5.9	2.81	North_America	Canada	462	0.01658	17	47.77	2024-07
DO01614	P0059	Tablet	Tablet_5	9.5	12	2.32	Europe	France	363	0.02784	46	106.72	2024-09
DO01615	P0059	Tablet	Tablet_5	10.8	9.6	4.44	North_America	Canada	390	0.04262	44	195.36	2024-12
DO01616	P0059	Digital_Signage	Digital_Signage_2	48.3	109.5	5.92	Europe	Netherlands	269	0.64824	47	278.24	2024-08
DO01617	P0059	Digital_Signage	Digital_Signage_5	69.6	276.5	1.68	Europe	UK	265	0.46452	1	1.68	2024-11
DO01618	P0059	Smartphone	Smartphone_2	5.1	2.7	2.76	North_America	USA	422	0.00745	34	93.84	2024-09
DO01619	P0059	Laptop	Laptop_3	15.5	52.5	1.49	Europe	Netherlands	370	0.07822	50	74.5	2024-08
DO01620	P0059	Desktop	Desktop_2	21.1	101.1	0.98	Europe	UK	307	0.09908	47	46.06	2024-11
DO01621	P0059	Laptop	Laptop_5	13.2	26	6.34	Asia_Pacific	Australia	471	0.16484	14	88.76	2024-12
DO01622	P0059	Smartphone	Smartphone_3	6.7	5.5	2.98	Europe	Spain	309	0.01639	22	65.56	2024-12
DO01623	P0059	Smartphone	Smartphone_1	6.1	3.7	2.46	North_America	USA	492	0.0091	24	59.04	2024-11
DO01624	P0060	Laptop	Laptop_3	15.8	38.9	4.57	Europe	Germany	283	0.17777	24	109.68	2024-07
DO01625	P0060	Laptop	Laptop_3	16.6	31.7	2.36	Europe	France	255	0.07481	20	47.2	2024-10
DO01626	P0060	Tablet	Tablet_2	10.1	9.5	3.88	Europe	UK	285	0.03686	38	147.44	2024-10
DO01627	P0060	Digital_Signage	Digital_Signage_4	75.6	208.1	7.91	Europe	Spain	369	1.64607	42	332.22	2024-09
DO01628	P0060	Laptop	Laptop_5	16.4	38.4	6.54	Europe	Germany	273	0.25114	6	39.24	2024-12
DO01629	P0060	Smartphone	Smartphone_4	6.8	2.3	6.81	Europe	Germany	295	0.01566	4	27.24	2024-08
DO01630	P0060	Laptop	Laptop_5	16.2	54.2	4.69	Asia_Pacific	Singapore	482	0.2542	18	84.42	2024-10
DO01631	P0060	Smartphone	Smartphone_3	5.4	5	1.5	North_America	USA	380	0.0075	10	15	2024-11
DO01632	P0060	Laptop	Laptop_1	13.5	29.7	7.08	Europe	Germany	282	0.21028	15	106.2	2024-07
DO01633	P0060	Laptop	Laptop_2	14	41.4	3.71	Europe	Germany	351	0.15359	30	111.3	2024-09
DO01634	P0060	Desktop	Desktop_4	30.4	89.9	6.6	Europe	Spain	302	0.59334	16	105.6	2024-12
DO01635	P0060	Desktop	Desktop_2	24.1	105.9	6.01	Europe	France	387	0.63646	36	216.36	2024-09
DO01636	P0060	Smartphone	Smartphone_2	5.5	2.9	4.55	North_America	USA	357	0.01319	30	136.5	2024-07
DO01637	P0060	Digital_Signage	Digital_Signage_1	45.9	243.5	7.11	Asia_Pacific	Singapore	509	1.73129	4	28.44	2024-10
DO01638	P0060	Smartphone	Smartphone_3	6.3	4.2	4.07	North_America	USA	475	0.01709	41	166.87	2024-12
DO01639	P0060	Smartphone	Smartphone_3	6.6	3.7	1.87	Europe	Spain	390	0.00692	17	31.79	2024-07
DO01640	P0060	Smartphone	Smartphone_3	6.3	2.9	5.58	North_America	Canada	373	0.01618	41	228.78	2024-08
DO01641	P0060	Tablet	Tablet_5	12.5	8.4	7.67	Europe	Spain	256	0.06443	45	345.15	2024-09
DO01642	P0060	Smartphone	Smartphone_4	6.5	3.1	1.61	Europe	Spain	359	0.00499	16	25.76	2024-10
DO01643	P0060	Laptop	Laptop_2	14.8	51.9	1.13	Europe	France	265	0.05865	4	4.52	2024-07
DO01644	P0060	Digital_Signage	Digital_Signage_4	83.5	108.4	6.07	North_America	Canada	471	0.65799	4	24.28	2024-12
DO01645	P0060	Desktop	Desktop_4	30.4	140.4	7.49	Europe	Germany	370	1.0516	39	292.11	2024-08
DO01646	P0060	Tablet	Tablet_1	11.4	12.3	2.89	Europe	UK	277	0.03555	49	141.61	2024-07
DO01647	P0060	Smartphone	Smartphone_1	5.3	2.6	2.37	Europe	Netherlands	362	0.00616	36	85.32	2024-10
DO01648	P0061	Laptop	Laptop_1	14.4	35.1	5.59	Europe	Netherlands	276	0.19621	44	245.96	2024-09
DO01649	P0061	Digital_Signage	Digital_Signage_4	78.5	138.5	6.62	Europe	Germany	354	0.91687	13	86.06	2024-09
DO01650	P0061	Tablet	Tablet_3	10.8	14.3	4.24	Europe	Spain	376	0.06063	39	165.36	2024-11
DO01651	P0061	Tablet	Tablet_1	10.1	8.1	3.33	Europe	UK	342	0.02697	33	109.89	2024-12
DO01652	P0061	Tablet	Tablet_1	11.4	14.1	5.18	Europe	Netherlands	325	0.07304	12	62.16	2024-10
DO01653	P0061	Smartphone	Smartphone_2	5.3	5.5	1.89	North_America	Canada	385	0.01039	32	60.48	2024-10
DO01654	P0061	Tablet	Tablet_2	9.6	10.5	3.5	Europe	Netherlands	262	0.03675	35	122.5	2024-07
DO01655	P0061	Laptop	Laptop_5	13.5	47.9	2.64	Europe	France	273	0.12646	5	13.2	2024-09
DO01656	P0061	Smartphone	Smartphone_2	5.1	4.4	3.77	Europe	Spain	310	0.01659	30	113.1	2024-12
DO01657	P0061	Laptop	Laptop_4	13.7	46.8	3.33	Europe	France	256	0.15584	22	73.26	2024-12
DO01658	P0061	Tablet	Tablet_5	11.1	12.5	5.93	Europe	Germany	279	0.07412	15	88.95	2024-12
DO01659	P0061	Digital_Signage	Digital_Signage_1	43.9	214.8	1.68	North_America	USA	456	0.36086	42	70.56	2024-07
DO01660	P0061	Laptop	Laptop_2	13.4	54	4.34	North_America	Canada	462	0.23436	8	34.72	2024-12
DO01661	P0061	Tablet	Tablet_5	9.6	11	2.73	Europe	Netherlands	399	0.03003	1	2.73	2024-07
DO01662	P0061	Digital_Signage	Digital_Signage_1	64.8	152.4	2.79	Europe	Netherlands	296	0.4252	9	25.11	2024-12
DO01663	P0061	Desktop	Desktop_1	29.7	92.4	4.43	Asia_Pacific	South_Korea	538	0.40933	16	70.88	2024-09
DO01664	P0061	Digital_Signage	Digital_Signage_3	75.4	292	3.49	Europe	UK	392	1.01908	20	69.8	2024-12
DO01665	P0061	Desktop	Desktop_5	25.8	89.1	1.56	Europe	France	267	0.139	28	43.68	2024-08
DO01666	P0061	Laptop	Laptop_1	13.8	25.6	5.09	North_America	USA	393	0.1303	35	178.15	2024-08
DO01667	P0061	Desktop	Desktop_3	29.1	145.6	6.97	Asia_Pacific	Japan	468	1.01483	29	202.13	2024-08
DO01668	P0062	Smartphone	Smartphone_5	6.2	5.9	1.71	Europe	Spain	264	0.01009	45	76.95	2024-08
DO01669	P0062	Desktop	Desktop_5	21.2	95.4	5.66	Europe	Netherlands	253	0.53996	11	62.26	2024-12
DO01670	P0062	Desktop	Desktop_1	21.1	145.5	3.47	North_America	Canada	379	0.50489	7	24.29	2024-07
DO01671	P0062	Tablet	Tablet_1	10.3	9.3	4.62	Europe	Spain	385	0.04297	1	4.62	2024-09
DO01672	P0062	Digital_Signage	Digital_Signage_2	81.8	268.5	0.97	Europe	Spain	365	0.26044	29	28.13	2024-10
DO01673	P0062	Digital_Signage	Digital_Signage_4	49.1	191.5	1.83	Europe	France	379	0.35045	36	65.88	2024-08
DO01674	P0062	Digital_Signage	Digital_Signage_5	80.4	234.6	4.13	North_America	USA	382	0.9689	48	198.24	2024-07
DO01675	P0062	Digital_Signage	Digital_Signage_3	69.3	276.7	3.91	Asia_Pacific	South_Korea	485	1.0819	16	62.56	2024-10
DO01676	P0062	Digital_Signage	Digital_Signage_3	83.5	121.7	4.29	Asia_Pacific	Singapore	481	0.52209	11	47.19	2024-08
DO01677	P0062	Laptop	Laptop_5	13.6	48.6	1.9	North_America	USA	402	0.09234	48	91.2	2024-11
DO01678	P0062	Desktop	Desktop_5	26.2	129.6	7.22	North_America	USA	411	0.93571	32	231.04	2024-10
DO01679	P0062	Desktop	Desktop_1	25.6	124	5.26	Europe	Spain	275	0.65224	35	184.1	2024-11
DO01680	P0062	Desktop	Desktop_3	23.7	85.3	3.57	Europe	Spain	317	0.30452	30	107.1	2024-11
DO01681	P0062	Desktop	Desktop_3	31.7	109.3	2.74	North_America	USA	431	0.29948	43	117.82	2024-10
DO01682	P0062	Laptop	Laptop_1	17	53.8	5.72	Europe	Netherlands	307	0.30774	26	148.72	2024-11
DO01683	P0062	Smartphone	Smartphone_2	6.2	3.4	2.03	North_America	USA	399	0.0069	40	81.2	2024-11
DO01684	P0062	Digital_Signage	Digital_Signage_5	80.3	132.5	3.76	Europe	Spain	291	0.4982	41	154.16	2024-07
DO01685	P0062	Smartphone	Smartphone_3	6.8	4.3	4.06	Europe	Netherlands	290	0.01746	49	198.94	2024-11
DO01686	P0062	Smartphone	Smartphone_4	6.2	6	3.47	Europe	Netherlands	336	0.02082	2	6.94	2024-11
DO01687	P0062	Desktop	Desktop_5	29.6	112	3.14	North_America	Canada	388	0.35168	40	125.6	2024-11
DO01688	P0062	Tablet	Tablet_4	10.1	14.7	6.85	Europe	Spain	370	0.10069	8	54.8	2024-10
DO01689	P0062	Smartphone	Smartphone_2	5.6	3.8	6	Asia_Pacific	Australia	491	0.0228	35	210	2024-11
DO01690	P0062	Desktop	Desktop_4	24.2	120.9	6.44	Europe	UK	297	0.7786	11	70.84	2024-12
DO01691	P0062	Digital_Signage	Digital_Signage_4	79.7	165.3	1.55	Europe	Germany	275	0.25622	30	46.5	2024-07
DO01692	P0062	Smartphone	Smartphone_4	5.6	4.4	4.51	Europe	Spain	277	0.01984	17	76.67	2024-09
DO01693	P0062	Digital_Signage	Digital_Signage_1	75.1	100.1	6.53	North_America	USA	481	0.65365	22	143.66	2024-10
DO01694	P0062	Tablet	Tablet_5	11.2	12.3	6.08	North_America	Canada	475	0.07478	7	42.56	2024-11
DO01695	P0062	Tablet	Tablet_4	12.9	9.7	7.36	Europe	Netherlands	368	0.07139	4	29.44	2024-07
DO01696	P0062	Laptop	Laptop_1	15.7	50.2	7.16	North_America	Canada	365	0.35943	50	358	2024-11
DO01697	P0062	Tablet	Tablet_2	9.1	14.8	2.46	Europe	UK	265	0.03641	37	91.02	2024-08
DO01698	P0062	Smartphone	Smartphone_5	6.3	5.6	4.27	Europe	Netherlands	335	0.02391	31	132.37	2024-12
DO01699	P0062	Desktop	Desktop_1	26.8	91.3	5.23	North_America	USA	355	0.4775	14	73.22	2024-10
DO01700	P0062	Tablet	Tablet_1	9.2	9.9	4.96	Europe	UK	270	0.0491	3	14.88	2024-10
DO01701	P0062	Smartphone	Smartphone_3	6.3	5.8	3.31	Europe	Netherlands	373	0.0192	20	66.2	2024-07
DO01702	P0062	Smartphone	Smartphone_2	6.6	2.5	3.77	Europe	UK	342	0.00943	31	116.87	2024-08
DO01703	P0062	Tablet	Tablet_4	12.1	9.3	2.99	North_America	USA	441	0.02781	14	41.86	2024-12
DO01704	P0062	Tablet	Tablet_4	12.2	9.8	2.66	Europe	Netherlands	296	0.02607	21	55.86	2024-09
DO01705	P0062	Digital_Signage	Digital_Signage_2	67.8	165.3	2.84	Europe	France	330	0.46945	32	90.88	2024-07
DO01706	P0062	Laptop	Laptop_3	14.3	37.2	6.06	Europe	Spain	258	0.22543	26	157.56	2024-08
DO01707	P0063	Laptop	Laptop_1	16.7	27.4	6.34	North_America	Canada	386	0.17372	10	63.4	2024-12
DO01708	P0063	Smartphone	Smartphone_4	5.3	5.1	5.13	Europe	Spain	360	0.02616	36	184.68	2024-09
DO01709	P0063	Tablet	Tablet_5	10.3	9.3	3.1	Europe	France	352	0.02883	46	142.6	2024-09
DO01710	P0063	Desktop	Desktop_4	22.3	115.2	1	Europe	Spain	263	0.1152	22	22	2024-07
DO01711	P0063	Digital_Signage	Digital_Signage_1	57.6	219.9	4.04	Europe	Netherlands	296	0.8884	49	197.96	2024-09
DO01712	P0063	Laptop	Laptop_3	16.1	35.4	6.42	North_America	Canada	367	0.22727	30	192.6	2024-07
DO01713	P0063	Tablet	Tablet_5	10.2	13.6	6.86	Europe	France	289	0.0933	39	267.54	2024-08
DO01714	P0063	Desktop	Desktop_3	23.5	115.7	2.13	Europe	France	269	0.24644	6	12.78	2024-07
DO01715	P0063	Laptop	Laptop_2	16.3	43.2	0.78	Europe	France	314	0.0337	31	24.18	2024-11
DO01716	P0063	Digital_Signage	Digital_Signage_2	76.9	211.4	4.06	Europe	France	322	0.85828	1	4.06	2024-09
DO01717	P0063	Digital_Signage	Digital_Signage_4	49.9	236.9	2.79	Europe	Germany	317	0.66095	21	58.59	2024-12
DO01718	P0063	Laptop	Laptop_3	15.9	41.9	4.73	North_America	USA	365	0.19819	7	33.11	2024-09
DO01719	P0063	Smartphone	Smartphone_4	5.4	3.1	3.82	Europe	Germany	360	0.01184	25	95.5	2024-08
DO01720	P0063	Digital_Signage	Digital_Signage_4	67.3	113.1	1.52	Europe	France	372	0.17191	39	59.28	2024-11
DO01721	P0063	Tablet	Tablet_4	11.5	11	4.91	Asia_Pacific	Australia	461	0.05401	38	186.58	2024-07
DO01722	P0063	Desktop	Desktop_1	21.5	121.7	4.48	Europe	France	337	0.54522	15	67.2	2024-12
DO01723	P0063	Tablet	Tablet_2	9.4	8.6	2.66	Europe	Spain	294	0.02288	42	111.72	2024-09
DO01724	P0063	Smartphone	Smartphone_3	6.5	4.1	7.26	Europe	Spain	363	0.02977	43	312.18	2024-11
DO01725	P0063	Smartphone	Smartphone_5	5.7	2.7	7.17	Asia_Pacific	Australia	615	0.01936	22	157.74	2024-12
DO01726	P0063	Digital_Signage	Digital_Signage_3	74.4	125.3	0.89	Europe	Germany	376	0.11152	10	8.9	2024-07
DO01727	P0063	Smartphone	Smartphone_5	5.9	4.2	2.74	Europe	Germany	373	0.01151	35	95.9	2024-08
DO01728	P0063	Digital_Signage	Digital_Signage_4	80.6	192.4	2.47	Asia_Pacific	Australia	633	0.47523	22	54.34	2024-07
DO01729	P0063	Tablet	Tablet_2	10.7	13.3	1.29	Europe	Netherlands	397	0.01716	12	15.48	2024-12
DO01730	P0063	Laptop	Laptop_1	13.8	42.6	4.84	North_America	USA	466	0.20618	40	193.6	2024-10
DO01731	P0063	Digital_Signage	Digital_Signage_1	53.8	283.3	5.13	Europe	Germany	361	1.45333	47	241.11	2024-11
DO01732	P0063	Laptop	Laptop_1	14.8	45.2	3.69	Europe	France	334	0.16679	28	103.32	2024-11
DO01733	P0063	Laptop	Laptop_2	16.3	38.1	4.54	Europe	UK	362	0.17297	2	9.08	2024-12
DO01734	P0063	Smartphone	Smartphone_1	6.5	4.7	6.08	Europe	Netherlands	253	0.02858	8	48.64	2024-11
DO01735	P0063	Laptop	Laptop_5	13.3	33.7	7.89	North_America	USA	478	0.26589	20	157.8	2024-08
DO01736	P0063	Tablet	Tablet_3	9.5	13.1	2.96	Europe	Germany	354	0.03878	35	103.6	2024-07
DO01737	P0063	Digital_Signage	Digital_Signage_1	43.8	165.5	3.96	North_America	Canada	382	0.65538	26	102.96	2024-07
DO01738	P0063	Tablet	Tablet_5	11	10.7	5.68	Europe	Netherlands	262	0.06078	33	187.44	2024-12
DO01739	P0063	Digital_Signage	Digital_Signage_4	66.4	141.8	0.55	Europe	Spain	259	0.07799	22	12.1	2024-11
DO01740	P0063	Tablet	Tablet_4	9.4	12.4	3.01	Europe	France	263	0.03732	25	75.25	2024-10
DO01741	P0063	Laptop	Laptop_5	14.9	31.5	2.68	Europe	Germany	265	0.08442	26	69.68	2024-12
DO01742	P0063	Digital_Signage	Digital_Signage_1	70.4	267.7	3.93	Asia_Pacific	South_Korea	547	1.05206	11	43.23	2024-11
DO01743	P0064	Smartphone	Smartphone_4	5.8	3.4	3.33	Europe	France	328	0.01132	17	56.61	2024-09
DO01744	P0064	Desktop	Desktop_4	21.8	142.5	2.92	Europe	Netherlands	394	0.4161	14	40.88	2024-09
DO01745	P0064	Digital_Signage	Digital_Signage_3	59.6	153.1	5.52	Asia_Pacific	Japan	457	0.84511	35	193.2	2024-07
DO01746	P0064	Laptop	Laptop_4	16.9	25.3	1.51	Europe	Netherlands	281	0.0382	33	49.83	2024-07
DO01747	P0064	Tablet	Tablet_3	11.7	11.2	2.88	Europe	Spain	284	0.03226	14	40.32	2024-07
DO01748	P0064	Digital_Signage	Digital_Signage_4	66.7	109	6.95	Europe	UK	354	0.75755	43	298.85	2024-11
DO01749	P0064	Desktop	Desktop_5	22.9	115.4	4.32	North_America	Canada	491	0.49853	49	211.68	2024-09
DO01750	P0064	Tablet	Tablet_3	9.4	12.9	7.2	North_America	Canada	431	0.09288	9	64.8	2024-10
DO01751	P0064	Desktop	Desktop_4	23.9	93.8	7.7	Europe	Netherlands	371	0.72226	8	61.6	2024-07
DO01752	P0064	Smartphone	Smartphone_3	6.6	5.1	4.93	Europe	UK	392	0.02514	49	241.57	2024-11
DO01753	P0064	Desktop	Desktop_5	26.4	118.4	2.17	Europe	UK	394	0.25693	15	32.55	2024-08
DO01754	P0064	Smartphone	Smartphone_3	6.5	3.8	0.56	North_America	USA	385	0.00213	1	0.56	2024-11
DO01755	P0064	Desktop	Desktop_3	23.1	137.8	1.46	North_America	USA	378	0.20119	9	13.14	2024-09
DO01756	P0064	Tablet	Tablet_2	12.9	14.5	2.24	Europe	France	379	0.03248	6	13.44	2024-11
DO01757	P0064	Desktop	Desktop_3	26	89.4	0.92	Europe	UK	260	0.08225	45	41.4	2024-10
DO01758	P0064	Digital_Signage	Digital_Signage_3	46.3	143	5.32	Europe	France	376	0.76076	4	21.28	2024-11
DO01759	P0064	Smartphone	Smartphone_5	5.6	5.8	4.58	Asia_Pacific	Singapore	600	0.02656	30	137.4	2024-07
DO01760	P0064	Digital_Signage	Digital_Signage_5	62.4	248.9	1.83	Asia_Pacific	South_Korea	491	0.45549	6	10.98	2024-10
DO01761	P0064	Tablet	Tablet_2	9.7	8.1	1.25	North_America	USA	376	0.01013	35	43.75	2024-11
DO01762	P0064	Desktop	Desktop_1	23.1	106.8	4.06	Europe	Netherlands	282	0.43361	10	40.6	2024-11
DO01763	P0064	Smartphone	Smartphone_4	6.4	2.7	0.74	Asia_Pacific	Singapore	606	0.002	22	16.28	2024-08
DO01764	P0064	Smartphone	Smartphone_4	6.4	2.3	4.88	Europe	Netherlands	394	0.01122	1	4.88	2024-09
DO01765	P0064	Smartphone	Smartphone_4	6.2	2.1	7.66	Europe	France	270	0.01609	37	283.42	2024-07
DO01766	P0064	Desktop	Desktop_4	23.4	112.3	1.79	Europe	Germany	348	0.20102	6	10.74	2024-07
DO01767	P0064	Laptop	Laptop_5	16.3	44.8	5.41	North_America	Canada	483	0.24237	32	173.12	2024-08
DO01768	P0064	Laptop	Laptop_1	13.1	53.8	6.44	Europe	UK	362	0.34647	32	206.08	2024-07
DO01769	P0064	Digital_Signage	Digital_Signage_2	65.5	298.6	2.8	Europe	Germany	318	0.83608	27	75.6	2024-07
DO01770	P0064	Laptop	Laptop_2	16	35.3	1.58	North_America	USA	378	0.05577	42	66.36	2024-10
DO01771	P0064	Desktop	Desktop_2	24.8	95	5.99	Europe	Germany	271	0.56905	43	257.57	2024-12
DO01772	P0064	Desktop	Desktop_5	24	131.9	3.32	Europe	Netherlands	382	0.43791	2	6.64	2024-08
DO01773	P0064	Laptop	Laptop_4	15.6	37.4	1.09	Europe	France	321	0.04077	30	32.7	2024-11
DO01774	P0064	Tablet	Tablet_5	9.1	14.8	3.19	Europe	UK	374	0.04721	35	111.65	2024-09
DO01775	P0064	Desktop	Desktop_4	21.4	87.4	7.48	Europe	Germany	298	0.65375	38	284.24	2024-07
DO01776	P0064	Laptop	Laptop_4	15.2	39.2	6.52	North_America	Canada	460	0.25558	27	176.04	2024-09
DO01777	P0065	Digital_Signage	Digital_Signage_4	76	281.7	3.98	Europe	Netherlands	269	1.12117	4	15.92	2024-07
DO01778	P0065	Digital_Signage	Digital_Signage_5	53.6	191.2	5.43	Europe	France	316	1.03822	6	32.58	2024-11
DO01779	P0065	Desktop	Desktop_5	21.4	100.4	2.76	North_America	USA	363	0.2771	4	11.04	2024-10
DO01780	P0065	Digital_Signage	Digital_Signage_5	82.1	253.7	7.71	Asia_Pacific	Singapore	529	1.95603	41	316.11	2024-08
DO01781	P0065	Laptop	Laptop_3	16.9	34.8	7.58	Europe	Netherlands	291	0.26378	3	22.74	2024-11
DO01782	P0065	Laptop	Laptop_1	13.9	58.8	1.61	Europe	UK	315	0.09467	1	1.61	2024-08
DO01783	P0065	Desktop	Desktop_2	23.2	130.9	3.19	North_America	USA	480	0.41757	22	70.18	2024-07
DO01784	P0065	Laptop	Laptop_2	13	25.7	2.69	Europe	Netherlands	287	0.06913	46	123.74	2024-10
DO01785	P0065	Smartphone	Smartphone_2	6.2	4.4	6.34	Europe	Spain	336	0.0279	6	38.04	2024-07
DO01786	P0065	Tablet	Tablet_1	10.6	8	6.15	Europe	Germany	308	0.0492	41	252.15	2024-08
DO01787	P0065	Laptop	Laptop_2	15.7	32.1	7.59	Europe	Spain	351	0.24364	37	280.83	2024-12
DO01788	P0065	Smartphone	Smartphone_5	5.1	2	7.92	North_America	Canada	395	0.01584	6	47.52	2024-11
DO01789	P0065	Smartphone	Smartphone_4	7	3.6	6.62	Europe	Germany	388	0.02383	38	251.56	2024-11
DO01790	P0065	Tablet	Tablet_2	10	8.8	1.12	Europe	France	393	0.00986	7	7.84	2024-11
DO01791	P0065	Desktop	Desktop_3	22	122.3	1.56	Europe	UK	299	0.19079	37	57.72	2024-09
DO01792	P0065	Laptop	Laptop_1	13.8	34.1	2.03	North_America	USA	360	0.06922	49	99.47	2024-08
DO01793	P0065	Tablet	Tablet_4	10.6	11.1	2.38	Europe	Spain	341	0.02642	38	90.44	2024-12
DO01794	P0065	Tablet	Tablet_4	10.7	9	2.5	Europe	Germany	333	0.0225	42	105	2024-12
DO01795	P0065	Desktop	Desktop_2	28.8	117.7	1.53	Europe	Spain	273	0.18008	15	22.95	2024-11
DO01796	P0065	Smartphone	Smartphone_5	6.8	3.2	4.48	Europe	Netherlands	271	0.01434	33	147.84	2024-07
DO01797	P0065	Smartphone	Smartphone_3	6.4	5.6	1.94	Europe	UK	346	0.01086	20	38.8	2024-08
DO01798	P0065	Laptop	Laptop_3	17	25.6	7.94	Europe	France	343	0.20326	36	285.84	2024-08
DO01799	P0065	Digital_Signage	Digital_Signage_3	46.6	123.2	6.4	Europe	Germany	344	0.78848	21	134.4	2024-09
DO01800	P0065	Digital_Signage	Digital_Signage_1	54.3	273.3	5.01	Europe	Germany	259	1.36923	15	75.15	2024-07
DO01801	P0065	Tablet	Tablet_4	10.6	8.4	3.94	Europe	France	328	0.0331	2	7.88	2024-07
DO01802	P0065	Laptop	Laptop_2	16.9	29.5	1.17	North_America	Canada	360	0.03452	2	2.34	2024-12
DO01803	P0065	Tablet	Tablet_5	11.9	8.1	2.18	North_America	Canada	463	0.01766	50	109	2024-12
DO01804	P0065	Tablet	Tablet_3	10.5	8.3	7.84	North_America	USA	484	0.06507	27	211.68	2024-08
DO01805	P0065	Tablet	Tablet_4	12.3	8.2	3.24	Europe	UK	285	0.02657	47	152.28	2024-12
DO01806	P0065	Laptop	Laptop_3	15	30.2	1.12	Europe	Spain	394	0.03382	27	30.24	2024-11
DO01807	P0066	Laptop	Laptop_3	16	51.2	1.87	Europe	Netherlands	350	0.09574	29	54.23	2024-07
DO01808	P0066	Digital_Signage	Digital_Signage_4	78.4	240.7	6.37	Europe	UK	390	1.53326	10	63.7	2024-08
DO01809	P0066	Tablet	Tablet_1	12.8	12.3	3.81	Europe	Netherlands	378	0.04686	18	68.58	2024-11
DO01810	P0066	Tablet	Tablet_4	10.9	8.6	3.21	Europe	Germany	346	0.02761	3	9.63	2024-10
DO01811	P0066	Desktop	Desktop_5	24.3	119.6	2.85	Asia_Pacific	Singapore	475	0.34086	18	51.3	2024-08
DO01812	P0066	Tablet	Tablet_1	10.2	10.9	7.61	North_America	Canada	432	0.08295	10	76.1	2024-07
DO01813	P0066	Tablet	Tablet_4	12.4	12.2	4.81	North_America	USA	404	0.05868	12	57.72	2024-07
DO01814	P0066	Smartphone	Smartphone_3	6.6	4.6	5.83	Europe	Germany	265	0.02682	32	186.56	2024-08
DO01815	P0066	Digital_Signage	Digital_Signage_5	45.5	129.4	2.19	Europe	Netherlands	285	0.28339	44	96.36	2024-11
DO01816	P0066	Tablet	Tablet_5	12.5	11.5	2.58	Europe	Germany	329	0.02967	27	69.66	2024-11
DO01817	P0066	Desktop	Desktop_4	25.5	140.6	7.95	Europe	Germany	372	1.11777	12	95.4	2024-07
DO01818	P0066	Laptop	Laptop_3	14.2	48	0.72	Europe	France	287	0.03456	46	33.12	2024-10
DO01819	P0066	Desktop	Desktop_3	27.7	146.6	1.25	Europe	France	325	0.18325	47	58.75	2024-12
DO01820	P0066	Digital_Signage	Digital_Signage_4	44.3	111.7	3.85	Europe	France	266	0.43005	38	146.3	2024-11
DO01821	P0066	Digital_Signage	Digital_Signage_1	45.4	261.5	7.39	Europe	Germany	281	1.93249	31	229.09	2024-07
DO01822	P0066	Laptop	Laptop_1	16	42.4	4.66	Europe	Netherlands	364	0.19758	3	13.98	2024-12
DO01823	P0066	Desktop	Desktop_4	30.7	90.9	5.13	Asia_Pacific	Australia	587	0.46632	49	251.37	2024-07
DO01824	P0066	Digital_Signage	Digital_Signage_3	46.2	229.6	2.96	North_America	Canada	473	0.67962	24	71.04	2024-07
DO01825	P0066	Desktop	Desktop_1	23.3	110.6	1.4	Europe	Spain	275	0.15484	31	43.4	2024-08
DO01826	P0066	Digital_Signage	Digital_Signage_5	71.1	267.4	6.35	Europe	Germany	321	1.69799	39	247.65	2024-07
DO01827	P0067	Laptop	Laptop_4	13.4	39.5	1.33	Europe	Spain	354	0.05254	40	53.2	2024-10
DO01828	P0067	Laptop	Laptop_2	16.6	48.7	4.18	North_America	Canada	388	0.20357	8	33.44	2024-11
DO01829	P0067	Laptop	Laptop_4	14.4	32.9	1.3	Europe	Netherlands	334	0.04277	1	1.3	2024-08
DO01830	P0067	Tablet	Tablet_5	9.1	13.1	7.78	Europe	UK	320	0.10192	3	23.34	2024-07
DO01831	P0067	Laptop	Laptop_3	15.7	35.3	3.46	North_America	USA	382	0.12214	12	41.52	2024-08
DO01832	P0067	Desktop	Desktop_4	27.4	135.3	6.85	Europe	Netherlands	333	0.92681	17	116.45	2024-10
DO01833	P0067	Smartphone	Smartphone_1	5.8	3.8	5.68	North_America	USA	416	0.02158	16	90.88	2024-11
DO01834	P0067	Tablet	Tablet_2	9.4	8.4	6.68	Europe	Netherlands	384	0.05611	25	167	2024-07
DO01835	P0067	Desktop	Desktop_4	31.2	95.2	7.2	Europe	Spain	365	0.68544	11	79.2	2024-09
DO01836	P0067	Laptop	Laptop_1	15.5	55.3	2.7	Europe	UK	331	0.14931	5	13.5	2024-08
DO01837	P0067	Desktop	Desktop_1	24.3	87.5	2.87	Europe	Germany	372	0.25112	15	43.05	2024-07
DO01838	P0067	Laptop	Laptop_1	14.5	27.5	5.86	Europe	UK	365	0.16115	25	146.5	2024-12
DO01839	P0067	Tablet	Tablet_4	11.9	9.7	2.25	Europe	Spain	379	0.02183	36	81	2024-07
DO01840	P0067	Desktop	Desktop_1	24.6	137.4	3.65	North_America	Canada	487	0.50151	50	182.5	2024-08
DO01841	P0067	Smartphone	Smartphone_5	6.6	4.3	2.35	Europe	Germany	298	0.01011	22	51.7	2024-09
DO01842	P0067	Desktop	Desktop_2	27	85.3	1.24	Europe	Netherlands	299	0.10577	15	18.6	2024-11
DO01843	P0067	Tablet	Tablet_5	11	8.7	7.54	Europe	France	306	0.0656	3	22.62	2024-12
DO01844	P0067	Digital_Signage	Digital_Signage_4	48.9	246.9	3.76	Europe	UK	368	0.92834	48	180.48	2024-09
DO01845	P0067	Tablet	Tablet_4	12.1	11.3	0.7	Europe	Germany	316	0.00791	14	9.8	2024-07
DO01846	P0067	Digital_Signage	Digital_Signage_4	47.3	176.9	5.31	Europe	Netherlands	330	0.93934	15	79.65	2024-10
DO01847	P0067	Desktop	Desktop_2	22.1	102.3	7.17	Asia_Pacific	Japan	605	0.73349	19	136.23	2024-07
DO01848	P0067	Tablet	Tablet_5	12.4	12.9	4.72	North_America	Canada	357	0.06089	22	103.84	2024-09
DO01849	P0067	Smartphone	Smartphone_5	5.8	2.6	2.75	Europe	Spain	327	0.00715	3	8.25	2024-10
DO01850	P0067	Smartphone	Smartphone_4	5.5	2	1.58	Europe	Netherlands	352	0.00316	5	7.9	2024-12
DO01851	P0067	Laptop	Laptop_3	13.8	44.2	1.54	Asia_Pacific	South_Korea	534	0.06807	39	60.06	2024-08
DO01852	P0067	Laptop	Laptop_5	14.7	42.6	5.54	Europe	Germany	311	0.236	2	11.08	2024-09
DO01853	P0067	Digital_Signage	Digital_Signage_5	84.7	218.3	6.35	Europe	Germany	354	1.3862	50	317.5	2024-08
DO01854	P0067	Tablet	Tablet_1	10.4	8.2	4.06	Europe	Spain	366	0.03329	37	150.22	2024-10
DO01855	P0067	Desktop	Desktop_3	27.6	111.5	5.61	Asia_Pacific	Japan	513	0.62551	48	269.28	2024-09
DO01856	P0067	Smartphone	Smartphone_4	5.1	3.9	3.04	Europe	Netherlands	325	0.01186	17	51.68	2024-08
DO01857	P0067	Smartphone	Smartphone_1	6.2	5.5	6.84	Europe	Spain	289	0.03762	31	212.04	2024-08
DO01858	P0067	Smartphone	Smartphone_2	5.9	2.8	5.33	Europe	France	276	0.01492	31	165.23	2024-07
DO01859	P0067	Desktop	Desktop_1	30.2	138.1	1.41	Europe	Netherlands	314	0.19472	32	45.12	2024-07
DO01860	P0067	Smartphone	Smartphone_2	5.1	3.2	2.67	Europe	Spain	306	0.00854	36	96.12	2024-10
DO01861	P0067	Digital_Signage	Digital_Signage_5	52	175	0.56	Asia_Pacific	South_Korea	641	0.098	38	21.28	2024-08
DO01862	P0067	Laptop	Laptop_1	16.6	51.1	7.84	Asia_Pacific	Japan	469	0.40062	18	141.12	2024-08
DO01863	P0067	Smartphone	Smartphone_3	6	2.3	3.88	Europe	Germany	380	0.00892	49	190.12	2024-07
DO01864	P0068	Desktop	Desktop_4	31.2	111.2	7.56	North_America	Canada	453	0.84067	19	143.64	2024-11
DO01865	P0068	Laptop	Laptop_2	13.7	54.2	2.18	Europe	UK	307	0.11816	8	17.44	2024-10
DO01866	P0068	Laptop	Laptop_5	14.1	40.5	7.68	Asia_Pacific	Japan	558	0.31104	3	23.04	2024-12
DO01867	P0068	Smartphone	Smartphone_3	5.5	2.6	4.63	Europe	Spain	373	0.01204	7	32.41	2024-12
DO01868	P0068	Digital_Signage	Digital_Signage_2	73.7	145	4.2	Europe	France	399	0.609	35	147	2024-07
DO01869	P0068	Laptop	Laptop_5	13.5	38.6	6.29	Europe	Germany	295	0.24279	28	176.12	2024-07
DO01870	P0068	Laptop	Laptop_4	15.9	40.8	1.75	Europe	France	318	0.0714	42	73.5	2024-09
DO01871	P0068	Tablet	Tablet_2	11.4	9.9	5.92	North_America	Canada	354	0.05861	33	195.36	2024-11
DO01872	P0068	Smartphone	Smartphone_3	6.6	3.7	6.85	Europe	UK	363	0.02534	2	13.7	2024-08
DO01873	P0068	Desktop	Desktop_5	21.1	130	1.74	Europe	France	339	0.2262	50	87	2024-07
DO01874	P0068	Tablet	Tablet_3	12.5	9.7	7.35	Europe	UK	331	0.07129	38	279.3	2024-08
DO01875	P0068	Laptop	Laptop_2	14.4	31.7	2.34	Europe	Germany	394	0.07418	5	11.7	2024-07
DO01876	P0068	Laptop	Laptop_3	16.6	53.2	7.14	Europe	Germany	267	0.37985	15	107.1	2024-09
DO01877	P0068	Tablet	Tablet_3	12.2	12.8	6.6	Europe	Netherlands	337	0.08448	36	237.6	2024-09
DO01878	P0068	Laptop	Laptop_5	13.8	52.2	2.35	Europe	France	294	0.12267	11	25.85	2024-11
DO01879	P0068	Smartphone	Smartphone_2	5	4.1	2.23	Europe	Spain	400	0.00914	9	20.07	2024-09
DO01880	P0068	Tablet	Tablet_1	9.6	12.1	3.45	Europe	UK	363	0.04174	40	138	2024-11
DO01881	P0068	Digital_Signage	Digital_Signage_2	82.9	123.6	1.06	Europe	Netherlands	310	0.13102	30	31.8	2024-09
DO01882	P0068	Digital_Signage	Digital_Signage_3	53.9	113.1	7	Europe	France	339	0.7917	42	294	2024-07
DO01883	P0068	Digital_Signage	Digital_Signage_2	80.8	168.4	1.86	Asia_Pacific	Japan	567	0.31322	29	53.94	2024-07
DO01884	P0068	Laptop	Laptop_1	14.9	33.1	2.56	Europe	Netherlands	378	0.08474	21	53.76	2024-08
DO01885	P0069	Digital_Signage	Digital_Signage_4	52.8	120.6	3.69	Asia_Pacific	Japan	628	0.44501	29	107.01	2024-08
DO01886	P0069	Desktop	Desktop_1	27.3	91.1	1.53	North_America	Canada	397	0.13938	4	6.12	2024-08
DO01887	P0069	Laptop	Laptop_1	13.3	49.2	1.21	North_America	Canada	351	0.05953	14	16.94	2024-12
DO01888	P0069	Laptop	Laptop_1	15.3	28.7	3.81	Europe	Germany	328	0.10935	38	144.78	2024-10
DO01889	P0069	Laptop	Laptop_3	14.9	59.1	1.65	Europe	UK	379	0.09752	6	9.9	2024-11
DO01890	P0069	Digital_Signage	Digital_Signage_2	72.5	150.9	4.55	North_America	Canada	455	0.6866	8	36.4	2024-11
DO01891	P0069	Laptop	Laptop_1	14.2	44	3.37	Europe	Netherlands	324	0.14828	37	124.69	2024-08
DO01892	P0069	Laptop	Laptop_2	16	45.6	3.18	Asia_Pacific	South_Korea	521	0.14501	40	127.2	2024-07
DO01893	P0069	Laptop	Laptop_3	14.9	44	7.13	Europe	Netherlands	291	0.31372	22	156.86	2024-12
DO01894	P0069	Digital_Signage	Digital_Signage_3	73.6	206.1	2.9	North_America	USA	496	0.59769	28	81.2	2024-12
DO01895	P0069	Smartphone	Smartphone_2	5.8	2.7	1.44	North_America	Canada	410	0.00389	38	54.72	2024-08
DO01896	P0069	Tablet	Tablet_3	12.7	14	1.1	Europe	UK	361	0.0154	38	41.8	2024-10
DO01897	P0069	Laptop	Laptop_5	13.6	31.4	3.15	Europe	Germany	330	0.09891	43	135.45	2024-12
DO01898	P0069	Smartphone	Smartphone_2	6.5	6	4.92	Europe	Spain	312	0.02952	17	83.64	2024-08
DO01899	P0069	Desktop	Desktop_1	30.4	91.9	4.77	Europe	UK	263	0.43836	12	57.24	2024-11
DO01900	P0069	Desktop	Desktop_1	27.7	125.9	3.57	Europe	Netherlands	256	0.44946	1	3.57	2024-09
DO01901	P0069	Tablet	Tablet_1	12.9	10.5	2.64	Europe	Germany	322	0.02772	3	7.92	2024-07
DO01902	P0069	Laptop	Laptop_5	13.3	50.8	6.22	Europe	France	287	0.31598	35	217.7	2024-11
DO01903	P0069	Laptop	Laptop_2	13.6	54.3	6.89	Europe	Spain	283	0.37413	45	310.05	2024-07
DO01904	P0069	Smartphone	Smartphone_1	6.9	2.6	2.61	Europe	Germany	298	0.00679	8	20.88	2024-12
DO01905	P0069	Smartphone	Smartphone_1	5.9	3.7	4.44	Europe	UK	283	0.01643	23	102.12	2024-07
DO01906	P0069	Desktop	Desktop_5	24.6	112.4	6.7	Europe	Netherlands	264	0.75308	43	288.1	2024-08
DO01907	P0069	Laptop	Laptop_1	13.8	55.4	5.32	Europe	Netherlands	267	0.29473	40	212.8	2024-09
DO01908	P0069	Tablet	Tablet_1	12.9	10.1	2.57	Asia_Pacific	Japan	528	0.02596	19	48.83	2024-07
DO01909	P0069	Laptop	Laptop_4	13.7	41.4	3.65	Asia_Pacific	Australia	545	0.15111	49	178.85	2024-07
DO01910	P0069	Smartphone	Smartphone_2	6.6	4.4	7.1	Europe	Germany	373	0.03124	5	35.5	2024-10
DO01911	P0069	Tablet	Tablet_3	9.4	11.9	4.21	Europe	Germany	375	0.0501	40	168.4	2024-11
DO01912	P0069	Laptop	Laptop_2	14.2	31.4	3.84	North_America	Canada	434	0.12058	18	69.12	2024-09
DO01913	P0069	Desktop	Desktop_4	22.9	98.8	4.26	Europe	UK	369	0.42089	25	106.5	2024-11
DO01914	P0069	Tablet	Tablet_4	11.3	15	3.27	Europe	UK	366	0.04905	15	49.05	2024-10
DO01915	P0069	Laptop	Laptop_4	15.2	26.5	3.75	North_America	USA	380	0.09938	46	172.5	2024-09
DO01916	P0069	Desktop	Desktop_1	31.8	80.2	5.19	Europe	Spain	381	0.41624	21	108.99	2024-10
DO01917	P0069	Tablet	Tablet_2	9.4	13.1	6.76	Europe	Spain	341	0.08856	3	20.28	2024-11
DO01918	P0069	Laptop	Laptop_4	15.1	34.2	5.36	Europe	UK	323	0.18331	27	144.72	2024-12
DO01919	P0069	Desktop	Desktop_3	23.4	115.4	3.93	Asia_Pacific	Australia	505	0.45352	26	102.18	2024-12
DO01920	P0069	Smartphone	Smartphone_1	6.1	3.8	2.42	Europe	UK	382	0.0092	27	65.34	2024-10
DO01921	P0070	Smartphone	Smartphone_2	5.8	5.7	2.73	Asia_Pacific	Japan	524	0.01556	45	122.85	2024-07
DO01922	P0070	Digital_Signage	Digital_Signage_3	77.1	249.3	4.07	Europe	Germany	272	1.01465	45	183.15	2024-08
DO01923	P0070	Digital_Signage	Digital_Signage_1	42.5	203.4	6.78	Europe	Netherlands	347	1.37905	25	169.5	2024-07
DO01924	P0070	Tablet	Tablet_2	10.5	13.3	2.21	Europe	UK	385	0.02939	16	35.36	2024-10
DO01925	P0070	Tablet	Tablet_4	11.4	9.7	5.49	Europe	Netherlands	347	0.05325	2	10.98	2024-10
DO01926	P0070	Smartphone	Smartphone_1	6.1	2.5	6.93	North_America	Canada	412	0.01733	37	256.41	2024-12
DO01927	P0070	Tablet	Tablet_1	11.5	13.4	2.14	Europe	Spain	315	0.02868	49	104.86	2024-09
DO01928	P0070	Digital_Signage	Digital_Signage_1	58.7	250.3	6.6	Europe	France	296	1.65198	45	297	2024-11
DO01929	P0070	Digital_Signage	Digital_Signage_5	74.5	297.5	5.28	Europe	UK	370	1.5708	2	10.56	2024-12
DO01930	P0070	Tablet	Tablet_5	9.6	13.8	6.92	North_America	USA	389	0.0955	28	193.76	2024-12
DO01931	P0070	Desktop	Desktop_5	30.5	127.8	1.9	Europe	Netherlands	309	0.24282	4	7.6	2024-07
DO01932	P0070	Smartphone	Smartphone_2	6.2	5.8	7.58	Asia_Pacific	Japan	545	0.04396	38	288.04	2024-11
DO01933	P0070	Laptop	Laptop_5	16.4	27.8	4.71	Asia_Pacific	Singapore	548	0.13094	27	127.17	2024-12
DO01934	P0070	Tablet	Tablet_2	12.1	9.6	6.67	Europe	Germany	330	0.06403	20	133.4	2024-11
DO01935	P0070	Tablet	Tablet_2	10.6	10	7.65	Europe	Spain	330	0.0765	16	122.4	2024-07
DO01936	P0070	Laptop	Laptop_3	14.2	59.6	3.19	Europe	Germany	267	0.19012	37	118.03	2024-11
DO01937	P0070	Smartphone	Smartphone_4	5.1	3.5	4.54	Europe	Spain	301	0.01589	13	59.02	2024-07
DO01938	P0070	Tablet	Tablet_3	13	11.7	7.34	Asia_Pacific	Australia	496	0.08588	48	352.32	2024-09
DO01939	P0070	Laptop	Laptop_1	15.8	52.4	4.54	North_America	USA	420	0.2379	27	122.58	2024-10
DO01940	P0071	Desktop	Desktop_4	28	146.8	3.08	Europe	France	352	0.45214	42	129.36	2024-11
DO01941	P0071	Digital_Signage	Digital_Signage_1	46.4	230.1	5.44	Europe	Spain	388	1.25174	42	228.48	2024-11
DO01942	P0071	Desktop	Desktop_3	21	145.8	7.53	North_America	USA	421	1.09787	10	75.3	2024-10
DO01943	P0071	Tablet	Tablet_1	10.8	8.3	5.3	Europe	Spain	255	0.04399	5	26.5	2024-10
DO01944	P0071	Laptop	Laptop_4	13.6	30.8	6.28	Asia_Pacific	Singapore	580	0.19342	20	125.6	2024-11
DO01945	P0071	Tablet	Tablet_1	11.6	8.1	7.74	Europe	Spain	349	0.06269	37	286.38	2024-08
DO01946	P0071	Smartphone	Smartphone_3	5.2	3.7	5.89	Europe	Spain	353	0.02179	25	147.25	2024-07
DO01947	P0071	Laptop	Laptop_4	14.6	29.6	0.63	Europe	Spain	270	0.01865	40	25.2	2024-07
DO01948	P0071	Smartphone	Smartphone_1	6.3	5.2	7.26	Asia_Pacific	South_Korea	489	0.03775	17	123.42	2024-09
DO01949	P0071	Tablet	Tablet_2	10.3	12.2	3.01	Europe	France	346	0.03672	34	102.34	2024-12
DO01950	P0071	Smartphone	Smartphone_1	5.2	2	5.43	North_America	USA	395	0.01086	24	130.32	2024-08
DO01951	P0071	Smartphone	Smartphone_5	5	2.4	2.36	Asia_Pacific	Singapore	542	0.00566	12	28.32	2024-11
DO01952	P0071	Tablet	Tablet_5	10.8	13.8	3.33	Asia_Pacific	Japan	500	0.04595	49	163.17	2024-10
DO01953	P0071	Desktop	Desktop_2	31.1	100.6	7.19	Europe	France	377	0.72331	20	143.8	2024-07
DO01954	P0071	Tablet	Tablet_3	9.9	13.3	6.61	Europe	Germany	355	0.08791	24	158.64	2024-09
DO01955	P0071	Desktop	Desktop_2	30.6	137.9	1.39	Europe	Spain	332	0.19168	46	63.94	2024-11
DO01956	P0071	Smartphone	Smartphone_4	5.5	3.5	7.99	Asia_Pacific	South_Korea	532	0.02797	9	71.91	2024-08
DO01957	P0071	Smartphone	Smartphone_1	5.8	5.2	3.56	Europe	Spain	396	0.01851	38	135.28	2024-07
DO01958	P0071	Laptop	Laptop_3	15.3	44.8	0.88	Europe	France	270	0.03942	17	14.96	2024-08
DO01959	P0071	Digital_Signage	Digital_Signage_5	58.6	133.2	3.38	Europe	Spain	269	0.45022	26	87.88	2024-07
DO01960	P0071	Smartphone	Smartphone_5	6.2	2.7	4.93	Asia_Pacific	South_Korea	572	0.01331	39	192.27	2024-12
DO01961	P0071	Laptop	Laptop_5	16.7	46.1	6.14	Asia_Pacific	Singapore	493	0.28305	48	294.72	2024-10
DO01962	P0071	Smartphone	Smartphone_5	6	4.8	6.36	Europe	France	306	0.03053	1	6.36	2024-09
DO01963	P0071	Desktop	Desktop_2	23.8	92.1	6.6	Europe	UK	384	0.60786	7	46.2	2024-09
DO01964	P0071	Laptop	Laptop_5	15.1	31.6	1.45	North_America	USA	373	0.04582	1	1.45	2024-07
DO01965	P0071	Desktop	Desktop_1	24.2	83.5	1.6	Asia_Pacific	South_Korea	636	0.1336	40	64	2024-12
DO01966	P0071	Desktop	Desktop_3	29.2	126.3	4.73	North_America	Canada	460	0.5974	14	66.22	2024-09
DO01967	P0071	Desktop	Desktop_1	23.2	136.8	6.83	Europe	France	385	0.93434	31	211.73	2024-08
DO01968	P0071	Desktop	Desktop_5	27.7	110.4	6.07	Europe	Netherlands	295	0.67013	43	261.01	2024-12
DO01969	P0071	Laptop	Laptop_3	16.6	36.5	1.87	Asia_Pacific	Singapore	461	0.06826	22	41.14	2024-08
DO01970	P0071	Desktop	Desktop_5	31.3	149.5	2.46	Europe	Germany	343	0.36777	40	98.4	2024-10
DO01971	P0072	Digital_Signage	Digital_Signage_5	81.6	295.8	1.49	Europe	UK	310	0.44074	1	1.49	2024-07
DO01972	P0072	Smartphone	Smartphone_3	5.5	5.7	7.52	Europe	Netherlands	311	0.04286	28	210.56	2024-11
DO01973	P0072	Tablet	Tablet_4	9.6	13.4	0.55	Asia_Pacific	Australia	620	0.00737	16	8.8	2024-09
DO01974	P0072	Smartphone	Smartphone_3	5.2	2.7	4.12	Europe	Germany	348	0.01112	40	164.8	2024-09
DO01975	P0072	Smartphone	Smartphone_1	5	4	7.93	Europe	France	261	0.03172	23	182.39	2024-07
DO01976	P0072	Laptop	Laptop_4	13.3	45.1	3	Europe	Germany	272	0.1353	40	120	2024-12
DO01977	P0072	Digital_Signage	Digital_Signage_5	73.1	218.2	0.8	Europe	France	281	0.17456	20	16	2024-12
DO01978	P0072	Laptop	Laptop_3	16.4	35.9	0.5	North_America	Canada	432	0.01795	18	9	2024-10
DO01979	P0072	Smartphone	Smartphone_1	5.9	5.8	2.86	Europe	France	366	0.01659	5	14.3	2024-07
DO01980	P0072	Smartphone	Smartphone_4	5.6	5.1	7.83	Europe	Netherlands	344	0.03993	45	352.35	2024-11
DO01981	P0072	Tablet	Tablet_1	10.9	9.7	1.09	Europe	Spain	339	0.01057	23	25.07	2024-10
DO01982	P0072	Laptop	Laptop_3	13.1	53.5	3.08	Europe	UK	326	0.16478	35	107.8	2024-12
DO01983	P0072	Desktop	Desktop_1	24.5	138.5	3.24	Europe	Spain	309	0.44874	39	126.36	2024-12
DO01984	P0072	Desktop	Desktop_4	21.5	114.4	4.91	Europe	Germany	293	0.5617	1	4.91	2024-12
DO01985	P0072	Tablet	Tablet_3	12.6	8.8	2.36	Europe	Germany	399	0.02077	46	108.56	2024-11
DO01986	P0072	Laptop	Laptop_2	13.3	43.9	1.7	North_America	Canada	409	0.07463	48	81.6	2024-12
DO01987	P0072	Desktop	Desktop_2	26.7	144.1	2.59	Europe	Netherlands	353	0.37322	45	116.55	2024-12
DO01988	P0072	Desktop	Desktop_4	26.9	80.9	3.03	Europe	France	341	0.24513	25	75.75	2024-09
DO01989	P0072	Smartphone	Smartphone_5	5.4	2.8	0.92	Europe	Netherlands	270	0.00258	13	11.96	2024-11
DO01990	P0073	Tablet	Tablet_3	12.4	11.5	6.8	Europe	Germany	364	0.0782	32	217.6	2024-07
DO01991	P0073	Digital_Signage	Digital_Signage_5	66	298.5	5.6	Europe	France	256	1.6716	8	44.8	2024-11
DO01992	P0073	Digital_Signage	Digital_Signage_1	65.3	244.6	1.09	North_America	Canada	480	0.26661	13	14.17	2024-12
DO01993	P0073	Laptop	Laptop_4	14.5	28.4	0.85	Europe	Spain	301	0.02414	11	9.35	2024-10
DO01994	P0073	Laptop	Laptop_2	15.6	28.9	3.91	Europe	Germany	294	0.113	44	172.04	2024-12
DO01995	P0073	Laptop	Laptop_2	13.1	32.9	7.64	Asia_Pacific	Japan	545	0.25136	24	183.36	2024-12
DO01996	P0073	Tablet	Tablet_3	10.9	12.9	7.22	North_America	USA	488	0.09314	6	43.32	2024-10
DO01997	P0073	Desktop	Desktop_3	25.3	85.1	4.82	Europe	UK	359	0.41018	27	130.14	2024-10
DO01998	P0073	Smartphone	Smartphone_4	5.3	3.6	0.52	Europe	Spain	306	0.00187	15	7.8	2024-07
[truncated: 2,159 more rows]

## Sheet: 5_Data_Deletion_Raw
数据删除阶段原始数据 / Data Deletion Raw Data
记录ID	项目ID	存储开始日期	删除日期	保留天数	存储容量(GB)	删除能耗(kWh)	删除验证状态	备注
DD0001	P0001	2024-09-15	2024-10-28	43	8.46	0.0055	Pending	Standard_retention
DD0002	P0002	2024-09-20	2025-02-05	138	26.19	0.0057	Pending	Client_request
DD0003	P0003	2024-07-11	2024-11-27	139	27.72	0.00484	Scheduled	Policy_based
DD0004	P0004	2024-07-13	2024-09-07	56	18.49	0.0052	Completed	Client_request
DD0005	P0005	2024-07-21	2024-08-20	30	17	0.00879	Completed	Standard_retention
DD0006	P0006	2024-08-13	2025-01-22	162	24.37	0.0041	Completed	Client_request
DD0007	P0007	2024-09-25	2024-10-27	32	13.61	0.00683	Pending	Client_request
DD0008	P0008	2024-09-28	2025-02-28	153	11.89	0.00999	Completed	Extended_campaign
DD0009	P0009	2024-07-08	2024-09-26	80	9.84	0.00158	Scheduled	Policy_based
DD0010	P0010	2024-07-12	2024-12-03	144	15.65	0.00603	Pending	Extended_campaign
DD0011	P0011	2024-07-20	2024-11-06	109	21.44	0.0067	Pending	Policy_based
DD0012	P0012	2024-08-03	2024-09-27	55	21.42	0.00631	Pending	Extended_campaign
DD0013	P0013	2024-07-24	2024-11-23	122	9.66	0.00615	Completed	Standard_retention
DD0014	P0014	2024-07-18	2024-11-28	133	13.11	0.00336	Scheduled	Extended_campaign
DD0015	P0015	2024-07-19	2024-12-09	143	28.23	0.00538	Pending	Standard_retention
DD0016	P0016	2024-09-07	2024-12-29	113	20.7	0.00865	Completed	Policy_based
DD0017	P0017	2024-09-03	2024-11-16	74	13.17	0.00693	Pending	Client_request
DD0018	P0018	2024-08-03	2024-10-22	80	23.27	0.0033	Completed	Standard_retention
DD0019	P0019	2024-07-31	2025-01-10	163	21.94	0.00205	Pending	Client_request
DD0020	P0020	2024-08-31	2025-01-11	133	21.24	0.00801	Scheduled	Client_request
DD0021	P0021	2024-07-14	2024-10-05	83	21.7	0.00787	Pending	Client_request
DD0022	P0022	2024-08-01	2024-10-10	70	27.92	0.00284	Pending	Standard_retention
DD0023	P0023	2024-09-03	2024-11-27	85	21.42	0.00318	Pending	Client_request
DD0024	P0024	2024-07-22	2024-11-10	111	11.29	0.00983	Completed	Extended_campaign
DD0025	P0025	2024-08-05	2024-11-03	90	13.52	0.0023	Scheduled	Extended_campaign
DD0026	P0026	2024-09-11	2025-01-08	119	25.55	0.00534	Scheduled	Policy_based
DD0027	P0027	2024-08-11	2024-12-30	141	11.65	0.00106	Completed	Extended_campaign
DD0028	P0028	2024-08-17	2024-09-20	34	8.27	0.00739	Scheduled	Client_request
DD0029	P0029	2024-08-11	2025-01-21	163	8.97	0.00904	Scheduled	Extended_campaign
DD0030	P0030	2024-09-17	2024-12-30	104	8.92	0.00872	Scheduled	Extended_campaign
DD0031	P0031	2024-09-05	2025-01-10	127	12.12	0.00761	Scheduled	Policy_based
DD0032	P0032	2024-07-24	2025-01-17	177	12.16	0.00759	Pending	Standard_retention
DD0033	P0033	2024-08-24	2024-11-02	70	21.86	0.00425	Scheduled	Policy_based
DD0034	P0034	2024-07-28	2024-12-02	127	8.43	0.00154	Pending	Extended_campaign
DD0035	P0035	2024-09-25	2024-11-28	64	17.2	0.0078	Scheduled	Standard_retention
DD0036	P0036	2024-08-22	2025-01-16	147	16.21	0.00118	Completed	Client_request
DD0037	P0037	2024-07-26	2024-09-28	64	21.99	0.00504	Completed	Extended_campaign
DD0038	P0038	2024-08-08	2024-10-01	54	26.25	0.00887	Pending	Policy_based
DD0039	P0039	2024-08-13	2024-12-18	127	26.73	0.0059	Scheduled	Policy_based
DD0040	P0040	2024-07-28	2024-12-29	154	9.97	0.00989	Scheduled	Policy_based
DD0041	P0041	2024-07-02	2024-12-13	164	8.68	0.00828	Pending	Extended_campaign
DD0042	P0042	2024-09-03	2024-11-19	77	19.87	0.00625	Scheduled	Standard_retention
DD0043	P0043	2024-07-23	2024-09-29	68	22.4	0.00799	Scheduled	Policy_based
DD0044	P0044	2024-08-12	2025-01-04	145	23.13	0.00427	Completed	Policy_based
DD0045	P0045	2024-08-19	2024-11-26	99	25.74	0.00399	Completed	Client_request
DD0046	P0046	2024-08-19	2024-10-27	69	28.67	0.00238	Scheduled	Extended_campaign
DD0047	P0047	2024-08-05	2024-12-17	134	26.28	0.00709	Completed	Policy_based
DD0048	P0048	2024-07-16	2024-10-07	83	19.39	0.00503	Scheduled	Policy_based
DD0049	P0049	2024-07-06	2024-11-23	140	20.55	0.00818	Completed	Client_request
DD0050	P0050	2024-08-13	2024-10-01	49	8.81	0.00446	Scheduled	Extended_campaign
DD0051	P0051	2024-09-05	2024-11-12	68	21.56	0.00164	Completed	Policy_based
DD0052	P0052	2024-07-02	2024-10-18	108	23.27	0.00536	Pending	Policy_based
DD0053	P0053	2024-07-14	2024-08-27	44	13.4	0.00686	Scheduled	Standard_retention
DD0054	P0054	2024-08-16	2024-12-20	126	21.17	0.00686	Scheduled	Policy_based
DD0055	P0055	2024-07-23	2024-11-10	110	21.78	0.00718	Pending	Client_request
DD0056	P0056	2024-07-10	2024-09-13	65	12.71	0.00251	Scheduled	Standard_retention
DD0057	P0057	2024-09-25	2025-03-14	170	27.57	0.00784	Scheduled	Policy_based
DD0058	P0058	2024-07-04	2024-12-15	164	9.51	0.00896	Completed	Policy_based
DD0059	P0059	2024-07-13	2024-10-23	102	21.11	0.00257	Completed	Policy_based
DD0060	P0060	2024-07-04	2024-10-04	92	25.16	0.00473	Completed	Client_request
DD0061	P0061	2024-09-10	2025-02-16	159	14.3	0.00804	Pending	Extended_campaign
DD0062	P0062	2024-09-01	2024-11-04	64	25.15	0.00856	Completed	Policy_based
DD0063	P0063	2024-09-29	2025-03-04	156	29.86	0.00868	Completed	Extended_campaign
DD0064	P0064	2024-07-10	2025-01-06	180	9.67	0.0093	Completed	Client_request
DD0065	P0065	2024-07-30	2025-01-07	161	27.62	0.00729	Completed	Policy_based
DD0066	P0066	2024-09-11	2025-02-12	154	15.25	0.00794	Scheduled	Client_request
DD0067	P0067	2024-07-23	2024-09-21	60	20.22	0.00601	Completed	Standard_retention
DD0068	P0068	2024-09-06	2025-02-03	150	14.14	0.0025	Completed	Extended_campaign
DD0069	P0069	2024-07-14	2024-09-13	61	11.51	0.00448	Scheduled	Policy_based
DD0070	P0070	2024-08-09	2024-12-16	129	8.16	0.00152	Scheduled	Extended_campaign
DD0071	P0071	2024-07-14	2024-09-16	64	9.59	0.00575	Pending	Standard_retention
DD0072	P0072	2024-08-09	2024-10-23	75	23.47	0.00882	Pending	Client_request
DD0073	P0073	2024-09-06	2025-02-22	169	20.13	0.00886	Scheduled	Client_request
DD0074	P0074	2024-09-17	2024-11-28	72	8.53	0.00297	Pending	Standard_retention
DD0075	P0075	2024-08-18	2024-12-14	118	10.87	0.00508	Pending	Standard_retention
DD0076	P0076	2024-09-09	2025-03-03	175	10.26	0.00617	Completed	Standard_retention
DD0077	P0077	2024-07-06	2024-08-09	34	29.42	0.00843	Pending	Extended_campaign
DD0078	P0078	2024-08-11	2024-09-26	46	12.96	0.00881	Completed	Extended_campaign
DD0079	P0079	2024-07-25	2025-01-10	169	22.35	0.00168	Scheduled	Policy_based
DD0080	P0080	2024-07-05	2024-09-18	75	8.66	0.00609	Scheduled	Standard_retention
DD0081	P0081	2024-09-15	2025-01-02	109	8.11	0.00879	Pending	Policy_based
DD0082	P0082	2024-09-17	2025-01-24	129	9.81	0.00734	Pending	Standard_retention
DD0083	P0083	2024-08-29	2025-02-01	156	11.14	0.00542	Completed	Client_request
DD0084	P0084	2024-08-16	2024-09-27	42	23.31	0.00614	Scheduled	Standard_retention
DD0085	P0085	2024-08-25	2024-11-15	82	23.18	0.00899	Pending	Extended_campaign
DD0086	P0086	2024-07-31	2024-10-21	82	15.97	0.00201	Pending	Extended_campaign
DD0087	P0087	2024-08-23	2024-10-25	63	15.16	0.00161	Pending	Client_request
DD0088	P0088	2024-08-18	2024-10-17	60	18.68	0.00132	Pending	Standard_retention
DD0089	P0089	2024-08-13	2024-10-07	55	12.55	0.00692	Completed	Policy_based
DD0090	P0090	2024-08-26	2024-11-15	81	9.21	0.00878	Scheduled	Extended_campaign
DD0091	P0091	2024-08-07	2024-09-06	30	18.51	0.00184	Completed	Client_request
DD0092	P0092	2024-09-11	2025-01-26	137	17.13	0.00315	Scheduled	Standard_retention
DD0093	P0093	2024-07-29	2024-12-04	128	12.96	0.00982	Pending	Policy_based
DD0094	P0094	2024-08-05	2024-10-25	81	12.87	0.00191	Pending	Standard_retention
DD0095	P0095	2024-09-28	2024-10-30	32	8.61	0.00597	Completed	Policy_based
DD0096	P0096	2024-07-19	2024-11-22	126	18.74	0.00139	Scheduled	Client_request
DD0097	P0097	2024-08-25	2025-02-03	162	13.31	0.00209	Pending	Client_request
DD0098	P0098	2024-07-01	2024-08-04	34	12.95	0.0033	Scheduled	Client_request
DD0099	P0099	2024-08-16	2025-01-23	160	23.77	0.00754	Pending	Policy_based
DD0100	P0100	2024-08-06	2024-10-16	71	9.29	0.00552	Scheduled	Standard_retention
DD0101	P0101	2024-07-18	2024-10-10	84	11.72	0.00185	Pending	Standard_retention
DD0102	P0102	2024-09-15	2025-02-25	163	20.05	0.00644	Pending	Standard_retention
DD0103	P0103	2024-09-15	2024-11-12	58	26.74	0.00789	Completed	Policy_based
DD0104	P0104	2024-08-13	2024-10-12	60	28.22	0.00769	Completed	Policy_based
DD0105	P0105	2024-08-29	2025-01-27	151	21.95	0.00822	Pending	Policy_based
DD0106	P0106	2024-07-13	2024-11-20	130	22.25	0.00696	Scheduled	Client_request
DD0107	P0107	2024-07-26	2024-12-13	140	15.61	0.00584	Scheduled	Policy_based
DD0108	P0108	2024-07-22	2024-08-23	32	11.13	0.00103	Scheduled	Policy_based
DD0109	P0109	2024-07-11	2024-08-17	37	26.22	0.00445	Scheduled	Client_request
DD0110	P0110	2024-07-30	2024-11-09	102	18.73	0.00777	Completed	Client_request
DD0111	P0111	2024-08-07	2024-10-12	66	23.9	0.0074	Scheduled	Policy_based
DD0112	P0112	2024-07-15	2025-01-10	179	28.58	0.00944	Pending	Extended_campaign
DD0113	P0113	2024-07-09	2024-10-22	105	15.99	0.00431	Completed	Standard_retention
DD0114	P0114	2024-07-07	2024-09-12	67	21.82	0.00908	Pending	Client_request
DD0115	P0115	2024-08-09	2025-01-06	150	12.31	0.00384	Pending	Extended_campaign
DD0116	P0116	2024-08-27	2024-10-31	65	21.06	0.00283	Scheduled	Standard_retention
DD0117	P0117	2024-07-05	2024-08-10	36	20.44	0.00946	Pending	Client_request
DD0118	P0118	2024-07-08	2024-12-18	163	10.56	0.00739	Scheduled	Client_request
DD0119	P0119	2024-08-26	2024-10-05	40	11.32	0.00278	Completed	Policy_based
DD0120	P0120	2024-08-07	2024-10-04	58	18.82	0.00806	Completed	Extended_campaign
DD0121	P0121	2024-07-23	2024-11-22	122	11.74	0.00391	Completed	Standard_retention
DD0122	P0122	2024-07-25	2024-10-28	95	24.35	0.00505	Completed	Extended_campaign
DD0123	P0123	2024-09-08	2024-10-15	37	27.96	0.00412	Completed	Policy_based
DD0124	P0124	2024-08-17	2024-11-23	98	22.94	0.00187	Completed	Policy_based
DD0125	P0125	2024-09-17	2024-10-26	39	15.72	0.00594	Scheduled	Extended_campaign
DD0126	P0126	2024-09-09	2024-11-07	59	17.8	0.00652	Completed	Policy_based
DD0127	P0127	2024-09-18	2024-11-13	56	8.58	0.00925	Scheduled	Extended_campaign
DD0128	P0128	2024-09-13	2025-01-29	138	22.34	0.00978	Pending	Standard_retention
DD0129	P0129	2024-07-18	2024-09-01	45	25.19	0.00948	Pending	Policy_based
DD0130	P0130	2024-08-05	2024-12-17	134	26.41	0.01	Pending	Client_request
DD0131	P0131	2024-08-29	2025-02-17	172	25.97	0.00444	Pending	Standard_retention
DD0132	P0132	2024-09-10	2024-12-15	96	28.28	0.00152	Scheduled	Standard_retention
DD0133	P0133	2024-09-22	2025-01-08	108	13.45	0.00986	Scheduled	Extended_campaign
DD0134	P0134	2024-08-15	2025-01-11	149	27.42	0.00893	Scheduled	Extended_campaign
DD0135	P0135	2024-09-04	2025-01-22	140	10.64	0.0023	Pending	Client_request
DD0136	P0136	2024-07-14	2024-10-16	94	13.25	0.00709	Completed	Client_request
DD0137	P0137	2024-09-26	2025-01-19	115	11.1	0.00322	Scheduled	Policy_based
DD0138	P0138	2024-08-13	2025-02-03	174	10.59	0.00786	Completed	Standard_retention
DD0139	P0139	2024-08-14	2024-10-30	77	19.66	0.00285	Scheduled	Standard_retention
DD0140	P0140	2024-08-13	2024-10-31	79	8.33	0.0049	Completed	Standard_retention
DD0141	P0141	2024-09-24	2025-03-11	168	12.95	0.00148	Scheduled	Client_request
DD0142	P0142	2024-07-03	2024-08-28	56	24.23	0.00674	Pending	Policy_based
DD0143	P0143	2024-09-14	2024-11-19	66	23.31	0.00884	Scheduled	Standard_retention
DD0144	P0144	2024-07-03	2024-10-25	114	8.28	0.00541	Completed	Policy_based
DD0145	P0145	2024-07-05	2024-11-02	120	29.52	0.00364	Pending	Client_request
DD0146	P0146	2024-09-29	2025-01-08	101	8.54	0.00493	Completed	Client_request
DD0147	P0147	2024-08-01	2025-01-08	160	18	0.00491	Completed	Client_request
DD0148	P0148	2024-08-01	2024-09-29	59	24.98	0.00933	Pending	Client_request
DD0149	P0149	2024-08-22	2025-01-25	156	17.34	0.00383	Pending	Extended_campaign
DD0150	P0150	2024-09-11	2025-01-15	126	11.96	0.00468	Completed	Policy_based

## Sheet: 6_Grid_Carbon_Intensity
电网碳强度参考数据 / Grid Carbon Intensity Reference
区域	国家	平均碳强度(gCO2/kWh)	最低值	最高值	数据来源
Europe	Germany	350	280	420	IEA 2024
Europe	France	85	50	150	IEA 2024
Europe	UK	280	200	380	IEA 2024
Europe	Netherlands	380	300	450	IEA 2024
Europe	Spain	220	150	320	IEA 2024
North_America	USA	420	200	650	EIA 2024
North_America	Canada	150	50	350	StatCan 2024
Asia_Pacific	Japan	520	450	600	METI 2024
Asia_Pacific	Singapore	480	420	550	EMA 2024
Asia_Pacific	Australia	580	400	750	AEMO 2024
Asia_Pacific	South_Korea	490	420	580	KEPCO 2024

## Sheet: 7_Device_Energy_Reference
设备能耗参考数据 / Device Energy Consumption Reference
设备类型	基准功耗(W)	最低功耗(W)	最高功耗(W)	典型使用效率	能效等级	数据来源
Desktop_Monitor	30	20	45	0.85	A+	Energy Star 2024
Laptop	35	20	60	0.9	A++	Energy Star 2024
Tablet	10	5	15	0.92	A++	Energy Star 2024
Smartphone	4	2	8	0.95	A+++	Energy Star 2024
Digital_Signage_LCD	180	100	280	0.8	B	Industry Data
Digital_Signage_OLED	120	80	180	0.88	A	Industry Data
Design_Workstation	320	200	500	0.85	Platinum	80 PLUS
Cloud_Server	450	300	650	0.92	Datacenter	Ecoinvent 3

## Sheet: 8_Workstation_Detailed
工作站详细监测数据 / Workstation Detailed Monitoring
时间戳	工作站ID	CPU型号	GPU型号	CPU温度(°C)	GPU温度(°C)	CPU功耗(W)	GPU功耗(W)	系统总功耗(W)	风扇转速(RPM)	SSD读取(MB/s)	SSD写入(MB/s)	内存占用(%)	网络上传(Mbps)	网络下载(Mbps)
2024-07-01 9:00:00	WS01	Intel_i9-13900K	RTX_4080	53.7	88.5	174	197.4	423.5	1522	2041.3	1977.2	58	41.14	163.97
2024-07-01 9:00:00	WS02	AMD_Ryzen9_7950X	RTX_4070Ti	77.2	54.4	172.7	95.1	329.5	1983	171.6	924.2	68.5	85.74	79.4
2024-07-01 9:00:00	WS03	Intel_i7-13700K	RTX_4060Ti	68.1	70.3	109.2	246.8	410.3	2967	213.5	740.7	79.7	9.59	56.12
2024-07-01 10:00:00	WS01	Intel_i9-13900K	RTX_4080	76.7	56.4	95.8	287.8	455	2184	1600.9	1471.3	51.8	25.69	27.4
2024-07-01 10:00:00	WS02	AMD_Ryzen9_7950X	RTX_4070Ti	53.7	53	179.5	126.3	359.6	2610	3022.3	989	46.6	44.31	282.96
2024-07-01 10:00:00	WS03	Intel_i7-13700K	RTX_4060Ti	61.6	52.6	150.2	148.9	368.2	1898	185.6	449.7	65.4	48.67	396.62
2024-07-01 11:00:00	WS01	Intel_i9-13900K	RTX_4080	54.2	63.8	78.9	278	423.1	2629	2797.9	864.2	56.8	90.37	494.96
2024-07-01 11:00:00	WS02	AMD_Ryzen9_7950X	RTX_4070Ti	47.6	53.9	110.6	208.1	398.3	2856	1468.2	973.2	79.9	2.37	434.75
2024-07-01 11:00:00	WS03	Intel_i7-13700K	RTX_4060Ti	65.9	74.2	90.7	126.6	273.5	3440	2370.8	974.1	80.5	89.12	205.28
2024-07-01 14:00:00	WS01	Intel_i9-13900K	RTX_4080	81.1	50.4	125.9	91.3	301.1	2283	3150	1041.1	74.1	75.35	337.14
2024-07-01 14:00:00	WS02	AMD_Ryzen9_7950X	RTX_4070Ti	56.3	87.9	157.7	124.3	358.3	1898	1569.6	961.2	54.4	38.38	464.12
2024-07-01 14:00:00	WS03	Intel_i7-13700K	RTX_4060Ti	77.5	68.3	152.9	184.1	397.1	2272	2017.5	1394.6	68.4	19.81	455.89
2024-07-01 15:00:00	WS01	Intel_i9-13900K	RTX_4080	75.5	73.6	88.2	258.7	397.2	2590	123	497	82.7	64.58	394.62
2024-07-01 15:00:00	WS02	AMD_Ryzen9_7950X	RTX_4070Ti	54.2	72.7	140.3	176.4	391.2	2244	2074.1	1464.4	50.9	69.35	206.53
2024-07-01 15:00:00	WS03	Intel_i7-13700K	RTX_4060Ti	77.4	58.1	91.9	254.7	429	1860	2261.2	1629.2	83	11.22	42.22
2024-07-01 16:00:00	WS01	Intel_i9-13900K	RTX_4080	58.8	58.3	131.7	167.6	374.5	2220	216.2	391.1	51	49.18	207
2024-07-01 16:00:00	WS02	AMD_Ryzen9_7950X	RTX_4070Ti	71.1	59.8	100.8	299.3	473.8	3334	1647.3	76	68.1	31.67	497.08
2024-07-01 16:00:00	WS03	Intel_i7-13700K	RTX_4060Ti	63.9	66.5	144.5	140.2	360.1	1215	1250.9	109.1	72.3	42.33	270.83
2024-07-01 17:00:00	WS01	Intel_i9-13900K	RTX_4080	51.9	70.4	93	226.3	380.4	3412	1218.4	1286.7	52.3	75.93	33.64
2024-07-01 17:00:00	WS02	AMD_Ryzen9_7950X	RTX_4070Ti	67.2	56.2	175.4	124.1	371.9	3317	427.8	880.1	59.2	59.76	126.32
2024-07-01 17:00:00	WS03	Intel_i7-13700K	RTX_4060Ti	76	73.6	148.8	138.3	385.4	1914	245.3	376.4	56.5	51.66	54.07
2024-07-02 9:00:00	WS01	Intel_i9-13900K	RTX_4080	72.2	63.6	157	241.3	487.7	1852	886.1	151.4	78.2	50.33	19.53
2024-07-02 9:00:00	WS02	AMD_Ryzen9_7950X	RTX_4070Ti	72.2	61.2	121.5	318.8	504.1	1517	2985.8	1144.7	94.7	26.28	221.57
2024-07-02 9:00:00	WS03	Intel_i7-13700K	RTX_4060Ti	84.7	85.5	83.2	316.9	460.2	2919	535.7	1119.6	56.9	33.64	96.98
2024-07-02 10:00:00	WS01	Intel_i9-13900K	RTX_4080	77.7	71.8	177.1	182.2	412.8	2106	2830.1	303.4	64.9	96.92	17.54
2024-07-02 10:00:00	WS02	AMD_Ryzen9_7950X	RTX_4070Ti	61.6	80.3	135.3	236	437.9	1471	2500.1	844.9	71.3	58.63	216.19
2024-07-02 10:00:00	WS03	Intel_i7-13700K	RTX_4060Ti	75.9	61.7	145.3	222.5	430.4	2098	3357.3	859.7	91.2	25.12	127.06
2024-07-02 11:00:00	WS01	Intel_i9-13900K	RTX_4080	74.7	83.3	112.9	100.5	306.4	2315	1302.1	718.2	64.9	71.73	445.15
2024-07-02 11:00:00	WS02	AMD_Ryzen9_7950X	RTX_4070Ti	59.5	55.5	135.1	311.5	521.9	2895	350.6	1947.3	91.1	51.79	350.44
2024-07-02 11:00:00	WS03	Intel_i7-13700K	RTX_4060Ti	62.6	62.5	165.8	297	522.3	2745	227.6	304.5	54.7	1.43	178.95
2024-07-02 14:00:00	WS01	Intel_i9-13900K	RTX_4080	78.9	69.9	72.2	108.9	255.1	3317	688.4	699.1	92.8	55.98	456.93
2024-07-02 14:00:00	WS02	AMD_Ryzen9_7950X	RTX_4070Ti	81.5	80.4	148.2	311	531.1	2883	808.3	365.6	56	23.06	397.18
2024-07-02 14:00:00	WS03	Intel_i7-13700K	RTX_4060Ti	84.7	79	68.6	131.3	262.7	1842	1585.9	1789.3	70.2	1.95	366.92
2024-07-02 15:00:00	WS01	Intel_i9-13900K	RTX_4080	57.8	84.3	66.7	179.2	338.6	3094	3221	56	67.3	72.81	253.71
2024-07-02 15:00:00	WS02	AMD_Ryzen9_7950X	RTX_4070Ti	70	58.3	74.2	110.7	250.1	1881	2399.2	1599	72.3	18.98	451.38
2024-07-02 15:00:00	WS03	Intel_i7-13700K	RTX_4060Ti	47.6	87.6	108	167.5	341.5	2434	1872.9	463.8	48.2	8.05	10.32
2024-07-02 16:00:00	WS01	Intel_i9-13900K	RTX_4080	81.3	69.8	151	80.8	298.8	1442	3062.9	707.9	57.3	21.81	359.95
2024-07-02 16:00:00	WS02	AMD_Ryzen9_7950X	RTX_4070Ti	75.5	83.5	78.3	217.3	345.9	1317	2637.7	1859.8	85.5	41.39	487.02
2024-07-02 16:00:00	WS03	Intel_i7-13700K	RTX_4060Ti	72	52.7	104.4	316	492.4	2862	170.9	1401.2	56.1	69.67	191.42
2024-07-02 17:00:00	WS01	Intel_i9-13900K	RTX_4080	63.5	73.6	123.7	150.4	335.6	2785	3047.2	1951.5	58	33.91	397.08
2024-07-02 17:00:00	WS02	AMD_Ryzen9_7950X	RTX_4070Ti	55.5	81.4	109.2	125.7	323.6	1939	1520.9	776.8	53	52.96	82.91
2024-07-02 17:00:00	WS03	Intel_i7-13700K	RTX_4060Ti	70.2	74.3	132.7	184.5	387.2	1405	1958.9	1573.7	91.6	81.47	62.08
2024-07-03 9:00:00	WS01	Intel_i9-13900K	RTX_4080	63.7	62.8	128.9	149.2	342.6	1280	756.1	1963.2	91.6	53.12	133.75
2024-07-03 9:00:00	WS02	AMD_Ryzen9_7950X	RTX_4070Ti	49.2	82.1	109.9	297.9	501.8	3043	2182.4	1738.6	48.7	74.5	305.63
2024-07-03 9:00:00	WS03	Intel_i7-13700K	RTX_4060Ti	80.2	74	144.1	150.6	391.9	1487	2434.1	215.3	50.9	99.37	357.92
2024-07-03 10:00:00	WS01	Intel_i9-13900K	RTX_4080	58.2	67.6	135.2	87.3	274.5	1959	1265	805.4	86.9	75.82	245.13
2024-07-03 10:00:00	WS02	AMD_Ryzen9_7950X	RTX_4070Ti	82.5	52.3	138.7	305.9	512	3358	3415.7	912	44.1	68.42	59.03
2024-07-03 10:00:00	WS03	Intel_i7-13700K	RTX_4060Ti	76.5	61.4	92.2	196.6	363	2755	3489	1232.1	84.2	65.99	323.66
2024-07-03 11:00:00	WS01	Intel_i9-13900K	RTX_4080	74.7	78.8	80.2	288.9	438.3	2093	1690.9	1199.2	65.9	33.52	228.52
2024-07-03 11:00:00	WS02	AMD_Ryzen9_7950X	RTX_4070Ti	84.3	82.4	68.5	225.1	360.3	1297	3236.8	1099.3	74.4	69.09	451.57
2024-07-03 11:00:00	WS03	Intel_i7-13700K	RTX_4060Ti	53.1	87	125.8	170.5	375.7	2853	2042.8	1914.1	53	39.48	246.02
2024-07-03 14:00:00	WS01	Intel_i9-13900K	RTX_4080	75.7	70.8	161.7	225	465.9	1233	1865.8	983.9	63.3	56.92	43.97
2024-07-03 14:00:00	WS02	AMD_Ryzen9_7950X	RTX_4070Ti	83.2	54.9	144.7	157.7	354.3	2368	2173.7	1389.6	83.4	26.78	143.02
2024-07-03 14:00:00	WS03	Intel_i7-13700K	RTX_4060Ti	63.3	68.1	106.7	145.4	338.4	3167	2006.4	174.3	73.1	26	414.47
2024-07-03 15:00:00	WS01	Intel_i9-13900K	RTX_4080	51.5	69	169.1	189.5	457.6	2206	2177.2	1866.6	61	1.72	227.17
2024-07-03 15:00:00	WS02	AMD_Ryzen9_7950X	RTX_4070Ti	51.7	72.4	166.4	134.8	371.9	1671	2398.3	86.3	75.9	37.84	249.93
2024-07-03 15:00:00	WS03	Intel_i7-13700K	RTX_4060Ti	63.4	85.6	119	87.1	265.7	2082	2949.3	1221.2	49.5	32.91	484.36
2024-07-03 16:00:00	WS01	Intel_i9-13900K	RTX_4080	63.1	74.5	179.6	318.2	582.4	2447	2728.9	1629.3	84.8	10.11	491.3
2024-07-03 16:00:00	WS02	AMD_Ryzen9_7950X	RTX_4070Ti	76.1	52.7	111.4	177.5	375.5	3360	1498	837.3	52.8	23.42	283.05
2024-07-03 16:00:00	WS03	Intel_i7-13700K	RTX_4060Ti	53.3	71.4	92.8	305.2	455.1	2879	541.4	1385.4	73.8	42.72	18.48
2024-07-03 17:00:00	WS01	Intel_i9-13900K	RTX_4080	55.1	65.9	158.1	146.4	378.8	1324	2744.3	488.7	56.3	96.41	402.42
2024-07-03 17:00:00	WS02	AMD_Ryzen9_7950X	RTX_4070Ti	77.7	88.6	139.7	148.9	345.2	3104	1393	144.4	69.7	4.11	42.75
2024-07-03 17:00:00	WS03	Intel_i7-13700K	RTX_4060Ti	52.1	71.2	93.7	141.1	310.2	3381	131.1	96	77.1	17.13	14.3
2024-07-04 9:00:00	WS01	Intel_i9-13900K	RTX_4080	54.8	65.4	68	231.9	369.9	2946	2204.6	1217.4	42.1	8.88	88.86
2024-07-04 9:00:00	WS02	AMD_Ryzen9_7950X	RTX_4070Ti	53.7	53.6	169.2	111.9	346.1	2315	3134	289.5	57.2	46.16	259.44
2024-07-04 9:00:00	WS03	Intel_i7-13700K	RTX_4060Ti	55.7	82.1	118.1	204.1	421	1581	2315.6	390.4	64.7	91.8	477.65
2024-07-04 10:00:00	WS01	Intel_i9-13900K	RTX_4080	67.8	84	157.5	134.3	383.2	2985	3291.4	1250.3	89.7	2.97	277.95
2024-07-04 10:00:00	WS02	AMD_Ryzen9_7950X	RTX_4070Ti	55.3	62.8	110.3	170.8	351.8	1917	3106.4	1690.4	90.3	77.36	31.26
2024-07-04 10:00:00	WS03	Intel_i7-13700K	RTX_4060Ti	61.6	52.6	89.6	208.3	351	3194	3118.3	1353.3	75.1	37.49	74.57
2024-07-04 11:00:00	WS01	Intel_i9-13900K	RTX_4080	55.2	90	107.5	294.4	470	2959	2642.4	298.6	76.2	7.09	381.62
2024-07-04 11:00:00	WS02	AMD_Ryzen9_7950X	RTX_4070Ti	66.7	79.5	112.3	242.1	426.2	2439	2394.5	198.4	73.1	82.39	258.94
2024-07-04 11:00:00	WS03	Intel_i7-13700K	RTX_4060Ti	51.9	89.4	168.3	107.5	340.8	2060	2913	1965.1	58.7	81.72	134.76
2024-07-04 14:00:00	WS01	Intel_i9-13900K	RTX_4080	52.2	75.2	175.9	183.1	450.5	3382	2372.4	874.5	81.1	1.23	348.31
2024-07-04 14:00:00	WS02	AMD_Ryzen9_7950X	RTX_4070Ti	65.4	83.4	93.5	309.8	478.6	3062	2803.3	1701.3	53.5	76.71	388.44
2024-07-04 14:00:00	WS03	Intel_i7-13700K	RTX_4060Ti	63.5	60.9	75.1	288.7	429.7	2733	2475.9	1094.6	93.3	67.32	30.64
2024-07-04 15:00:00	WS01	Intel_i9-13900K	RTX_4080	58.8	87.4	153.4	180.2	401.2	1737	302.2	1252.8	76.4	64.82	58.78
2024-07-04 15:00:00	WS02	AMD_Ryzen9_7950X	RTX_4070Ti	70	81.3	105.1	222	388	3000	628.8	514.9	40.1	12.76	269.9
2024-07-04 15:00:00	WS03	Intel_i7-13700K	RTX_4060Ti	60.1	59.1	152.8	267.8	484.2	1723	1960	1391.5	54	2.67	294.31
2024-07-04 16:00:00	WS01	Intel_i9-13900K	RTX_4080	51.6	86.4	151.7	105.8	325.2	1395	3349.8	1142.4	53.4	88.17	174.42
2024-07-04 16:00:00	WS02	AMD_Ryzen9_7950X	RTX_4070Ti	52.6	51.1	69.4	262.2	413.3	2056	3315	1504.7	48.7	39.45	17.43
2024-07-04 16:00:00	WS03	Intel_i7-13700K	RTX_4060Ti	58.2	64.6	146.5	249.6	493.1	2767	2884.5	1781.8	56.6	50.28	195.36
2024-07-04 17:00:00	WS01	Intel_i9-13900K	RTX_4080	58.8	87	127.8	132.7	359.7	2139	2120.6	1224.6	82.5	21.54	19.59
2024-07-04 17:00:00	WS02	AMD_Ryzen9_7950X	RTX_4070Ti	72.3	53.2	127	202	417.1	3440	1595.6	1846.2	83.2	53.41	428.41
2024-07-04 17:00:00	WS03	Intel_i7-13700K	RTX_4060Ti	72.2	72.6	120.5	254.3	466.3	2192	2153.6	1060.9	40.7	85.54	282.62
2024-07-05 9:00:00	WS01	Intel_i9-13900K	RTX_4080	67.5	82.5	137.6	221.2	447.1	3340	1094.2	1524	74.9	73.39	417.13
2024-07-05 9:00:00	WS02	AMD_Ryzen9_7950X	RTX_4070Ti	75.1	63.7	113.2	240.6	437.7	2744	2277.1	56.9	51.5	16.5	54.21
2024-07-05 9:00:00	WS03	Intel_i7-13700K	RTX_4060Ti	66.4	75.6	116.4	204.9	412.4	1418	2801.9	1126.7	41.8	14.08	245.39
2024-07-05 10:00:00	WS01	Intel_i9-13900K	RTX_4080	80.4	76.5	79.6	140.5	309.8	1392	3114.7	1962.7	51.4	3.07	202.46
2024-07-05 10:00:00	WS02	AMD_Ryzen9_7950X	RTX_4070Ti	55.4	71.3	120.2	198.8	399.7	1369	606.8	1276.8	54	89.71	138.11
2024-07-05 10:00:00	WS03	Intel_i7-13700K	RTX_4060Ti	72.3	59.4	76.6	196.1	368.1	1201	510.7	402.7	81.7	75.97	246.71
2024-07-05 11:00:00	WS01	Intel_i9-13900K	RTX_4080	52.2	77.2	139.6	256.4	476.9	2234	3254.6	1791.8	44.5	64.22	491.05
2024-07-05 11:00:00	WS02	AMD_Ryzen9_7950X	RTX_4070Ti	61.6	66.8	120.6	317.8	512.8	2100	1278.3	913.8	63.1	14.38	352
2024-07-05 11:00:00	WS03	Intel_i7-13700K	RTX_4060Ti	46	59.9	174.7	296.3	559.1	1989	138.9	60.1	80.5	8.93	433.57
2024-07-05 14:00:00	WS01	Intel_i9-13900K	RTX_4080	53.8	53.6	83.2	216.5	352	3216	1103.7	1624.3	61.1	38.38	349.39
2024-07-05 14:00:00	WS02	AMD_Ryzen9_7950X	RTX_4070Ti	53.4	51.5	108.4	272.7	438.5	2163	427.8	1006.9	51.7	85.28	153.85
2024-07-05 14:00:00	WS03	Intel_i7-13700K	RTX_4060Ti	78.5	60.1	97.3	107.8	274.1	2811	308.4	935.7	75.4	49.65	229.3
2024-07-05 15:00:00	WS01	Intel_i9-13900K	RTX_4080	66.3	74.7	73.3	109.3	238.5	1445	1661	1622.3	41.4	66.41	238.11
2024-07-05 15:00:00	WS02	AMD_Ryzen9_7950X	RTX_4070Ti	77.4	83.3	147.8	254.3	484.9	3068	307.2	722.4	61.5	47.03	435.6
2024-07-05 15:00:00	WS03	Intel_i7-13700K	RTX_4060Ti	62.1	63.2	137.4	189.1	394.7	1287	3113.8	1620.8	52.4	63.21	435.99
2024-07-05 16:00:00	WS01	Intel_i9-13900K	RTX_4080	57.8	73.6	148.7	147.1	370.3	1540	2933.8	90.4	72.1	62.18	311.34
2024-07-05 16:00:00	WS02	AMD_Ryzen9_7950X	RTX_4070Ti	78.5	58.7	159.8	195.9	419.8	2847	1169.3	473.6	42.4	1.44	161.33
2024-07-05 16:00:00	WS03	Intel_i7-13700K	RTX_4060Ti	53.6	60.6	89.4	143.3	323.6	1913	188.5	952.9	41.8	3.32	199.36
2024-07-05 17:00:00	WS01	Intel_i9-13900K	RTX_4080	75.8	64	95.1	163.3	349	2978	2836.8	1590.3	44.9	43.01	266.86
2024-07-05 17:00:00	WS02	AMD_Ryzen9_7950X	RTX_4070Ti	58.7	54.2	163.2	113.9	376.4	2028	279.2	1693.2	59.2	17.22	239.98
2024-07-05 17:00:00	WS03	Intel_i7-13700K	RTX_4060Ti	83.3	89.3	175	244.4	512.7	3428	2706.7	153.2	92	91.88	278.93
2024-07-06 9:00:00	WS01	Intel_i9-13900K	RTX_4080	83.9	82.5	178.7	83.1	356.3	3311	2525.8	1767.1	44.3	17.46	186.83
2024-07-06 9:00:00	WS02	AMD_Ryzen9_7950X	RTX_4070Ti	45.8	62.2	166.2	94.4	359.7	3102	3236.8	297.4	45.5	45.08	352.67
2024-07-06 9:00:00	WS03	Intel_i7-13700K	RTX_4060Ti	65.7	50	126	102.7	327.9	3059	3497.4	1805.6	93.6	91.37	68.7
2024-07-06 10:00:00	WS01	Intel_i9-13900K	RTX_4080	58.4	87.3	120.7	278.7	472	1497	142.5	1541.4	91.5	53.88	265.36
2024-07-06 10:00:00	WS02	AMD_Ryzen9_7950X	RTX_4070Ti	62.3	66.8	149.9	153.7	368.1	2163	1289.7	1233.4	57.1	55.38	171.16
2024-07-06 10:00:00	WS03	Intel_i7-13700K	RTX_4060Ti	70.4	61.7	86.4	121.4	280.8	2755	1930.5	1677.5	75.2	49.64	243.78
2024-07-06 11:00:00	WS01	Intel_i9-13900K	RTX_4080	75.1	77.2	130.8	101.2	313.3	2780	215.6	1464	93.6	65.43	330.01
2024-07-06 11:00:00	WS02	AMD_Ryzen9_7950X	RTX_4070Ti	74.6	51.2	95.5	253.9	443.5	2645	2522.4	1934.2	77.3	79.81	406.31
2024-07-06 11:00:00	WS03	Intel_i7-13700K	RTX_4060Ti	59	89.8	76.2	226.4	371.6	2111	578.8	163	56.9	91.18	79.72
2024-07-06 14:00:00	WS01	Intel_i9-13900K	RTX_4080	73.7	66.7	145.7	166.7	410.6	2611	2434.8	1276.4	52.6	80.63	255.04
2024-07-06 14:00:00	WS02	AMD_Ryzen9_7950X	RTX_4070Ti	56.6	65.7	171.3	317.1	579.2	1270	1577	1117.7	82	9.62	361.22
2024-07-06 14:00:00	WS03	Intel_i7-13700K	RTX_4060Ti	74.2	65.9	141.1	270	470.8	3391	297.1	1886.2	75.1	22.33	465.87
2024-07-06 15:00:00	WS01	Intel_i9-13900K	RTX_4080	56	72.7	111.9	157.2	345.5	3339	1795.8	1250.3	90.6	96.63	128.17
2024-07-06 15:00:00	WS02	AMD_Ryzen9_7950X	RTX_4070Ti	64.5	61.8	145.6	102.6	319.4	2787	590.4	1611.4	67	29.73	15.19
2024-07-06 15:00:00	WS03	Intel_i7-13700K	RTX_4060Ti	61.3	70	80	233.7	370.7	3363	903.3	638.6	66.6	60.8	475.19
2024-07-06 16:00:00	WS01	Intel_i9-13900K	RTX_4080	51.9	83.9	77	241.3	396.3	1365	1992.1	729.5	68.9	16.28	74.23
2024-07-06 16:00:00	WS02	AMD_Ryzen9_7950X	RTX_4070Ti	64.1	58.2	76.7	301.9	445.5	1593	544.2	1548.7	86.3	91.24	199.71
2024-07-06 16:00:00	WS03	Intel_i7-13700K	RTX_4060Ti	61.1	60.6	94.5	105	271.6	2233	988.2	1975.3	63.4	71.79	425.64
2024-07-06 17:00:00	WS01	Intel_i9-13900K	RTX_4080	50.2	66	135.2	203.9	405.7	1670	1501.6	397.1	66.2	8.14	56.63
2024-07-06 17:00:00	WS02	AMD_Ryzen9_7950X	RTX_4070Ti	59.9	76.3	137.3	151.3	351.6	3060	199.2	1271.1	58	62.94	180.45
2024-07-06 17:00:00	WS03	Intel_i7-13700K	RTX_4060Ti	80.4	60.4	103.2	206.4	361.8	2903	1526.3	1092.6	68.5	12.39	275.08
2024-07-07 9:00:00	WS01	Intel_i9-13900K	RTX_4080	55	57.2	115.1	198.9	402.7	2004	1290.5	608	49.7	91.81	391.76
2024-07-07 9:00:00	WS02	AMD_Ryzen9_7950X	RTX_4070Ti	81.8	64.5	98	308.8	494.6	3398	503.6	1751.7	76.5	88.12	404.43
2024-07-07 9:00:00	WS03	Intel_i7-13700K	RTX_4060Ti	57.4	69.5	145.5	164.7	380.6	2273	435.6	1307.2	71.8	11.81	328.79
2024-07-07 10:00:00	WS01	Intel_i9-13900K	RTX_4080	56.7	81	164.4	216.4	463.8	1525	2239.8	1665.2	67.9	65.58	470.62
2024-07-07 10:00:00	WS02	AMD_Ryzen9_7950X	RTX_4070Ti	57.5	60	129.4	294.8	474.6	1605	557.9	975.9	47.5	44.8	247.47
2024-07-07 10:00:00	WS03	Intel_i7-13700K	RTX_4060Ti	49.2	62.9	139.4	318.9	518	1218	2932.4	237.4	64.8	27.87	287.11
2024-07-07 11:00:00	WS01	Intel_i9-13900K	RTX_4080	82.8	50.6	125.5	237.7	414.6	3403	2123.3	361.9	71.1	5.43	204.17
2024-07-07 11:00:00	WS02	AMD_Ryzen9_7950X	RTX_4070Ti	78.1	74.2	152.8	158.2	398.4	1334	625.5	1151.8	65.6	25.93	67.74
2024-07-07 11:00:00	WS03	Intel_i7-13700K	RTX_4060Ti	61.6	62.8	117.1	111.1	278.9	1890	909.2	1763.2	57.6	18.66	209.96
2024-07-07 14:00:00	WS01	Intel_i9-13900K	RTX_4080	84.5	72.2	107	210.5	401	1692	3034.2	1548.4	68.1	1.69	127.48
2024-07-07 14:00:00	WS02	AMD_Ryzen9_7950X	RTX_4070Ti	45	87.1	117.4	116.9	332.9	3345	2603	1277.8	83.2	65.91	315.42
2024-07-07 14:00:00	WS03	Intel_i7-13700K	RTX_4060Ti	47	80.2	86.9	189	329	3421	312.6	1539	71.4	17.84	87.32
2024-07-07 15:00:00	WS01	Intel_i9-13900K	RTX_4080	79.9	73.6	108.5	235.4	402.3	2700	1015	729.4	93.8	7.71	291.33
2024-07-07 15:00:00	WS02	AMD_Ryzen9_7950X	RTX_4070Ti	67.5	67.8	161.4	243	460.7	1749	2206.8	375	85.2	59.84	425.2
2024-07-07 15:00:00	WS03	Intel_i7-13700K	RTX_4060Ti	82.3	76.5	112	159.7	360.1	2173	1141.6	376.6	88.5	20.82	293.4
2024-07-07 16:00:00	WS01	Intel_i9-13900K	RTX_4080	80.8	82.8	121	237.2	439	2638	2170.6	153.4	47.7	77.61	118.7
2024-07-07 16:00:00	WS02	AMD_Ryzen9_7950X	RTX_4070Ti	54.6	64.5	125.3	163.6	381.2	1808	3133.6	1316.4	54.4	65.82	325.58
2024-07-07 16:00:00	WS03	Intel_i7-13700K	RTX_4060Ti	77.6	53.9	115	239	405.3	2515	3364.1	1132.4	60.1	2.84	319.94
2024-07-07 17:00:00	WS01	Intel_i9-13900K	RTX_4080	68.5	53.5	147.8	224.3	460	2419	319.2	962.6	58	66.21	327.78
2024-07-07 17:00:00	WS02	AMD_Ryzen9_7950X	RTX_4070Ti	52.5	73.8	170.4	227.6	484.5	1592	1034.5	1709.1	90.7	9.01	40.16
2024-07-07 17:00:00	WS03	Intel_i7-13700K	RTX_4060Ti	83.1	88.3	119.4	118.8	302.2	3313	1122.9	1490.4	54.9	26.49	421.63
2024-07-08 9:00:00	WS01	Intel_i9-13900K	RTX_4080	68.1	57	86.1	298.7	460.6	2829	1278.4	1103.1	41.2	88.64	330.11
2024-07-08 9:00:00	WS02	AMD_Ryzen9_7950X	RTX_4070Ti	84.5	83.1	129.1	238.9	435.8	1284	373.1	1811.7	55.7	21.82	382.53
2024-07-08 9:00:00	WS03	Intel_i7-13700K	RTX_4060Ti	71.6	62.9	102	115.2	312.6	1727	1222.6	1989.2	89.8	76.18	437.26
2024-07-08 10:00:00	WS01	Intel_i9-13900K	RTX_4080	61.9	51	144.1	144.4	379.4	1254	104.9	711.9	75.9	12.01	391.3
2024-07-08 10:00:00	WS02	AMD_Ryzen9_7950X	RTX_4070Ti	60.2	56.1	145.9	150.4	378.6	2369	2768.1	1372.8	40.3	97.34	175.75
2024-07-08 10:00:00	WS03	Intel_i7-13700K	RTX_4060Ti	67.9	51.6	168.1	187.6	412.6	2303	2755.7	148.7	91.6	81.07	239.15
2024-07-08 11:00:00	WS01	Intel_i9-13900K	RTX_4080	64.4	56.4	98	195	357.4	2782	925.6	1800.9	43	68.93	110.25
2024-07-08 11:00:00	WS02	AMD_Ryzen9_7950X	RTX_4070Ti	62.6	76.8	134.4	306.7	495.8	1432	225.6	1397	63	27.44	232.8
2024-07-08 11:00:00	WS03	Intel_i7-13700K	RTX_4060Ti	70.1	77	123.1	276.8	494.4	1751	254.9	350.3	50.7	32.29	434.63
2024-07-08 14:00:00	WS01	Intel_i9-13900K	RTX_4080	64.1	63.8	93.7	316.2	501.2	3474	2733.8	1514.3	91.2	85.05	192.18
2024-07-08 14:00:00	WS02	AMD_Ryzen9_7950X	RTX_4070Ti	83.3	64.4	106.1	113.3	294.8	3483	1200.8	799.1	69.7	3.42	478.46
2024-07-08 14:00:00	WS03	Intel_i7-13700K	RTX_4060Ti	75.5	60.7	176.3	194.5	429.2	2841	1153.6	1947.8	66	23.19	30.38
2024-07-08 15:00:00	WS01	Intel_i9-13900K	RTX_4080	52	64.1	111.6	143.6	347.6	2177	1071.4	1262.3	59.2	58.91	319.54
2024-07-08 15:00:00	WS02	AMD_Ryzen9_7950X	RTX_4070Ti	84	61.4	117.3	148.8	322	2475	1364.4	691.4	81	21.99	101.93
2024-07-08 15:00:00	WS03	Intel_i7-13700K	RTX_4060Ti	46.6	74.1	103.5	105.4	262.2	1627	2107.8	1314.2	50.9	64.85	428.48
2024-07-08 16:00:00	WS01	Intel_i9-13900K	RTX_4080	59.6	74.7	102.5	147.1	308.5	3348	3293.3	1347.1	53.5	93.17	80.12
2024-07-08 16:00:00	WS02	AMD_Ryzen9_7950X	RTX_4070Ti	48.1	76.7	117.9	310.8	501.8	1556	375.3	61.3	45.9	69.66	223.54
2024-07-08 16:00:00	WS03	Intel_i7-13700K	RTX_4060Ti	76.4	61.8	159.1	171	421.6	3434	2220.6	54.9	72.6	33.85	81.85
2024-07-08 17:00:00	WS01	Intel_i9-13900K	RTX_4080	49	60.3	143.7	217.6	424.9	2235	3496	450.7	75	77.78	198.27
2024-07-08 17:00:00	WS02	AMD_Ryzen9_7950X	RTX_4070Ti	82.9	71.3	89.4	201.4	344.9	1571	2482.1	1076.6	66.4	46.48	157.03
2024-07-08 17:00:00	WS03	Intel_i7-13700K	RTX_4060Ti	74.1	70.9	71.4	150.3	275.8	2896	2257.2	367	43.7	69.73	419.43
2024-07-09 9:00:00	WS01	Intel_i9-13900K	RTX_4080	74.4	75.6	68.2	157.1	308.5	1749	3475.6	88.7	57.5	84.74	153.1
2024-07-09 9:00:00	WS02	AMD_Ryzen9_7950X	RTX_4070Ti	50.6	75.1	157	260.6	482.7	2576	2212	1098.6	93.3	44.74	288.75
2024-07-09 9:00:00	WS03	Intel_i7-13700K	RTX_4060Ti	60	84.8	75.8	120.9	272.5	2130	218.1	1060.9	64.8	21.76	391.74
2024-07-09 10:00:00	WS01	Intel_i9-13900K	RTX_4080	72.8	59.7	131.9	153.7	344.2	2166	2700.7	1978.7	58	71.96	104.9
2024-07-09 10:00:00	WS02	AMD_Ryzen9_7950X	RTX_4070Ti	77.4	77.7	71.4	259.8	395.6	2507	2944.8	201.2	45.6	38.94	93.67
2024-07-09 10:00:00	WS03	Intel_i7-13700K	RTX_4060Ti	73	60.8	88.9	104.6	282.7	1714	1848.7	852.7	47.4	70.38	81.16
2024-07-09 11:00:00	WS01	Intel_i9-13900K	RTX_4080	49	60.3	168.8	88	333	1504	251.2	791.7	83	85.46	197
2024-07-09 11:00:00	WS02	AMD_Ryzen9_7950X	RTX_4070Ti	78.2	61	88.9	243.1	382.1	2737	3399.7	455.7	79.9	40.41	41.55
2024-07-09 11:00:00	WS03	Intel_i7-13700K	RTX_4060Ti	61.1	57.2	157.5	239.4	471.7	1900	1224.6	234.5	79.7	87.71	138.15
2024-07-09 14:00:00	WS01	Intel_i9-13900K	RTX_4080	70.6	79.1	173.9	285.1	513.8	1735	2308.7	1353.7	90.8	37.22	135.3
2024-07-09 14:00:00	WS02	AMD_Ryzen9_7950X	RTX_4070Ti	74.8	76.4	126.6	120.7	299.9	1780	2894.6	1983.8	58.4	65.86	81.11
2024-07-09 14:00:00	WS03	Intel_i7-13700K	RTX_4060Ti	51.7	51.4	101.7	253.8	423.5	2171	254.6	840.9	44.2	12.48	116.71
2024-07-09 15:00:00	WS01	Intel_i9-13900K	RTX_4080	45.7	60.7	140.4	299.1	496.3	2690	2975.2	372	54.7	51.15	22.7
2024-07-09 15:00:00	WS02	AMD_Ryzen9_7950X	RTX_4070Ti	60	72.5	168.8	318.2	548.3	2569	1344.3	747.5	53.2	37.69	279.63
2024-07-09 15:00:00	WS03	Intel_i7-13700K	RTX_4060Ti	66	56.2	95	130.4	303.6	2997	1110.1	1590.9	71.9	5.19	437.74
2024-07-09 16:00:00	WS01	Intel_i9-13900K	RTX_4080	73.7	69.5	175.3	278.1	545.4	3348	111.2	1266.3	80.4	13.45	316.68
2024-07-09 16:00:00	WS02	AMD_Ryzen9_7950X	RTX_4070Ti	45	77	66.2	140.4	300.8	2716	189.2	937.2	57.3	33.98	341.31
2024-07-09 16:00:00	WS03	Intel_i7-13700K	RTX_4060Ti	60.7	81.3	124.3	263.7	469.7	1359	2294.8	680	91.3	86.88	250.93
2024-07-09 17:00:00	WS01	Intel_i9-13900K	RTX_4080	76.6	78.5	80.3	128.5	273.3	1372	957	85.4	62	69.33	289.21
2024-07-09 17:00:00	WS02	AMD_Ryzen9_7950X	RTX_4070Ti	79.7	83.1	163	192.6	447.9	2208	1398.1	522.3	72.5	76.42	399.5
2024-07-09 17:00:00	WS03	Intel_i7-13700K	RTX_4060Ti	48.6	62	147.7	280	526.5	1830	1961.8	262.2	84.9	22.41	279.12
2024-07-10 9:00:00	WS01	Intel_i9-13900K	RTX_4080	72.2	86.6	152.4	144.7	382.9	1739	2262.5	1863.3	56.4	15.42	370.43
2024-07-10 9:00:00	WS02	AMD_Ryzen9_7950X	RTX_4070Ti	51.2	61.5	67.6	135.5	259.7	1428	151.3	238.2	47.1	53.12	303.78
2024-07-10 9:00:00	WS03	Intel_i7-13700K	RTX_4060Ti	66.8	76.9	95.4	136.6	285.1	3200	2028.4	1442.6	52.8	23.8	85.09
2024-07-10 10:00:00	WS01	Intel_i9-13900K	RTX_4080	57.9	65.2	138.2	196.3	405	2349	3140.5	1407.8	55.1	73.79	400.92
2024-07-10 10:00:00	WS02	AMD_Ryzen9_7950X	RTX_4070Ti	56.4	86	126.8	312	531.8	3060	1658.5	1871.2	51.9	7.84	141.16
2024-07-10 10:00:00	WS03	Intel_i7-13700K	RTX_4060Ti	67.1	50	118.5	223.4	411.5	2172	1380.8	301.3	92.2	91.08	362.05
2024-07-10 11:00:00	WS01	Intel_i9-13900K	RTX_4080	58.4	68.8	148.3	181.1	403.9	2010	1559.7	1196	56	81.35	335.91
2024-07-10 11:00:00	WS02	AMD_Ryzen9_7950X	RTX_4070Ti	67.9	78.3	164.5	126.9	377.7	1946	2450.1	428.8	67.6	7.34	218.93
2024-07-10 11:00:00	WS03	Intel_i7-13700K	RTX_4060Ti	68.8	56.6	179	307.1	578.8	2006	1874.9	1583.4	50.8	93.94	166.09
2024-07-10 14:00:00	WS01	Intel_i9-13900K	RTX_4080	73.9	58.7	134.2	86.7	278.1	1312	2722.8	1730.5	56	98.69	426.48
2024-07-10 14:00:00	WS02	AMD_Ryzen9_7950X	RTX_4070Ti	80.1	77.5	179.8	151.8	390.2	2586	3243.1	411.8	94.3	25.91	187.99
2024-07-10 14:00:00	WS03	Intel_i7-13700K	RTX_4060Ti	62.7	51.1	141.5	234.8	437.3	2128	3177.2	1409.8	59.2	28.67	454.89
2024-07-10 15:00:00	WS01	Intel_i9-13900K	RTX_4080	72.8	74.5	86.8	234.3	394.1	1662	1298.2	433.7	58.8	82.08	365.07
2024-07-10 15:00:00	WS02	AMD_Ryzen9_7950X	RTX_4070Ti	82.2	59.4	147.3	187.2	416.7	2695	2778.4	205.4	89.8	92.7	15.71
2024-07-10 15:00:00	WS03	Intel_i7-13700K	RTX_4060Ti	54.7	51.3	138.5	144.3	360.9	2680	2039.3	165.4	78.5	19.33	405.27
2024-07-10 16:00:00	WS01	Intel_i9-13900K	RTX_4080	64.1	59	150.2	243.4	444.3	3174	115.2	871.7	88.9	56.2	303.49
2024-07-10 16:00:00	WS02	AMD_Ryzen9_7950X	RTX_4070Ti	57.1	83	110.3	189.5	373.1	2633	671.8	1258.6	54.8	25.71	186.53
2024-07-10 16:00:00	WS03	Intel_i7-13700K	RTX_4060Ti	70.9	84.8	69.8	233.1	371.9	1758	2359.5	321.8	86.4	86.59	331.99
2024-07-10 17:00:00	WS01	Intel_i9-13900K	RTX_4080	74.9	63.3	80	244	414.1	2282	3133.9	251.4	46.1	67.13	446.62
2024-07-10 17:00:00	WS02	AMD_Ryzen9_7950X	RTX_4070Ti	80	64.2	112.2	236.8	447.9	1785	1537.6	845.9	63.1	64.84	17.95
2024-07-10 17:00:00	WS03	Intel_i7-13700K	RTX_4060Ti	70.9	72.8	95.5	91.8	253	2847	1127.5	119	51	82.33	89.41
2024-07-11 9:00:00	WS01	Intel_i9-13900K	RTX_4080	56.6	80.6	152.4	314.8	525	2961	1188.6	1708.2	80.3	14.88	206.95
2024-07-11 9:00:00	WS02	AMD_Ryzen9_7950X	RTX_4070Ti	47.7	89.5	99.3	94.1	276.7	2050	1726.7	723.2	88.9	71.41	99.08
2024-07-11 9:00:00	WS03	Intel_i7-13700K	RTX_4060Ti	49.8	74.3	103.5	282.4	456.5	2213	2311.9	108.8	90.3	73.98	124.18
2024-07-11 10:00:00	WS01	Intel_i9-13900K	RTX_4080	83.7	53.1	178.6	119.2	366	2845	1037.2	916.2	64.1	46.89	220.26
2024-07-11 10:00:00	WS02	AMD_Ryzen9_7950X	RTX_4070Ti	71	76.7	98.4	119.2	288.3	2153	225.8	1966.2	80.5	46.56	44.27
2024-07-11 10:00:00	WS03	Intel_i7-13700K	RTX_4060Ti	46.6	52.8	69.2	112.4	281.6	2387	1880.6	68.1	61.5	64.38	471.51
2024-07-11 11:00:00	WS01	Intel_i9-13900K	RTX_4080	49.2	79.6	120.5	251.9	455	1304	1050.2	1189.1	85.5	66.13	390.74
2024-07-11 11:00:00	WS02	AMD_Ryzen9_7950X	RTX_4070Ti	47.5	56.8	87.1	97.1	276.2	2401	3219.6	387.3	41.7	57.28	107.96
2024-07-11 11:00:00	WS03	Intel_i7-13700K	RTX_4060Ti	73.5	66.6	71.5	143.6	271.6	1441	1658.6	1358.9	55.1	96.81	42.14
2024-07-11 14:00:00	WS01	Intel_i9-13900K	RTX_4080	77	64.8	66.1	101.2	253.7	3303	1649.4	667.2	61.3	2.53	218.17
2024-07-11 14:00:00	WS02	AMD_Ryzen9_7950X	RTX_4070Ti	83.7	64.3	78.3	107.8	262.2	2615	3286.6	697.7	41.2	35.77	136.59
2024-07-11 14:00:00	WS03	Intel_i7-13700K	RTX_4060Ti	50.3	68.3	71	117.5	255.6	2143	1935.6	274	93.1	13.09	44.24
2024-07-11 15:00:00	WS01	Intel_i9-13900K	RTX_4080	73.4	57	148.4	283.1	494.3	2714	2195.5	563.3	42	11.4	429.22
2024-07-11 15:00:00	WS02	AMD_Ryzen9_7950X	RTX_4070Ti	83.5	50.4	94.3	247.4	416.6	2500	1282.4	286.9	78.4	50.18	252.14
2024-07-11 15:00:00	WS03	Intel_i7-13700K	RTX_4060Ti	48	55.8	115.5	157.3	324.4	2454	1191	1463	49.7	92.71	276.65
2024-07-11 16:00:00	WS01	Intel_i9-13900K	RTX_4080	62.5	81.6	150.1	182.8	412.5	2500	2703.6	499	52.9	4.86	337.72
2024-07-11 16:00:00	WS02	AMD_Ryzen9_7950X	RTX_4070Ti	81.9	73.3	140.3	218	447.4	1602	3309.3	1425.1	54.8	6.83	406.61
2024-07-11 16:00:00	WS03	Intel_i7-13700K	RTX_4060Ti	69.4	70.2	83.9	252.5	417.6	1653	3479.4	1195.1	76.4	84.69	323.23
2024-07-11 17:00:00	WS01	Intel_i9-13900K	RTX_4080	65.7	67.9	168.3	255.9	491	2252	2216.9	1611	54.6	19.98	355.31
2024-07-11 17:00:00	WS02	AMD_Ryzen9_7950X	RTX_4070Ti	77.8	55.9	114	234.7	422.7	3381	3285.3	895.3	72.7	39.98	221.49
2024-07-11 17:00:00	WS03	Intel_i7-13700K	RTX_4060Ti	56.1	52.5	74.5	160.2	332.3	1900	2022.8	1472.7	78.4	47.36	410.5
2024-07-12 9:00:00	WS01	Intel_i9-13900K	RTX_4080	52.6	79.4	121.7	199.4	396.9	2778	1648.8	1039.8	40.6	1.3	347.13
2024-07-12 9:00:00	WS02	AMD_Ryzen9_7950X	RTX_4070Ti	50.4	88.4	122.9	270.2	474.8	1540	2533.9	1729.4	52	74.5	53.06
2024-07-12 9:00:00	WS03	Intel_i7-13700K	RTX_4060Ti	59.2	73.1	71.3	123.3	257	2970	1410.2	1665.8	61.3	17.23	45.76
2024-07-12 10:00:00	WS01	Intel_i9-13900K	RTX_4080	78.1	86.7	132.8	312.1	531.6	1775	1396.6	1693.2	62.1	88.28	283.32
2024-07-12 10:00:00	WS02	AMD_Ryzen9_7950X	RTX_4070Ti	79.5	88	113.7	106.5	274.6	1281	1985.9	53.2	53.2	3.67	286.15
2024-07-12 10:00:00	WS03	Intel_i7-13700K	RTX_4060Ti	71.3	76.9	179.9	173.9	428	2887	170.2	1080.8	52.6	80.63	113.18
2024-07-12 11:00:00	WS01	Intel_i9-13900K	RTX_4080	68.3	75.9	104.8	173.9	363.8	3220	1555.9	1594.5	58.7	2.96	324.57
2024-07-12 11:00:00	WS02	AMD_Ryzen9_7950X	RTX_4070Ti	70.9	63.6	171	242.9	466.6	2093	246.4	1270.2	50.3	5.75	356.3
2024-07-12 11:00:00	WS03	Intel_i7-13700K	RTX_4060Ti	75.5	83.2	105.4	314.3	488.2	2965	3255.6	657.7	44.3	57.82	147.52
2024-07-12 14:00:00	WS01	Intel_i9-13900K	RTX_4080	47.7	55.1	89.3	95.8	237.5	1252	2477.2	1212.6	81.3	58.85	484.49
2024-07-12 14:00:00	WS02	AMD_Ryzen9_7950X	RTX_4070Ti	62.6	53.7	78.5	231.3	365.3	2471	2178.4	1096.4	62.7	52.67	306.91
2024-07-12 14:00:00	WS03	Intel_i7-13700K	RTX_4060Ti	54.5	83.5	75.8	186.2	340.2	1583	3411.9	1545.3	63.9	33.95	16.53
2024-07-12 15:00:00	WS01	Intel_i9-13900K	RTX_4080	72.7	76.7	69.7	125.2	269.6	2015	2608.6	255.2	85	36.09	470.13
2024-07-12 15:00:00	WS02	AMD_Ryzen9_7950X	RTX_4070Ti	79.4	85.7	136.4	92.6	305.9	3489	1438.5	1819	92.1	6.83	215.13
2024-07-12 15:00:00	WS03	Intel_i7-13700K	RTX_4060Ti	56.6	67.2	162.8	291.8	528.2	2704	3001.6	1555.4	57.9	8.43	161.16
2024-07-12 16:00:00	WS01	Intel_i9-13900K	RTX_4080	55.3	77.9	177.5	148.3	405.7	1759	1788	1060.3	49.4	46.36	27.16
2024-07-12 16:00:00	WS02	AMD_Ryzen9_7950X	RTX_4070Ti	78.1	51	121.6	101.4	273.1	1212	946.9	329.4	87.6	50.78	424.3
2024-07-12 16:00:00	WS03	Intel_i7-13700K	RTX_4060Ti	55.3	53.9	153.4	82.3	320	1300	2061.1	727.6	78.7	53.94	399.43
2024-07-12 17:00:00	WS01	Intel_i9-13900K	RTX_4080	49.6	66	74.7	84.4	253.1	2267	1162.3	1796.8	42.6	23.12	297.04
2024-07-12 17:00:00	WS02	AMD_Ryzen9_7950X	RTX_4070Ti	74.8	78.2	167	252.2	490.9	1778	525.5	379.4	65.6	84.17	224.74
2024-07-12 17:00:00	WS03	Intel_i7-13700K	RTX_4060Ti	62.3	50.7	95.9	235.6	424.4	1354	675.9	794.1	81	18.83	326.6
2024-07-13 9:00:00	WS01	Intel_i9-13900K	RTX_4080	79.1	66.5	147.9	220.3	463.3	3372	2098.4	797	67.9	40.67	128.84
2024-07-13 9:00:00	WS02	AMD_Ryzen9_7950X	RTX_4070Ti	84.1	73	90	126.1	295.3	2324	1297.7	1759.8	93	53.69	92.23
2024-07-13 9:00:00	WS03	Intel_i7-13700K	RTX_4060Ti	66.6	72.3	112.2	268.4	445.8	2244	861.1	1446.4	52.4	67.91	223.38
2024-07-13 10:00:00	WS01	Intel_i9-13900K	RTX_4080	54.3	80.8	139.3	228.9	460.5	3297	1219.6	711.9	82.8	47.32	156.45
2024-07-13 10:00:00	WS02	AMD_Ryzen9_7950X	RTX_4070Ti	60.7	58.6	125.8	132.3	320.8	1265	144.3	606.7	72.7	64.59	270.92
2024-07-13 10:00:00	WS03	Intel_i7-13700K	RTX_4060Ti	76.8	56.3	88.3	175.9	361.7	1521	1179	1589.5	89.4	16.81	378.97
2024-07-13 11:00:00	WS01	Intel_i9-13900K	RTX_4080	62.1	66.1	65.5	205.5	351.4	1381	401.3	787.3	89.1	87.5	255.31
2024-07-13 11:00:00	WS02	AMD_Ryzen9_7950X	RTX_4070Ti	69.9	70.1	83.4	154.5	324.7	2926	1325.8	305.1	71.7	56.12	168.17
2024-07-13 11:00:00	WS03	Intel_i7-13700K	RTX_4060Ti	73.1	86.7	137.2	152.1	354	2579	160.4	503.5	71.6	40.54	265.87
2024-07-13 14:00:00	WS01	Intel_i9-13900K	RTX_4080	81.2	79.9	108.4	307.6	485.5	1292	1878.8	1998	56.2	53.57	498.23
2024-07-13 14:00:00	WS02	AMD_Ryzen9_7950X	RTX_4070Ti	50.5	78.4	156.3	317.2	532.7	3476	2512.9	484.7	44.2	66.62	104.69
2024-07-13 14:00:00	WS03	Intel_i7-13700K	RTX_4060Ti	64.2	68.7	134.1	317.7	532.7	2393	2498.6	1407.2	68.4	94.44	42.47
2024-07-13 15:00:00	WS01	Intel_i9-13900K	RTX_4080	47.5	78.4	138.3	134.2	370.6	2335	2851.9	187.4	73.3	15.75	495.93
2024-07-13 15:00:00	WS02	AMD_Ryzen9_7950X	RTX_4070Ti	74.8	63.9	151.7	201.9	413.6	3232	2004.2	260.7	75.8	75.52	355.7
2024-07-13 15:00:00	WS03	Intel_i7-13700K	RTX_4060Ti	50.8	64	117.7	299.6	478.4	1744	255.8	440	59.6	67.66	326.93
2024-07-13 16:00:00	WS01	Intel_i9-13900K	RTX_4080	77.1	67.7	114.2	187.2	368	1202	217.5	675.7	93.4	32.55	398.74
2024-07-13 16:00:00	WS02	AMD_Ryzen9_7950X	RTX_4070Ti	79	75.3	159.1	251.1	492.8	2807	3019.3	457.5	94.9	7.73	94.48
2024-07-13 16:00:00	WS03	Intel_i7-13700K	RTX_4060Ti	55.1	61.2	179.4	263.5	497.6	2979	2597.6	342.2	57.4	42.16	36.87
2024-07-13 17:00:00	WS01	Intel_i9-13900K	RTX_4080	56	85.2	156.4	245.7	500.1	2283	2318.8	862.3	70	8.44	266.11
2024-07-13 17:00:00	WS02	AMD_Ryzen9_7950X	RTX_4070Ti	72.8	77.2	150.6	193.8	397.4	2784	332.3	1747.3	61.5	8.92	336.5
2024-07-13 17:00:00	WS03	Intel_i7-13700K	RTX_4060Ti	75.6	73.8	100.3	295.6	448.9	1835	1213.2	1369.4	83.5	90.59	340.05
2024-07-14 9:00:00	WS01	Intel_i9-13900K	RTX_4080	82.1	76.2	114.1	110.3	300.4	3480	1711.2	983.2	58.1	1.01	116.08
2024-07-14 9:00:00	WS02	AMD_Ryzen9_7950X	RTX_4070Ti	82.6	68.8	79	162.7	336	3050	1026.7	1762.2	82.9	53.64	392.01
2024-07-14 9:00:00	WS03	Intel_i7-13700K	RTX_4060Ti	61.7	64.2	158.5	265.2	521.9	1940	2038.2	1830.5	60.7	36.83	93.48
2024-07-14 10:00:00	WS01	Intel_i9-13900K	RTX_4080	59.8	60.1	142.5	142	346.2	2449	2086.1	1938.9	81.6	97.07	127.17
2024-07-14 10:00:00	WS02	AMD_Ryzen9_7950X	RTX_4070Ti	63	74.8	102.9	175.8	343.6	1894	716.1	145.7	71.8	44.37	169.19
2024-07-14 10:00:00	WS03	Intel_i7-13700K	RTX_4060Ti	80.4	69.8	110.7	201	397.1	2022	2175.1	1957.9	78.9	96.71	38.69
2024-07-14 11:00:00	WS01	Intel_i9-13900K	RTX_4080	67.5	76.2	109.3	245.9	435.5	3027	312.3	1722.4	68.1	33.78	362.73
2024-07-14 11:00:00	WS02	AMD_Ryzen9_7950X	RTX_4070Ti	79.6	70.8	72.2	290.2	450.9	3320	893.4	1320.3	75.7	27.38	17.2
2024-07-14 11:00:00	WS03	Intel_i7-13700K	RTX_4060Ti	77.9	74.8	141.2	295.7	498.9	2502	1156.5	1752.1	49.7	28.75	82.14
2024-07-14 14:00:00	WS01	Intel_i9-13900K	RTX_4080	80.9	80.8	159.3	208.5	418.2	2937	1852.9	801.2	79.8	63.16	357.07
2024-07-14 14:00:00	WS02	AMD_Ryzen9_7950X	RTX_4070Ti	67.3	74.9	127	188.3	375.3	2244	3289.5	389.5	49.1	44.48	235.35
2024-07-14 14:00:00	WS03	Intel_i7-13700K	RTX_4060Ti	49.5	67.8	117.5	195.3	409.9	1548	1260.7	842.9	86.1	40.96	37.16
2024-07-14 15:00:00	WS01	Intel_i9-13900K	RTX_4080	64.6	65.1	119.5	100.6	307.2	3228	771.5	618.9	78.4	98.15	453.37
2024-07-14 15:00:00	WS02	AMD_Ryzen9_7950X	RTX_4070Ti	67.8	83.7	110.7	179.7	379.1	1692	1542.3	655.9	77.1	40.31	363.57
2024-07-14 15:00:00	WS03	Intel_i7-13700K	RTX_4060Ti	65.9	73.1	149.2	195.1	440.4	1905	3281.4	198.2	47.6	31.89	286.9
2024-07-14 16:00:00	WS01	Intel_i9-13900K	RTX_4080	70.2	57.3	94.6	177.2	370.6	3461	1540.3	132.7	77.8	11.15	421.84
2024-07-14 16:00:00	WS02	AMD_Ryzen9_7950X	RTX_4070Ti	48.7	60.7	141.5	166.2	388.2	2567	1650.8	772.7	49.5	95.7	498.31
2024-07-14 16:00:00	WS03	Intel_i7-13700K	RTX_4060Ti	68.9	52.2	179.7	268.4	507.6	1487	857.2	910.9	53.8	27.67	497.84
2024-07-14 17:00:00	WS01	Intel_i9-13900K	RTX_4080	64.1	84.9	152	311.4	530.7	2488	1860.8	412.1	49.9	7.56	61.07
2024-07-14 17:00:00	WS02	AMD_Ryzen9_7950X	RTX_4070Ti	67.6	53.4	75.6	224.9	350.6	1306	1578.3	970.7	63.5	67.08	102.72
2024-07-14 17:00:00	WS03	Intel_i7-13700K	RTX_4060Ti	79.8	58.4	156.2	173.9	423.3	2480	928.9	433.1	62	30.3	177.65
2024-07-15 9:00:00	WS01	Intel_i9-13900K	RTX_4080	84.5	84.2	175.5	138.8	399	1916	2872.2	222.7	45.5	34.39	153.46
2024-07-15 9:00:00	WS02	AMD_Ryzen9_7950X	RTX_4070Ti	61.1	63.1	163.4	96.6	339	2667	2986.9	1537.8	81.6	47.65	120.07
2024-07-15 9:00:00	WS03	Intel_i7-13700K	RTX_4060Ti	73.1	69.2	106.4	207.9	400.6	2714	1976.3	413.9	43.7	27.31	461.77
2024-07-15 10:00:00	WS01	Intel_i9-13900K	RTX_4080	58.2	64.8	157.5	287.4	534.2	3128	2194.7	1055.5	84.2	97.31	221.29
2024-07-15 10:00:00	WS02	AMD_Ryzen9_7950X	RTX_4070Ti	62.3	66.8	162.9	152.1	398.5	2467	3152.4	1040.1	46.4	66.51	465.78
2024-07-15 10:00:00	WS03	Intel_i7-13700K	RTX_4060Ti	52.8	55.3	112.4	187.6	359.6	1771	2254.8	785.2	79	3.28	74.6
2024-07-15 11:00:00	WS01	Intel_i9-13900K	RTX_4080	84.7	61.8	135.8	287.3	510.9	1566	2188.3	391.1	64.6	95.74	322.94
2024-07-15 11:00:00	WS02	AMD_Ryzen9_7950X	RTX_4070Ti	76.7	63.6	114.5	239.3	430.9	1894	303.2	1179.1	51.4	48.53	438.05
2024-07-15 11:00:00	WS03	Intel_i7-13700K	RTX_4060Ti	48.8	87.2	89.8	116.2	285.6	3269	752.7	1525.6	93.5	88.15	458.8
2024-07-15 14:00:00	WS01	Intel_i9-13900K	RTX_4080	49.2	85.6	154.8	308.2	546.9	2705	2213.7	1883.5	67	43.16	220.12
2024-07-15 14:00:00	WS02	AMD_Ryzen9_7950X	RTX_4070Ti	84.5	52.4	137.2	173.2	362.1	2172	229.6	1468.4	87	1.61	486.35
2024-07-15 14:00:00	WS03	Intel_i7-13700K	RTX_4060Ti	72.3	77.9	165.1	205	424.1	2021	502.9	1744.9	55.1	91.85	211.06
2024-07-15 15:00:00	WS01	Intel_i9-13900K	RTX_4080	81.6	69.7	87.5	104.6	286.2	1690	3194.1	720.9	71.6	62.33	370.88
2024-07-15 15:00:00	WS02	AMD_Ryzen9_7950X	RTX_4070Ti	70.9	55.2	74.4	244	398.2	1641	2127.5	1692.8	94.6	62.53	330.68
2024-07-15 15:00:00	WS03	Intel_i7-13700K	RTX_4060Ti	69.1	52.7	108.6	95.8	286.6	2498	3344.5	1159.5	41	84.25	187.47
2024-07-15 16:00:00	WS01	Intel_i9-13900K	RTX_4080	68	71.7	88.5	175.5	359.1	1311	3125.5	1974.7	63.1	52.46	58.17
2024-07-15 16:00:00	WS02	AMD_Ryzen9_7950X	RTX_4070Ti	48.3	85.8	159.8	132	378.9	1273	2221.8	619.4	73.5	37.03	423.09
2024-07-15 16:00:00	WS03	Intel_i7-13700K	RTX_4060Ti	52.8	60.7	134.9	129.8	317.6	2895	213.5	277.3	50.8	20.94	317.2
2024-07-15 17:00:00	WS01	Intel_i9-13900K	RTX_4080	84	51.2	90.4	270.7	428.3	2969	2633.1	1857.8	77.2	99.76	275.66
2024-07-15 17:00:00	WS02	AMD_Ryzen9_7950X	RTX_4070Ti	79.3	75.9	144.2	312.5	507.6	2430	3480.7	1016.1	54.6	28.35	442.32
2024-07-15 17:00:00	WS03	Intel_i7-13700K	RTX_4060Ti	58.2	64.3	178.9	244	501.4	2061	654.1	601.5	86.4	89.33	321.12
2024-07-16 9:00:00	WS01	Intel_i9-13900K	RTX_4080	63	81.7	174.6	149.4	378	2039	1356.7	1155.3	74.5	24.21	323.75
2024-07-16 9:00:00	WS02	AMD_Ryzen9_7950X	RTX_4070Ti	68.2	77.7	158.6	176.1	406.7	1308	2223.2	1372.3	59.8	8.18	256.14
2024-07-16 9:00:00	WS03	Intel_i7-13700K	RTX_4060Ti	78.3	77.1	162.8	170.9	427.5	1375	987.9	1991.3	73.3	15.3	11.93
2024-07-16 10:00:00	WS01	Intel_i9-13900K	RTX_4080	84.9	70.6	140.9	220.9	418.9	3411	2916.7	682.7	68.3	20.79	358.95
2024-07-16 10:00:00	WS02	AMD_Ryzen9_7950X	RTX_4070Ti	83.4	51.8	120	131.4	325	1538	621.6	768	70.3	55.94	285.6
2024-07-16 10:00:00	WS03	Intel_i7-13700K	RTX_4060Ti	72.5	70.8	88.6	94.8	246	3079	3321	201.4	50.4	97.53	362.79
2024-07-16 11:00:00	WS01	Intel_i9-13900K	RTX_4080	59	76.2	171.3	83.4	307.6	1494	1982.1	523.4	86.4	39.24	249.66
2024-07-16 11:00:00	WS02	AMD_Ryzen9_7950X	RTX_4070Ti	46.3	51.5	96.8	276.7	438.7	1647	2560.7	1553.4	80.8	68.52	334.39
2024-07-16 11:00:00	WS03	Intel_i7-13700K	RTX_4060Ti	65.3	54.1	165.6	219.8	469.3	1877	1182.3	1774	78.5	39.13	164.98
2024-07-16 14:00:00	WS01	Intel_i9-13900K	RTX_4080	59.4	53.1	95.9	304.8	483.9	3420	1614.5	172.2	86.2	61.6	332.36
2024-07-16 14:00:00	WS02	AMD_Ryzen9_7950X	RTX_4070Ti	49.8	55.8	94.4	199.1	365.1	1653	427.2	1709.5	68.3	24.18	129
2024-07-16 14:00:00	WS03	Intel_i7-13700K	RTX_4060Ti	73.1	74	151.2	302.7	510.7	2884	2865.5	306.8	61.3	79	498.14
2024-07-16 15:00:00	WS01	Intel_i9-13900K	RTX_4080	67.5	70.7	170.4	282.9	506.3	1515	318.6	1433.7	52.1	69.9	65.67
2024-07-16 15:00:00	WS02	AMD_Ryzen9_7950X	RTX_4070Ti	63.2	83	103.8	168.5	371.6	3103	3179.3	414.2	70.2	65.07	492.25
2024-07-16 15:00:00	WS03	Intel_i7-13700K	RTX_4060Ti	52.7	70.2	76.4	137.8	278.3	1895	695.7	1035.3	81.2	27.12	303.36
2024-07-16 16:00:00	WS01	Intel_i9-13900K	RTX_4080	47.2	89.3	123.9	319	529.4	1255	1265.3	1246.8	40.4	76.57	460.44
2024-07-16 16:00:00	WS02	AMD_Ryzen9_7950X	RTX_4070Ti	83.8	56.5	138.7	184.6	384.9	1824	1226.6	918.9	49.9	3.6	253.45
2024-07-16 16:00:00	WS03	Intel_i7-13700K	RTX_4060Ti	52.4	61.5	171.3	308.8	571.7	2726	2082.2	1836.9	90.2	74.37	453.06
2024-07-16 17:00:00	WS01	Intel_i9-13900K	RTX_4080	67.9	79.9	151.2	100.2	318.4	1573	1976.2	1206.3	79.5	79.22	87.9
2024-07-16 17:00:00	WS02	AMD_Ryzen9_7950X	RTX_4070Ti	62	59.9	101.5	113.1	288.8	1725	1975.7	326	82.7	48.47	323.34
2024-07-16 17:00:00	WS03	Intel_i7-13700K	RTX_4060Ti	51.9	71.4	141.3	85.4	284.4	1511	2288.1	945	49.5	32.12	57.65
2024-07-17 9:00:00	WS01	Intel_i9-13900K	RTX_4080	70.9	78.8	81.7	155	303.5	3209	1853.4	266.9	94.4	11.56	184.63
2024-07-17 9:00:00	WS02	AMD_Ryzen9_7950X	RTX_4070Ti	75.5	65.2	148	134.5	343.4	1767	1054.1	177.4	40.9	12.44	109.41
2024-07-17 9:00:00	WS03	Intel_i7-13700K	RTX_4060Ti	56.3	62.1	100.4	100.1	262.9	3158	1807.4	1756.1	41.5	85	171.23
2024-07-17 10:00:00	WS01	Intel_i9-13900K	RTX_4080	81.3	55.5	80.3	194.8	348.8	1719	1553.2	1494	71	40.55	467.84
2024-07-17 10:00:00	WS02	AMD_Ryzen9_7950X	RTX_4070Ti	63.9	73.3	176.1	304.8	565.7	2639	1469.7	1203.7	75.6	31.27	36.5
2024-07-17 10:00:00	WS03	Intel_i7-13700K	RTX_4060Ti	58.9	84.2	144.5	268.7	494.1	2757	1635.8	1416.1	78.9	19.81	284.54
2024-07-17 11:00:00	WS01	Intel_i9-13900K	RTX_4080	65.2	87.8	115.9	298.6	495.3	2357	1796.9	143.1	92.2	36.26	96.09
2024-07-17 11:00:00	WS02	AMD_Ryzen9_7950X	RTX_4070Ti	46.8	52.6	166.7	269.2	510.1	1233	2589.6	327.7	92.6	37.56	287.11
2024-07-17 11:00:00	WS03	Intel_i7-13700K	RTX_4060Ti	53.9	76	169.6	130.5	377.7	2447	889.8	267.8	89.2	95.05	218.53
2024-07-17 14:00:00	WS01	Intel_i9-13900K	RTX_4080	61.2	84.5	166.2	193.2	443.3	2892	2079.5	127.4	46.3	60.76	265.89
2024-07-17 14:00:00	WS02	AMD_Ryzen9_7950X	RTX_4070Ti	73.7	63.2	72.8	106.4	247.7	3432	3168.9	300.3	72.1	91.44	249.89
2024-07-17 14:00:00	WS03	Intel_i7-13700K	RTX_4060Ti	57.9	64.8	171.1	176.2	406.4	2434	542.8	836.3	49.8	84.21	172.76
2024-07-17 15:00:00	WS01	Intel_i9-13900K	RTX_4080	65.4	78.9	97.8	170.3	347.1	2045	1616.3	1634.3	65.4	55.59	176.47
2024-07-17 15:00:00	WS02	AMD_Ryzen9_7950X	RTX_4070Ti	46	76.8	106.1	246.5	434	1476	3122.5	1647.3	67.4	26.56	156.87
2024-07-17 15:00:00	WS03	Intel_i7-13700K	RTX_4060Ti	47	56.2	121	142.5	338.9	2246	677.9	648.3	52.7	61.14	106.42
2024-07-17 16:00:00	WS01	Intel_i9-13900K	RTX_4080	60.6	88.3	98	209.3	377.2	3078	496.9	1100.2	44.2	7.72	88.55
2024-07-17 16:00:00	WS02	AMD_Ryzen9_7950X	RTX_4070Ti	64.6	67.6	90.3	277.7	441.2	2910	1589.7	1059.9	56	70.33	234.09
2024-07-17 16:00:00	WS03	Intel_i7-13700K	RTX_4060Ti	54.4	89.5	138.9	233.6	454.5	3329	455.5	860	58	29.21	410.64
2024-07-17 17:00:00	WS01	Intel_i9-13900K	RTX_4080	76.6	61.1	153.3	231.9	452.4	2994	2130.4	1291.7	41.6	46.57	392.92
2024-07-17 17:00:00	WS02	AMD_Ryzen9_7950X	RTX_4070Ti	47.4	85.7	138.8	279.8	500.1	2728	1247.1	460.4	94.5	8.05	101.94
2024-07-17 17:00:00	WS03	Intel_i7-13700K	RTX_4060Ti	76	60.5	82.4	121.3	271.3	1918	468.7	407.7	74.4	36.38	226.66
2024-07-18 9:00:00	WS01	Intel_i9-13900K	RTX_4080	50.1	52.1	107.1	269.1	472	1865	1210.2	1684.4	67.4	29.58	268.24
2024-07-18 9:00:00	WS02	AMD_Ryzen9_7950X	RTX_4070Ti	62.2	56.2	139.8	153.9	351.5	2304	834.5	650.2	67.8	14.39	81.19
2024-07-18 9:00:00	WS03	Intel_i7-13700K	RTX_4060Ti	52.4	52.1	73.4	180.4	349	2862	242.7	365.8	58.7	71.69	477.21
2024-07-18 10:00:00	WS01	Intel_i9-13900K	RTX_4080	80	54.3	97	190.7	340.1	2884	1634.8	502.2	49.4	4.32	288.92
2024-07-18 10:00:00	WS02	AMD_Ryzen9_7950X	RTX_4070Ti	84.7	89	149.5	162.2	397.7	1999	2783.3	165.5	80.3	42.83	176.95
2024-07-18 10:00:00	WS03	Intel_i7-13700K	RTX_4060Ti	60.9	72.7	169.7	107.2	362.9	2575	3211.9	1063.7	55	35.77	112.62
2024-07-18 11:00:00	WS01	Intel_i9-13900K	RTX_4080	55	86.3	73.3	297.3	422	1336	2802.2	1370.9	41.8	57.4	248.38
2024-07-18 11:00:00	WS02	AMD_Ryzen9_7950X	RTX_4070Ti	74.9	61.9	174	178.9	415.1	1963	428.4	757	78.3	83.2	160.95
2024-07-18 11:00:00	WS03	Intel_i7-13700K	RTX_4060Ti	69.1	68.9	156.2	293.7	520.3	2581	1878.2	739.6	44.4	27.79	399.31
2024-07-18 14:00:00	WS01	Intel_i9-13900K	RTX_4080	55.8	57.1	68.8	278.4	442.3	2088	367.5	1385.4	91.2	46.28	87.15
2024-07-18 14:00:00	WS02	AMD_Ryzen9_7950X	RTX_4070Ti	67.5	60.2	172.1	223.4	462.1	3275	2025.8	1481.1	66.8	30.01	272.66
2024-07-18 14:00:00	WS03	Intel_i7-13700K	RTX_4060Ti	60.9	53.3	154	316.3	554.8	3129	2370.1	1083.1	92.5	90.65	382.68
2024-07-18 15:00:00	WS01	Intel_i9-13900K	RTX_4080	65.6	54.7	72.3	129.6	284.5	1905	2435.9	1182	92	53.43	185.23
2024-07-18 15:00:00	WS02	AMD_Ryzen9_7950X	RTX_4070Ti	83.6	55.9	118.5	160.5	342.5	3347	2826.4	825.2	53.3	19.52	142.94
2024-07-18 15:00:00	WS03	Intel_i7-13700K	RTX_4060Ti	72.3	66	93.8	88.3	274.3	1893	1521.6	822.2	80.9	33.16	158.94
2024-07-18 16:00:00	WS01	Intel_i9-13900K	RTX_4080	63.7	59.9	140.7	217	410.5	1694	3119	630.8	60.9	74.39	308.27
2024-07-18 16:00:00	WS02	AMD_Ryzen9_7950X	RTX_4070Ti	74.8	51.4	119.5	171.2	343.2	2950	2350.8	1314.6	94.3	27.09	45.86
2024-07-18 16:00:00	WS03	Intel_i7-13700K	RTX_4060Ti	74.9	80.3	95.5	197.4	386.2	1883	2201	858.2	90.9	4.26	10.25
2024-07-18 17:00:00	WS01	Intel_i9-13900K	RTX_4080	57.9	81.1	160.7	137	370.3	1965	3433.2	584.7	76.7	77.39	491.17
2024-07-18 17:00:00	WS02	AMD_Ryzen9_7950X	RTX_4070Ti	77.3	50.4	126.8	295.3	490	1553	389.1	1206.7	90.1	32.7	199.49
2024-07-18 17:00:00	WS03	Intel_i7-13700K	RTX_4060Ti	54.4	84.5	142.4	196.5	392.5	1672	361.6	1008.2	58.5	18.79	303.38
2024-07-19 9:00:00	WS01	Intel_i9-13900K	RTX_4080	51.9	68.2	156.6	219.6	446.5	2392	3310.1	1537.4	47.2	84.96	75.31
2024-07-19 9:00:00	WS02	AMD_Ryzen9_7950X	RTX_4070Ti	58.9	71.9	73.1	186.3	348.9	3159	3386.6	811	66.9	38.06	244.86
2024-07-19 9:00:00	WS03	Intel_i7-13700K	RTX_4060Ti	51.4	60.3	170.1	167.4	413.5	3331	3421.3	1759.4	64	2.39	294.73
2024-07-19 10:00:00	WS01	Intel_i9-13900K	RTX_4080	53.7	89.9	97.5	203.3	387.5	1996	1704.5	475.4	86.8	12.13	417.44
2024-07-19 10:00:00	WS02	AMD_Ryzen9_7950X	RTX_4070Ti	68.1	84.1	112.7	177.4	372.3	1296	1943.1	93.2	72.4	42.29	123.1
2024-07-19 10:00:00	WS03	Intel_i7-13700K	RTX_4060Ti	46	57.5	81.5	319.7	451.9	2026	2452.5	1335.1	40.9	47.56	7.83
2024-07-19 11:00:00	WS01	Intel_i9-13900K	RTX_4080	51.2	51.4	167.9	188.6	410.8	1781	2419.5	471	66	45.51	92.39
2024-07-19 11:00:00	WS02	AMD_Ryzen9_7950X	RTX_4070Ti	78.1	59.1	85.2	114.5	270.1	3261	2215.1	1754.4	58	16.62	412.5
2024-07-19 11:00:00	WS03	Intel_i7-13700K	RTX_4060Ti	74.7	55	93.3	254.9	410.5	2818	2585.3	1750.7	68.1	14.99	158.14
2024-07-19 14:00:00	WS01	Intel_i9-13900K	RTX_4080	72.2	57	170.4	100.5	370.5	2615	2179.8	254.4	90	42.23	42.28
2024-07-19 14:00:00	WS02	AMD_Ryzen9_7950X	RTX_4070Ti	65	73.6	123.2	260.3	463.5	3499	2561	562.4	74.4	23.88	362.97
2024-07-19 14:00:00	WS03	Intel_i7-13700K	RTX_4060Ti	62.5	89.8	154.4	159	369.8	3182	1321.9	555	61.4	24.02	71.26
2024-07-19 15:00:00	WS01	Intel_i9-13900K	RTX_4080	73.1	78.2	85.6	295	435.7	2491	3488.7	514.3	57.6	77.94	199.21
2024-07-19 15:00:00	WS02	AMD_Ryzen9_7950X	RTX_4070Ti	79.6	57.5	165.5	216	476.9	2238	1329.1	216.4	76.6	34.49	352.64
2024-07-19 15:00:00	WS03	Intel_i7-13700K	RTX_4060Ti	76.2	52.7	65.5	175.8	330	2413	2933	1577.4	88.3	23.25	292.63
2024-07-19 16:00:00	WS01	Intel_i9-13900K	RTX_4080	62	78.9	174.2	308.1	573.7	2525	2969	1300.7	62.3	74.64	453.85
2024-07-19 16:00:00	WS02	AMD_Ryzen9_7950X	RTX_4070Ti	64.2	89	75.8	100.6	272	1751	2338.4	934.3	50.6	57.76	293.56
2024-07-19 16:00:00	WS03	Intel_i7-13700K	RTX_4060Ti	48.5	60.5	111	302.3	506.3	2882	3286.7	893.6	78.2	85.91	173.41
2024-07-19 17:00:00	WS01	Intel_i9-13900K	RTX_4080	81.2	52.5	108.5	291.7	493.7	2677	1307.7	1256.4	81.4	8.45	479.16
2024-07-19 17:00:00	WS02	AMD_Ryzen9_7950X	RTX_4070Ti	60.2	83	132.3	177.4	396.7	1764	770.9	585.7	56.8	71.21	397.52
2024-07-19 17:00:00	WS03	Intel_i7-13700K	RTX_4060Ti	58.9	54.2	98.3	188.1	336.6	2301	770.1	1375.7	93.6	30.38	56.28
2024-07-20 9:00:00	WS01	Intel_i9-13900K	RTX_4080	61.7	67.2	78.8	192.3	359.3	2319	602.9	333	87.2	68.29	69.94
2024-07-20 9:00:00	WS02	AMD_Ryzen9_7950X	RTX_4070Ti	70.8	82.4	156.3	281.9	497.8	3302	415	1478.5	84.1	58.06	458.8
2024-07-20 9:00:00	WS03	Intel_i7-13700K	RTX_4060Ti	55.3	58.2	117.2	104.2	304.5	2696	1937.5	1471	58	51.11	106.87
2024-07-20 10:00:00	WS01	Intel_i9-13900K	RTX_4080	51.7	54	99.3	129.7	326.8	1558	3381.9	669.8	63.5	20.97	337.68
2024-07-20 10:00:00	WS02	AMD_Ryzen9_7950X	RTX_4070Ti	56.8	59	145.1	311.1	536.5	1464	3139	792.4	91.1	20.36	177.38
2024-07-20 10:00:00	WS03	Intel_i7-13700K	RTX_4060Ti	62.8	53.4	106.2	142.5	348.3	2195	3285.1	1285.8	92	17.47	154.83
2024-07-20 11:00:00	WS01	Intel_i9-13900K	RTX_4080	64.4	66.4	130.7	113.8	328.2	1333	1453.4	1101.8	71.3	64.85	451.66
2024-07-20 11:00:00	WS02	AMD_Ryzen9_7950X	RTX_4070Ti	55.2	80.9	144.1	121.7	341.4	2443	1278.3	281.1	70.6	57.72	344.91
2024-07-20 11:00:00	WS03	Intel_i7-13700K	RTX_4060Ti	49	72.6	139.1	313.2	523.7	1920	1355.1	622	73.3	11.57	154.71
2024-07-20 14:00:00	WS01	Intel_i9-13900K	RTX_4080	55	66.7	76.5	132.1	284.5	2976	477.3	484.9	65.6	29.79	196.08
2024-07-20 14:00:00	WS02	AMD_Ryzen9_7950X	RTX_4070Ti	62.2	67.2	66.2	145.4	272.9	1281	1745.9	1353	78.2	24.46	237.46
2024-07-20 14:00:00	WS03	Intel_i7-13700K	RTX_4060Ti	50.1	78	120.6	180.2	388.4	2735	3375.1	1618.9	49.6	45.89	266.68
2024-07-20 15:00:00	WS01	Intel_i9-13900K	RTX_4080	75.6	62.1	65	245	391.1	3047	577.5	1208.5	64.5	14.94	31.05
2024-07-20 15:00:00	WS02	AMD_Ryzen9_7950X	RTX_4070Ti	48.6	67.2	135.5	95.6	318.9	1633	2292.5	1783.3	70.4	88.65	228.87
2024-07-20 15:00:00	WS03	Intel_i7-13700K	RTX_4060Ti	74.7	87.4	109.3	141.9	349.4	1258	3121.4	1772.8	73.4	15.24	184.99
2024-07-20 16:00:00	WS01	Intel_i9-13900K	RTX_4080	54.9	54.8	177.1	158.3	385.5	2801	2949	897.2	56.2	24.16	423.61
2024-07-20 16:00:00	WS02	AMD_Ryzen9_7950X	RTX_4070Ti	81.1	60.9	91.1	289.5	436.9	2750	1721	598.6	64.2	82.03	317.97
2024-07-20 16:00:00	WS03	Intel_i7-13700K	RTX_4060Ti	68.3	53.6	79.9	304.1	471.6	2644	1433.9	846.9	80.2	22.59	168.39
2024-07-20 17:00:00	WS01	Intel_i9-13900K	RTX_4080	57.9	70.3	125.1	125.6	347.7	1808	2200.3	1983.8	66.7	22.4	412.37
2024-07-20 17:00:00	WS02	AMD_Ryzen9_7950X	RTX_4070Ti	57.3	87.3	126.6	244	438.8	1642	3062.9	953.3	82.6	41.52	258.56
2024-07-20 17:00:00	WS03	Intel_i7-13700K	RTX_4060Ti	65.5	65.7	157.1	218.1	432.3	2304	870.4	1400	50.8	41.12	253.78
2024-07-21 9:00:00	WS01	Intel_i9-13900K	RTX_4080	48.9	68.5	78.3	273.8	420.6	2069	3381.7	717.9	81.7	35.36	101.66
2024-07-21 9:00:00	WS02	AMD_Ryzen9_7950X	RTX_4070Ti	55.8	64.8	70.5	239.7	386.3	2579	1808.7	1331.8	73.4	54.27	121.56
2024-07-21 9:00:00	WS03	Intel_i7-13700K	RTX_4060Ti	77.1	74.3	149.1	248.9	474	2532	2461.2	589.6	64.6	21.23	417.23
2024-07-21 10:00:00	WS01	Intel_i9-13900K	RTX_4080	69.6	86.5	74.8	295.3	455.3	2278	640.2	188.9	53.9	72.5	489.5
2024-07-21 10:00:00	WS02	AMD_Ryzen9_7950X	RTX_4070Ti	46.3	66.1	161.9	115.3	372.7	3453	3343.5	753.4	54.4	31.61	474.5
2024-07-21 10:00:00	WS03	Intel_i7-13700K	RTX_4060Ti	59.8	79.8	144.6	232.8	450.7	1280	783.6	540.4	65.4	38.66	407.69
2024-07-21 11:00:00	WS01	Intel_i9-13900K	RTX_4080	77.6	52	117.1	311.5	522.7	3200	1189.6	1350.8	40	3.79	353.48
2024-07-21 11:00:00	WS02	AMD_Ryzen9_7950X	RTX_4070Ti	59.1	82.7	169.7	229.2	463	3197	676.6	1610	52.6	95.11	207.03
2024-07-21 11:00:00	WS03	Intel_i7-13700K	RTX_4060Ti	59.5	51.7	78.6	257.7	411.3	3302	620	345.5	42.9	15.21	162.27
2024-07-21 14:00:00	WS01	Intel_i9-13900K	RTX_4080	75.3	58.4	68.3	123	275.7	1383	317.7	1485.4	56.7	26.41	338.85
2024-07-21 14:00:00	WS02	AMD_Ryzen9_7950X	RTX_4070Ti	78.8	57.1	130.8	250	480.8	2518	530.3	989.1	50.3	62.19	129.96
2024-07-21 14:00:00	WS03	Intel_i7-13700K	RTX_4060Ti	83.4	69.8	120.2	264.8	450.7	3428	1062.9	316	61	20.36	412.55
2024-07-21 15:00:00	WS01	Intel_i9-13900K	RTX_4080	54.8	86	138	210.6	414	2897	1265	1162.9	42.3	71.58	282.92
2024-07-21 15:00:00	WS02	AMD_Ryzen9_7950X	RTX_4070Ti	76.7	72.4	98.9	130	284.8	1400	1479	1553.4	54	85.91	135.16
2024-07-21 15:00:00	WS03	Intel_i7-13700K	RTX_4060Ti	68.3	58.1	138.5	215.8	448	2390	3252.7	281.6	66.7	48.92	442.63
2024-07-21 16:00:00	WS01	Intel_i9-13900K	RTX_4080	84.2	58.2	147.6	236.3	480.7	1373	3354.2	1421.9	90.4	45.93	275.79
2024-07-21 16:00:00	WS02	AMD_Ryzen9_7950X	RTX_4070Ti	77.7	83.3	76.5	284.2	418.7	2768	2379.8	1774.9	76.6	57.33	480.98
2024-07-21 16:00:00	WS03	Intel_i7-13700K	RTX_4060Ti	47.7	87.1	118.1	232.3	426.5	1547	2348.8	1656.9	69.9	94.87	35.07
2024-07-21 17:00:00	WS01	Intel_i9-13900K	RTX_4080	82	59.4	127.3	137.8	335.1	3164	3193.4	1552.2	47.7	84.17	397.57
2024-07-21 17:00:00	WS02	AMD_Ryzen9_7950X	RTX_4070Ti	63	85.3	92.6	165.8	323.9	1461	3172	1231.2	77.5	35.52	455.4
2024-07-21 17:00:00	WS03	Intel_i7-13700K	RTX_4060Ti	63.1	57.4	109.9	222	410.2	2806	652.6	1624.1	76.5	23.92	352.68
2024-07-22 9:00:00	WS01	Intel_i9-13900K	RTX_4080	83.7	55.8	90.9	194	352.2	1508	988.6	69.5	42.4	64.63	329.17
2024-07-22 9:00:00	WS02	AMD_Ryzen9_7950X	RTX_4070Ti	69.9	64.6	120.1	205.1	394	2189	2190.5	509.3	92.3	78.44	439.4
2024-07-22 9:00:00	WS03	Intel_i7-13700K	RTX_4060Ti	48.6	65.3	147.6	134.4	342.7	3328	726.7	798.8	94.3	82.18	474.28
2024-07-22 10:00:00	WS01	Intel_i9-13900K	RTX_4080	56.8	76.8	163.8	246.1	488.7	2802	1871.9	1170.9	49.4	96.32	184.29
2024-07-22 10:00:00	WS02	AMD_Ryzen9_7950X	RTX_4070Ti	58.8	63.2	86	97.6	267.6	1658	3438.8	1413.8	89.7	92.54	341.5
2024-07-22 10:00:00	WS03	Intel_i7-13700K	RTX_4060Ti	72.1	62.1	100.4	283.8	458.8	1778	113.3	578.5	60.2	80.06	412.7
2024-07-22 11:00:00	WS01	Intel_i9-13900K	RTX_4080	67	88.8	66.6	125.3	248.6	1620	2556.8	931.5	58.1	61.62	71.3
2024-07-22 11:00:00	WS02	AMD_Ryzen9_7950X	RTX_4070Ti	76.1	79.9	137.1	305.2	518.8	1504	188.6	1970.6	49.7	69.42	57.38
2024-07-22 11:00:00	WS03	Intel_i7-13700K	RTX_4060Ti	47.1	75.6	80.1	262.9	395.7	1815	3190.9	1768.6	65	59.95	409.69
2024-07-22 14:00:00	WS01	Intel_i9-13900K	RTX_4080	62.9	89.7	166.7	107.5	345.8	3097	289.9	158.8	81.9	43.21	463.84
2024-07-22 14:00:00	WS02	AMD_Ryzen9_7950X	RTX_4070Ti	71.2	58.5	145.7	271.2	474.8	1623	1687.7	887.4	86	62.68	91.27
2024-07-22 14:00:00	WS03	Intel_i7-13700K	RTX_4060Ti	81.2	69.6	113.1	103.7	277.2	2440	1339	1786.6	59.1	18.53	313.17
2024-07-22 15:00:00	WS01	Intel_i9-13900K	RTX_4080	59.7	65.9	105.3	118.3	302.6	1900	2133	1464.5	86.5	4.25	448.61
2024-07-22 15:00:00	WS02	AMD_Ryzen9_7950X	RTX_4070Ti	67.7	85	73.6	151.7	293.5	2052	2687.4	883.8	50.8	45.73	280.04
2024-07-22 15:00:00	WS03	Intel_i7-13700K	RTX_4060Ti	73.4	82.9	105.1	180.2	349.9	3280	1303.2	885.4	57.1	50.27	211.76
2024-07-22 16:00:00	WS01	Intel_i9-13900K	RTX_4080	59.3	76.6	142.9	196.7	389.8	1681	2006.5	1730.1	91.8	6.17	234.66
2024-07-22 16:00:00	WS02	AMD_Ryzen9_7950X	RTX_4070Ti	74.2	73.2	171.2	287.4	511.9	2732	2092.1	60.2	73.9	87.48	422.43
2024-07-22 16:00:00	WS03	Intel_i7-13700K	RTX_4060Ti	61.5	68.3	100.7	119.8	283.6	3246	2198.9	140.5	80.1	5.66	389.44
2024-07-22 17:00:00	WS01	Intel_i9-13900K	RTX_4080	72.5	66.3	65.8	308.5	443.8	3277	2494	1646.9	50.1	37.76	359.43
2024-07-22 17:00:00	WS02	AMD_Ryzen9_7950X	RTX_4070Ti	49.1	55.7	118.4	80	288.3	1866	193.8	1248.4	49.9	18.3	96.3
2024-07-22 17:00:00	WS03	Intel_i7-13700K	RTX_4060Ti	76	59	66.4	219.4	369.4	2353	1002.5	1649.2	93.8	88.01	71.54
2024-07-23 9:00:00	WS01	Intel_i9-13900K	RTX_4080	64.7	59.7	175	103	371.6	3295	1677.7	1200.7	65.9	10.07	336.83
2024-07-23 9:00:00	WS02	AMD_Ryzen9_7950X	RTX_4070Ti	50.3	73.9	102.8	168.7	361.8	2184	2582.4	1115.1	52.3	63.57	433.52
2024-07-23 9:00:00	WS03	Intel_i7-13700K	RTX_4060Ti	58.3	84.5	98.7	226.2	416.7	1472	1573.1	727.5	91.9	92.3	324.34
2024-07-23 10:00:00	WS01	Intel_i9-13900K	RTX_4080	69	63.6	80.3	251.7	414.6	2517	369.2	1983.3	71.4	5.37	276.36
2024-07-23 10:00:00	WS02	AMD_Ryzen9_7950X	RTX_4070Ti	64.9	62.1	131.1	139.9	324.2	1525	1076.2	1234.1	53.1	42.94	17.6
2024-07-23 10:00:00	WS03	Intel_i7-13700K	RTX_4060Ti	66.7	78.7	171.9	92.9	348.3	2354	2386.7	1515.1	73.3	39.56	425.55
2024-07-23 11:00:00	WS01	Intel_i9-13900K	RTX_4080	69.7	68.1	139.6	144.6	335.6	2683	2197.8	765.7	68.6	26.91	337.83
2024-07-23 11:00:00	WS02	AMD_Ryzen9_7950X	RTX_4070Ti	56.6	74	96.3	101.4	283.5	1867	156.8	1042.4	56.2	9.89	259.27
2024-07-23 11:00:00	WS03	Intel_i7-13700K	RTX_4060Ti	66.8	87	111.8	145.1	308.7	3105	1960.4	389.4	58.1	70.9	158.86
2024-07-23 14:00:00	WS01	Intel_i9-13900K	RTX_4080	58.4	85.5	134.7	217.7	425.3	3033	2681	1963.7	94	85.63	415.06
2024-07-23 14:00:00	WS02	AMD_Ryzen9_7950X	RTX_4070Ti	68.2	65.2	168.8	316.9	569.8	1579	3187.8	876.3	55.2	21.91	185.7
2024-07-23 14:00:00	WS03	Intel_i7-13700K	RTX_4060Ti	49	82.7	95.2	286.9	442.3	2482	3426.1	1580.4	72.3	37.08	484.85
2024-07-23 15:00:00	WS01	Intel_i9-13900K	RTX_4080	64.4	79.5	144.7	219.9	456.9	1758	1513.9	1685.7	46.1	38.08	283.86
2024-07-23 15:00:00	WS02	AMD_Ryzen9_7950X	RTX_4070Ti	71.9	60.1	68.3	292.7	453.5	1929	1790.9	292.6	40.6	71.45	180.29
2024-07-23 15:00:00	WS03	Intel_i7-13700K	RTX_4060Ti	48.1	55.5	171.1	263.1	497.1	2771	2084	701.9	83	21.34	134.16
2024-07-23 16:00:00	WS01	Intel_i9-13900K	RTX_4080	55.5	57.8	104.8	232.3	408.3	2037	1720.6	1155.8	68.2	72.39	298.17
2024-07-23 16:00:00	WS02	AMD_Ryzen9_7950X	RTX_4070Ti	48.4	79.3	149.6	293.7	519.7	1211	484.2	1055.9	74.6	66.57	428.26
2024-07-23 16:00:00	WS03	Intel_i7-13700K	RTX_4060Ti	72.2	54.8	91.5	271.1	443.1	1854	808.8	232.8	52.9	28.27	316.6
2024-07-23 17:00:00	WS01	Intel_i9-13900K	RTX_4080	62.7	76.8	166	262.9	486.1	3261	1749.5	1223.3	53.2	74.82	245.23
2024-07-23 17:00:00	WS02	AMD_Ryzen9_7950X	RTX_4070Ti	77.5	75.8	161.8	253.9	475.3	1905	687.1	148.5	67.9	15.03	440.2
2024-07-23 17:00:00	WS03	Intel_i7-13700K	RTX_4060Ti	57.2	70.8	140.8	251.9	485.8	1659	2152.7	1054.1	88.2	56.62	210.62
2024-07-24 9:00:00	WS01	Intel_i9-13900K	RTX_4080	55.2	64.1	77.8	262.1	430	1778	2373.3	714.4	74.2	2.69	353.13
2024-07-24 9:00:00	WS02	AMD_Ryzen9_7950X	RTX_4070Ti	79.6	57.5	98.9	111.9	299	3242	248.6	292.6	84	65.69	473.43
2024-07-24 9:00:00	WS03	Intel_i7-13700K	RTX_4060Ti	53.9	75.1	76	198.7	358.5	2058	975.3	487.1	88.9	6.87	173.99
2024-07-24 10:00:00	WS01	Intel_i9-13900K	RTX_4080	71.7	73	103.2	273.6	431.3	2114	858.1	1847.4	68.6	24.03	252.91
2024-07-24 10:00:00	WS02	AMD_Ryzen9_7950X	RTX_4070Ti	75.4	51.9	137.2	160.3	355.3	3192	2195.3	1128.4	95	41	45.26
2024-07-24 10:00:00	WS03	Intel_i7-13700K	RTX_4060Ti	60.4	68.1	137.9	180.1	370.2	1760	3313	1655.7	54.7	46.25	388.65
2024-07-24 11:00:00	WS01	Intel_i9-13900K	RTX_4080	60.1	61.4	138.2	161.1	390.2	2792	618	1171.3	46.4	69.92	444.87
2024-07-24 11:00:00	WS02	AMD_Ryzen9_7950X	RTX_4070Ti	58.3	75.3	76.5	137.6	276.9	2744	1942	1392.9	94.1	82.23	166.48
2024-07-24 11:00:00	WS03	Intel_i7-13700K	RTX_4060Ti	68.6	82.8	74.5	278.1	416.9	2250	1310.3	1353.8	79.7	28.52	298.93
2024-07-24 14:00:00	WS01	Intel_i9-13900K	RTX_4080	50.6	61.8	161.9	238.1	488.2	2383	1764.3	1584.4	56.9	13.43	58.34
2024-07-24 14:00:00	WS02	AMD_Ryzen9_7950X	RTX_4070Ti	78.5	66.5	130.4	220.8	448.3	2773	1206.9	1752.3	56.6	31.21	348.41
2024-07-24 14:00:00	WS03	Intel_i7-13700K	RTX_4060Ti	59.5	62.4	72.8	150.2	288.9	2498	557.7	1780.4	81.6	53.88	399.62
2024-07-24 15:00:00	WS01	Intel_i9-13900K	RTX_4080	56.9	62.7	67	214.5	343	1301	950	1963.3	66.2	56.25	81.85
2024-07-24 15:00:00	WS02	AMD_Ryzen9_7950X	RTX_4070Ti	54.5	73.8	90.7	184.8	356	3244	1256.8	1077.5	73.8	49.28	244.44
2024-07-24 15:00:00	WS03	Intel_i7-13700K	RTX_4060Ti	85	79.9	179.6	257.1	536.6	2229	2941.9	368.3	46.4	99.56	485.49
2024-07-24 16:00:00	WS01	Intel_i9-13900K	RTX_4080	84.5	50.1	88.4	206.5	355.4	1601	732.5	975.9	49.9	97.49	428.46
2024-07-24 16:00:00	WS02	AMD_Ryzen9_7950X	RTX_4070Ti	81.6	51.7	99.2	96.5	269.9	2086	2898.5	146.1	77.1	85.73	121.92
2024-07-24 16:00:00	WS03	Intel_i7-13700K	RTX_4060Ti	54.4	86.7	134.5	239.4	451.7	3205	3289.2	459	92.6	16.77	496.16
2024-07-24 17:00:00	WS01	Intel_i9-13900K	RTX_4080	66.2	86.6	86.8	233.6	388.7	3436	3134.7	1581.9	93.3	94.47	83.76
2024-07-24 17:00:00	WS02	AMD_Ryzen9_7950X	RTX_4070Ti	48.5	74.1	157	265	490.5	1609	2572.7	1135.7	59.1	51.23	354.39
2024-07-24 17:00:00	WS03	Intel_i7-13700K	RTX_4060Ti	68.1	88.9	141.8	206.7	444.1	2307	716.6	284.2	85	71.37	121.4
2024-07-25 9:00:00	WS01	Intel_i9-13900K	RTX_4080	50.4	75.7	112.3	125.5	320.7	2507	1254	1631	50.8	29.1	340.21
2024-07-25 9:00:00	WS02	AMD_Ryzen9_7950X	RTX_4070Ti	73.5	80.7	116.2	230.1	409.8	2083	729.8	339.2	82.6	82.97	485.72
2024-07-25 9:00:00	WS03	Intel_i7-13700K	RTX_4060Ti	78.5	51.3	67.8	234.9	386.7	3082	864.9	783.6	52.2	30.05	117.57
2024-07-25 10:00:00	WS01	Intel_i9-13900K	RTX_4080	71.3	76.2	141.5	263.6	463.6	2242	1732.4	516.3	71.5	3.81	245.54
2024-07-25 10:00:00	WS02	AMD_Ryzen9_7950X	RTX_4070Ti	80.8	53.3	169.1	167.8	417.9	3410	3304.3	891.8	73	8.73	77.51
2024-07-25 10:00:00	WS03	Intel_i7-13700K	RTX_4060Ti	79.1	72.8	122.9	275.7	457.6	1866	3487.7	617.2	74.3	18.47	23.47
2024-07-25 11:00:00	WS01	Intel_i9-13900K	RTX_4080	60.4	73.3	158.7	165.4	414.9	3413	815.7	225.5	82.6	46.89	255.83
2024-07-25 11:00:00	WS02	AMD_Ryzen9_7950X	RTX_4070Ti	59.3	67	106.2	299.4	502.2	3390	264.3	776.2	56.3	3.06	76.24
2024-07-25 11:00:00	WS03	Intel_i7-13700K	RTX_4060Ti	62.5	52.4	141.5	110.3	306.7	1763	1254.3	969.1	45.1	98.31	14.58
2024-07-25 14:00:00	WS01	Intel_i9-13900K	RTX_4080	60.4	66.4	126.8	193.2	385.6	3144	3478.7	511.7	54.9	80	485.91
2024-07-25 14:00:00	WS02	AMD_Ryzen9_7950X	RTX_4070Ti	77.7	53.6	144.7	144.7	384.9	3259	353.4	807.4	87.4	92.66	58.04
2024-07-25 14:00:00	WS03	Intel_i7-13700K	RTX_4060Ti	68.7	53.1	83.3	177.7	360.1	3143	3405.2	693.9	46.2	14.8	333.56
2024-07-25 15:00:00	WS01	Intel_i9-13900K	RTX_4080	82.4	79.8	88.6	261.1	404	1831	1394.2	503.3	41.4	4.67	392.25
2024-07-25 15:00:00	WS02	AMD_Ryzen9_7950X	RTX_4070Ti	71.9	72.3	172.3	242.4	472.7	1824	2057.6	685.7	86.7	80.35	171.65
2024-07-25 15:00:00	WS03	Intel_i7-13700K	RTX_4060Ti	77.7	78.2	97	170.3	357.9	2971	2146.5	628.9	59.5	59.92	421.98
2024-07-25 16:00:00	WS01	Intel_i9-13900K	RTX_4080	53.3	63.5	105.8	259.5	458	2355	639.1	1866	64.3	98.83	131.54
2024-07-25 16:00:00	WS02	AMD_Ryzen9_7950X	RTX_4070Ti	62	84.7	150.7	110.2	331.4	3173	1425.5	1011.4	75.4	59.22	142.36
2024-07-25 16:00:00	WS03	Intel_i7-13700K	RTX_4060Ti	59.2	80.1	173.1	261.5	499.3	1899	2453.1	752	83	26.81	493.85
2024-07-25 17:00:00	WS01	Intel_i9-13900K	RTX_4080	59.6	74.2	126.2	170.1	357.8	1540	2199.1	1888.2	76	40.42	348.83
2024-07-25 17:00:00	WS02	AMD_Ryzen9_7950X	RTX_4070Ti	52.6	84	157.4	229.4	482.4	2109	334.9	885	46.8	38.63	174.9
2024-07-25 17:00:00	WS03	Intel_i7-13700K	RTX_4060Ti	80.5	72.6	107.6	302.5	464.9	2502	1051.9	407.9	40.3	35.38	339.91
2024-07-26 9:00:00	WS01	Intel_i9-13900K	RTX_4080	55.4	83.6	118.5	314.2	485.7	3349	1514	1118.7	69.2	51.66	172.51
2024-07-26 9:00:00	WS02	AMD_Ryzen9_7950X	RTX_4070Ti	73.7	64.8	105.5	200.6	403.5	2119	1552.3	675.3	74.9	45.38	383.94
2024-07-26 9:00:00	WS03	Intel_i7-13700K	RTX_4060Ti	63	72.6	152.5	195.9	405	2397	3234.7	1282.5	75.6	6.72	385.48
2024-07-26 10:00:00	WS01	Intel_i9-13900K	RTX_4080	57.1	65.4	84.3	194.6	349.1	2247	2089.7	1014.8	77	33.45	404.37
2024-07-26 10:00:00	WS02	AMD_Ryzen9_7950X	RTX_4070Ti	80.6	68.1	164.1	289.8	549.3	3171	3249.8	1537.8	52.8	76.18	57.96
2024-07-26 10:00:00	WS03	Intel_i7-13700K	RTX_4060Ti	66.2	71.7	111.5	185.4	380.6	2271	1368.7	259.7	92.5	60.64	115.11
2024-07-26 11:00:00	WS01	Intel_i9-13900K	RTX_4080	81.2	56.3	97.6	195.8	375.7	1832	1678.1	383.6	64.2	11.44	439.12
2024-07-26 11:00:00	WS02	AMD_Ryzen9_7950X	RTX_4070Ti	74	79.1	136.6	270.1	500.1	2779	747.8	193.8	82.2	84.88	178.68
2024-07-26 11:00:00	WS03	Intel_i7-13700K	RTX_4060Ti	47.2	58.2	85.8	215.1	363.2	1512	852.3	1280.9	43.6	31.86	206.64
2024-07-26 14:00:00	WS01	Intel_i9-13900K	RTX_4080	76.6	54.3	175.1	117.9	371.2	2383	341.3	161.8	63.5	33.48	476.72
2024-07-26 14:00:00	WS02	AMD_Ryzen9_7950X	RTX_4070Ti	60.5	81.2	90.5	250.2	429.3	3347	3134.4	569	43.9	10.05	43.42
2024-07-26 14:00:00	WS03	Intel_i7-13700K	RTX_4060Ti	52.6	51.4	93.6	249.7	394.7	3083	444.6	565.7	85.8	59.51	278.19
2024-07-26 15:00:00	WS01	Intel_i9-13900K	RTX_4080	64	77.9	119.7	313.1	488.1	2904	2826.7	1599.6	64.6	61.35	247.72
2024-07-26 15:00:00	WS02	AMD_Ryzen9_7950X	RTX_4070Ti	61.6	51.9	70	312.7	464.6	3012	1700.2	150.5	72.7	46.73	36.18
2024-07-26 15:00:00	WS03	Intel_i7-13700K	RTX_4060Ti	53.6	64.8	142.7	267.8	479.6	1492	1950.2	787	40.2	91.13	394.29
2024-07-26 16:00:00	WS01	Intel_i9-13900K	RTX_4080	77.4	51.6	122.5	279	456.5	1813	2651	308.2	46.4	70.52	282
2024-07-26 16:00:00	WS02	AMD_Ryzen9_7950X	RTX_4070Ti	53.7	89.2	135.6	156.5	384.3	1346	514.4	1934.6	44.2	91.53	275.3
2024-07-26 16:00:00	WS03	Intel_i7-13700K	RTX_4060Ti	47.7	65.2	87.5	144.5	311.4	1221	2761.9	1836	64	52.3	241.04
2024-07-26 17:00:00	WS01	Intel_i9-13900K	RTX_4080	47.6	83.6	77.6	227.3	358.9	2943	879.9	400	48.2	16.03	60.48
2024-07-26 17:00:00	WS02	AMD_Ryzen9_7950X	RTX_4070Ti	60.2	80.9	169.9	300.1	566.8	3276	2245.8	287	64.5	11.75	449.63
2024-07-26 17:00:00	WS03	Intel_i7-13700K	RTX_4060Ti	64.4	84.7	82.9	158.4	334	2799	1174.9	120.3	48.6	28.27	370.72
2024-07-27 9:00:00	WS01	Intel_i9-13900K	RTX_4080	81	53.3	124.6	311.5	493.2	2533	2935	563.6	68.9	33.8	235.97
2024-07-27 9:00:00	WS02	AMD_Ryzen9_7950X	RTX_4070Ti	58.8	83.5	102.8	315.9	477.2	1780	3392.5	1319.2	47.6	22.31	482.6
2024-07-27 9:00:00	WS03	Intel_i7-13700K	RTX_4060Ti	52.2	54.6	118.2	156.9	350.3	3238	3306.3	1695.5	92.9	16.21	81.51
2024-07-27 10:00:00	WS01	Intel_i9-13900K	RTX_4080	61	77.6	135.8	233	419.5	1633	2745.7	859.9	63.4	73.47	409.23
2024-07-27 10:00:00	WS02	AMD_Ryzen9_7950X	RTX_4070Ti	56.2	70.7	84.2	202.5	361.2	1244	1796.6	430.8	43.4	92.2	449.75
2024-07-27 10:00:00	WS03	Intel_i7-13700K	RTX_4060Ti	69.5	59.2	145.3	299.5	515.7	3039	2676	902.1	71.2	4.13	82.55
2024-07-27 11:00:00	WS01	Intel_i9-13900K	RTX_4080	76.7	74.3	114.9	236.2	443.3	1487	3183.5	1293	54.1	71.76	65.89
2024-07-27 11:00:00	WS02	AMD_Ryzen9_7950X	RTX_4070Ti	61.6	82.9	133.5	287.6	520.5	2513	2269	1705	80.3	91.02	175.37
2024-07-27 11:00:00	WS03	Intel_i7-13700K	RTX_4060Ti	63.5	87.9	93.2	275.7	450.6	1655	1271.5	546.6	65.6	74.89	109.89
2024-07-27 14:00:00	WS01	Intel_i9-13900K	RTX_4080	78.7	70.8	162.6	264.7	484.6	1910	2839.8	1546.6	63.4	32.72	379.31
2024-07-27 14:00:00	WS02	AMD_Ryzen9_7950X	RTX_4070Ti	66.4	61.6	122.5	153.2	355.4	2386	3434.6	1392.8	58.9	28.24	34.01
2024-07-27 14:00:00	WS03	Intel_i7-13700K	RTX_4060Ti	80.7	51.2	68.2	234.4	395.1	2157	1408.1	686.4	86.8	96.53	150.47
2024-07-27 15:00:00	WS01	Intel_i9-13900K	RTX_4080	81	58	178.9	121.3	399.1	1758	3432.7	646	92.6	72.6	113.09
2024-07-27 15:00:00	WS02	AMD_Ryzen9_7950X	RTX_4070Ti	60.5	70.6	83.6	111.8	283.5	2901	2874.3	1552.2	76.9	31.02	451.31
2024-07-27 15:00:00	WS03	Intel_i7-13700K	RTX_4060Ti	51	50.2	155.5	133.1	373.6	3441	102.5	443.6	84.5	47.21	201.38
2024-07-27 16:00:00	WS01	Intel_i9-13900K	RTX_4080	76.7	53.1	107	189.7	395.2	1606	3208.4	1759.5	46.3	8.82	375.6
2024-07-27 16:00:00	WS02	AMD_Ryzen9_7950X	RTX_4070Ti	66.1	75.5	161.3	130.8	359.8	2319	645.6	193	59.7	46.8	362.6
2024-07-27 16:00:00	WS03	Intel_i7-13700K	RTX_4060Ti	61.2	51.6	154.2	170.3	419.4	3037	3093.7	760.4	60.3	44.48	372.47
2024-07-27 17:00:00	WS01	Intel_i9-13900K	RTX_4080	75.1	80.4	78.9	272.6	404.7	3480	2920.2	171.1	75.4	85.64	150.98
2024-07-27 17:00:00	WS02	AMD_Ryzen9_7950X	RTX_4070Ti	45.6	55.6	121.1	113.2	285	2736	1242.1	1153.4	48	64.68	316.11
2024-07-27 17:00:00	WS03	Intel_i7-13700K	RTX_4060Ti	67.1	83.4	125.5	171.8	357.2	1875	3062.5	1629.2	62.9	23.41	322.46
2024-07-28 9:00:00	WS01	Intel_i9-13900K	RTX_4080	48.5	59.9	150.9	190.1	402.4	3260	3039.6	1765.8	66.2	8.76	58.85
2024-07-28 9:00:00	WS02	AMD_Ryzen9_7950X	RTX_4070Ti	79	88.6	114.7	294.8	466.2	2104	204.5	784	94.7	26.47	193.82
2024-07-28 9:00:00	WS03	Intel_i7-13700K	RTX_4060Ti	49.5	87.6	123.2	128.4	346.9	3273	3065.1	173.3	67.3	71.16	71.51
2024-07-28 10:00:00	WS01	Intel_i9-13900K	RTX_4080	66.6	73.8	101	154.6	308.2	3380	1066.9	975.4	53.5	79.26	149.94
2024-07-28 10:00:00	WS02	AMD_Ryzen9_7950X	RTX_4070Ti	80.1	55.3	123.5	221.5	435.1	1863	2315.7	700.8	73.4	91.34	280.15
2024-07-28 10:00:00	WS03	Intel_i7-13700K	RTX_4060Ti	68.6	57.1	171.5	149.1	387.8	2408	189.7	1319.9	55.4	13.09	9.66
2024-07-28 11:00:00	WS01	Intel_i9-13900K	RTX_4080	57	73.7	110.9	106.3	308.7	3138	1614.8	677.4	55.4	21.67	370.76
2024-07-28 11:00:00	WS02	AMD_Ryzen9_7950X	RTX_4070Ti	71	78.9	115.6	228.8	413.4	1724	3420	890.7	49.7	78.71	122.27
2024-07-28 11:00:00	WS03	Intel_i7-13700K	RTX_4060Ti	58.5	59.6	171.9	280.4	503.9	1723	2324.8	1489.6	91.8	59.89	431.02
2024-07-28 14:00:00	WS01	Intel_i9-13900K	RTX_4080	52.3	75.6	111	129.5	332.6	3196	2371.9	475.5	49.7	36.52	159.17
2024-07-28 14:00:00	WS02	AMD_Ryzen9_7950X	RTX_4070Ti	66.2	83.6	157.8	109.5	367.3	1679	312.5	734.6	67	67.04	185.6
2024-07-28 14:00:00	WS03	Intel_i7-13700K	RTX_4060Ti	52.8	55.7	98.8	215.1	372.7	2579	394.2	886	57	22.81	250.26
2024-07-28 15:00:00	WS01	Intel_i9-13900K	RTX_4080	66.9	52.8	172.2	135.4	405.1	2083	1285	1407.8	68.2	58.86	456.93
2024-07-28 15:00:00	WS02	AMD_Ryzen9_7950X	RTX_4070Ti	81.6	81.3	97	295.2	481	1913	1224.7	360.1	90	22.08	215.14
2024-07-28 15:00:00	WS03	Intel_i7-13700K	RTX_4060Ti	56.2	76.9	88.2	109.9	252.2	1831	100.7	1219	47.8	55.39	332.16
2024-07-28 16:00:00	WS01	Intel_i9-13900K	RTX_4080	71.4	78.1	129.2	116.8	330.7	3171	1223.7	663.3	61.8	44.53	72.7
2024-07-28 16:00:00	WS02	AMD_Ryzen9_7950X	RTX_4070Ti	72.7	67.6	173.6	306.8	532.2	2772	1376.7	1205.9	77.6	64.52	498.42
2024-07-28 16:00:00	WS03	Intel_i7-13700K	RTX_4060Ti	66.9	88.6	149.9	204.3	432.5	2327	1090.5	869.7	85.2	24.42	54.18
2024-07-28 17:00:00	WS01	Intel_i9-13900K	RTX_4080	81.2	53.5	108.9	232.9	418.9	2478	3378.7	381.8	81.2	13.39	261.36
2024-07-28 17:00:00	WS02	AMD_Ryzen9_7950X	RTX_4070Ti	60.7	77.7	155.3	251.8	494.6	2874	949.4	500.2	60.3	13.12	166.04
2024-07-28 17:00:00	WS03	Intel_i7-13700K	RTX_4060Ti	51.9	73.8	75.2	276.6	421.7	2016	2463.9	170.6	64.2	81.37	400.75
2024-07-29 9:00:00	WS01	Intel_i9-13900K	RTX_4080	65.6	67.5	139.5	149.8	353.8	2516	3341	650.4	87.8	3.94	234.78
2024-07-29 9:00:00	WS02	AMD_Ryzen9_7950X	RTX_4070Ti	56.7	63.5	142.7	295.4	510.6	3201	1694.2	617.5	75.7	30.06	212.95
2024-07-29 9:00:00	WS03	Intel_i7-13700K	RTX_4060Ti	78.6	83	104.8	104.1	269.4	2844	931.3	1527.6	88.7	22.95	393.7
2024-07-29 10:00:00	WS01	Intel_i9-13900K	RTX_4080	80.6	78.2	87.6	159.8	334.1	3097	2437.5	1636.6	62.2	6.52	499.82
2024-07-29 10:00:00	WS02	AMD_Ryzen9_7950X	RTX_4070Ti	52.5	86.3	103.7	189.6	392.7	2951	1551	1875.9	71.7	67.7	14.54
2024-07-29 10:00:00	WS03	Intel_i7-13700K	RTX_4060Ti	82.5	78.5	114.1	307.7	492.8	2878	1366.3	1726.1	80.4	14.46	382.81
2024-07-29 11:00:00	WS01	Intel_i9-13900K	RTX_4080	55.2	60.8	77.3	250.2	380.7	2314	147.6	1517.5	54.3	57.31	262.59
2024-07-29 11:00:00	WS02	AMD_Ryzen9_7950X	RTX_4070Ti	65.6	58.4	132.1	265.3	449.9	1221	3098.3	1126.7	77.8	1.77	259.25
2024-07-29 11:00:00	WS03	Intel_i7-13700K	RTX_4060Ti	49.2	75.3	126.1	212.3	418	1794	1721	1154.5	67.8	57.99	114.09
2024-07-29 14:00:00	WS01	Intel_i9-13900K	RTX_4080	78.6	54.2	135.2	194.7	410.1	1594	1505.3	55.3	86.6	95.55	235.35
2024-07-29 14:00:00	WS02	AMD_Ryzen9_7950X	RTX_4070Ti	59.5	66.8	65.9	202.7	366.9	2965	2523.5	1383.2	57.6	13.39	208.69
2024-07-29 14:00:00	WS03	Intel_i7-13700K	RTX_4060Ti	57.2	81.3	103.4	244.7	428.8	1888	1835.2	1818.6	94.3	40.97	221.06
2024-07-29 15:00:00	WS01	Intel_i9-13900K	RTX_4080	76.7	53.2	174	128.2	362.5	3087	3163	1160.2	46.4	33.29	358.03
2024-07-29 15:00:00	WS02	AMD_Ryzen9_7950X	RTX_4070Ti	76.7	69.6	174.3	272	535.5	2611	1265.1	531.7	67.1	66.26	35.99
2024-07-29 15:00:00	WS03	Intel_i7-13700K	RTX_4060Ti	79.5	85.1	101.9	260.8	433.9	2582	474.9	468.3	46	17.78	52.34
2024-07-29 16:00:00	WS01	Intel_i9-13900K	RTX_4080	58.2	71.4	87.3	121.3	263.3	1999	1076.9	506.8	58.4	19.6	145.21
2024-07-29 16:00:00	WS02	AMD_Ryzen9_7950X	RTX_4070Ti	45.5	68.9	179	179.8	440.5	3268	1599.3	919.4	75.5	30.28	351.42
2024-07-29 16:00:00	WS03	Intel_i7-13700K	RTX_4060Ti	57.2	60.1	81.4	203.7	379.5	3200	840.1	1962.1	76.3	11.47	67.91
2024-07-29 17:00:00	WS01	Intel_i9-13900K	RTX_4080	58.2	63	127.5	197.5	398.6	1363	3159.5	735.2	52	7.45	37.81
2024-07-29 17:00:00	WS02	AMD_Ryzen9_7950X	RTX_4070Ti	57.4	76.6	107.9	210.9	401.9	2523	2457.3	1258.3	90.6	69.28	113.48
2024-07-29 17:00:00	WS03	Intel_i7-13700K	RTX_4060Ti	64.6	60.7	120.1	198.1	379.6	1555	662.2	1501.3	75.3	52.34	349.56
2024-07-30 9:00:00	WS01	Intel_i9-13900K	RTX_4080	81.1	75.6	95.3	279.5	426.1	2709	2740.2	1662.7	47.4	73.3	488.85
2024-07-30 9:00:00	WS02	AMD_Ryzen9_7950X	RTX_4070Ti	69.8	67.8	161.5	168	417.7	1374	3080.8	1645.1	74.7	86.83	446.52
2024-07-30 9:00:00	WS03	Intel_i7-13700K	RTX_4060Ti	54.3	89.2	115.7	243.2	431.6	2475	2979.4	115.3	80.4	99.19	281.55
2024-07-30 10:00:00	WS01	Intel_i9-13900K	RTX_4080	53.1	68.8	79	265.3	399.9	1961	3453.3	157.2	40.7	67.46	457.72
2024-07-30 10:00:00	WS02	AMD_Ryzen9_7950X	RTX_4070Ti	46.4	79.4	103.6	261.3	424.1	1664	3226.3	997	77.8	92.17	408.69
2024-07-30 10:00:00	WS03	Intel_i7-13700K	RTX_4060Ti	81.6	58.4	141.4	184.9	396	2984	2487.9	238.1	92	93.28	240.07
2024-07-30 11:00:00	WS01	Intel_i9-13900K	RTX_4080	76.6	69.9	169.2	229.3	474.8	3297	3459.3	731.8	67.5	70.75	248.34
2024-07-30 11:00:00	WS02	AMD_Ryzen9_7950X	RTX_4070Ti	74.3	64.2	145.6	194.5	395	1554	1657.6	1925.8	86.3	42.26	325.42
2024-07-30 11:00:00	WS03	Intel_i7-13700K	RTX_4060Ti	69.5	87.2	132.7	297.9	489.4	2122	2271.3	1163.6	59.5	3.05	430.85
2024-07-30 14:00:00	WS01	Intel_i9-13900K	RTX_4080	83.5	78.9	149.6	129	335.2	3220	2380.1	1926.2	61.6	85.81	273.29
2024-07-30 14:00:00	WS02	AMD_Ryzen9_7950X	RTX_4070Ti	71.4	74.3	125.4	115.1	291.5	1967	3303	1881.7	58.2	64.51	498.04
2024-07-30 14:00:00	WS03	Intel_i7-13700K	RTX_4060Ti	80.1	86.6	95.1	103.2	286	1361	2596.7	1995.5	60.6	10.42	404.24
2024-07-30 15:00:00	WS01	Intel_i9-13900K	RTX_4080	53.6	57.1	129.7	224	427.5	1417	945.6	1979.5	81.4	42.34	346.23
2024-07-30 15:00:00	WS02	AMD_Ryzen9_7950X	RTX_4070Ti	84.8	71.6	155.5	306.1	545.6	1874	2667.6	1201.6	43	77.5	106.97
2024-07-30 15:00:00	WS03	Intel_i7-13700K	RTX_4060Ti	83.3	71.7	110.8	114.4	312.8	3037	1498	784.7	46.2	64.03	429.41
2024-07-30 16:00:00	WS01	Intel_i9-13900K	RTX_4080	58.4	75.2	111.5	96.4	271.9	2128	3456.3	285	80.8	93.52	458.49
2024-07-30 16:00:00	WS02	AMD_Ryzen9_7950X	RTX_4070Ti	70.1	77.4	100	277.5	459.5	2685	933.1	1863	49.8	98.49	30.01
2024-07-30 16:00:00	WS03	Intel_i7-13700K	RTX_4060Ti	65.8	63.3	171.1	154.8	424.5	1320	3050	595.4	93.7	45.67	111.39
2024-07-30 17:00:00	WS01	Intel_i9-13900K	RTX_4080	73.7	57.3	93	197.8	353.2	1517	795.5	1643.6	48.2	7.2	442.8
2024-07-30 17:00:00	WS02	AMD_Ryzen9_7950X	RTX_4070Ti	62.6	82.1	130.8	195.8	417.9	1865	2973.1	1531.3	83.1	47.44	427.51
2024-07-30 17:00:00	WS03	Intel_i7-13700K	RTX_4060Ti	71.4	79.3	174	254.6	526.7	1927	435.1	1640.5	67.2	50.08	137.45
2024-07-31 9:00:00	WS01	Intel_i9-13900K	RTX_4080	75.7	53.2	104.2	100.9	279.1	2580	3447.5	1477.5	67	57.18	121.79
2024-07-31 9:00:00	WS02	AMD_Ryzen9_7950X	RTX_4070Ti	54	61	71.9	287.9	456.5	2795	2876	1263.5	63.1	64.74	318.41
2024-07-31 9:00:00	WS03	Intel_i7-13700K	RTX_4060Ti	48.7	65.9	84.7	102.1	254.3	1411	3462.9	667	78	90.27	219.58
2024-07-31 10:00:00	WS01	Intel_i9-13900K	RTX_4080	65.3	56.5	153.6	283.4	509.1	2723	2467.4	924.7	45.3	88.54	234.24
2024-07-31 10:00:00	WS02	AMD_Ryzen9_7950X	RTX_4070Ti	52.1	73	130.6	126.8	342.1	1553	1775	1456.6	66.3	66.92	377.29
2024-07-31 10:00:00	WS03	Intel_i7-13700K	RTX_4060Ti	64.6	50.5	79.6	235.2	393.7	2936	2734.6	1486.3	56.8	19.12	255.36
2024-07-31 11:00:00	WS01	Intel_i9-13900K	RTX_4080	78.9	88	65	312.6	438.6	3432	1789.7	1292.4	42.2	98.77	483.69
2024-07-31 11:00:00	WS02	AMD_Ryzen9_7950X	RTX_4070Ti	61.9	88.1	160.9	153.8	394.5	3413	1509.7	1308.8	85.3	31.1	327.31
2024-07-31 11:00:00	WS03	Intel_i7-13700K	RTX_4060Ti	64.5	60.9	146.7	247.7	444.8	1778	667.3	1128.2	91.2	50.62	17.69
2024-07-31 14:00:00	WS01	Intel_i9-13900K	RTX_4080	72.4	68.8	107.8	317.2	514.6	3376	1351.3	1724.3	58	70.81	449.02
2024-07-31 14:00:00	WS02	AMD_Ryzen9_7950X	RTX_4070Ti	80.5	58.6	131.7	142.6	372	2379	797.4	1826.5	46.1	13.77	90.79
2024-07-31 14:00:00	WS03	Intel_i7-13700K	RTX_4060Ti	84.1	64.8	94.7	113.1	278.9	2453	2658.4	1399.8	60.5	76.28	288.14
2024-07-31 15:00:00	WS01	Intel_i9-13900K	RTX_4080	78.5	62.6	176.3	235.2	483.7	1601	1074	1161.7	76.3	42.97	92.77
2024-07-31 15:00:00	WS02	AMD_Ryzen9_7950X	RTX_4070Ti	77.3	60.1	115.4	80.6	295	1823	2838.6	1935.2	43.3	96.22	35.13
2024-07-31 15:00:00	WS03	Intel_i7-13700K	RTX_4060Ti	50.8	62.6	153.8	251.9	489.5	2955	1027.6	1276.5	76	24.69	303.49
2024-07-31 16:00:00	WS01	Intel_i9-13900K	RTX_4080	60.6	69.1	93.1	289.6	471.8	2116	2669.9	1245	51.2	51.04	363.6
2024-07-31 16:00:00	WS02	AMD_Ryzen9_7950X	RTX_4070Ti	66.1	82.8	128.7	130.5	345.2	2832	1874.8	1592.3	48.2	51.76	480
2024-07-31 16:00:00	WS03	Intel_i7-13700K	RTX_4060Ti	53.4	84.8	114.9	209.2	419.7	2751	1285.2	1498.4	53.7	4.68	405.09
2024-07-31 17:00:00	WS01	Intel_i9-13900K	RTX_4080	70.4	83.4	137.7	136.6	351.5	3209	891.7	1282	47.3	58.4	263.77
2024-07-31 17:00:00	WS02	AMD_Ryzen9_7950X	RTX_4070Ti	60.1	70.7	171.2	223.2	445.9	2006	3260.5	1861.9	49.7	90.96	391.09
2024-07-31 17:00:00	WS03	Intel_i7-13700K	RTX_4060Ti	74	52.3	110.4	117	313.4	2872	2353.1	896.1	69.4	89.93	227.51
2024-08-01 9:00:00	WS01	Intel_i9-13900K	RTX_4080	62.6	79.6	116.1	265.7	474.5	3015	2380.3	496.4	73.1	8.45	497.96
2024-08-01 9:00:00	WS02	AMD_Ryzen9_7950X	RTX_4070Ti	84.3	51.8	140	185.1	420.5	3253	3328.7	1169.6	71.3	22.5	183.97
2024-08-01 9:00:00	WS03	Intel_i7-13700K	RTX_4060Ti	72.7	61.2	141.9	117.9	322.6	2788	499	1432.9	53.3	28.69	280.27
2024-08-01 10:00:00	WS01	Intel_i9-13900K	RTX_4080	63.9	57.5	105.3	206.8	375.8	1654	2188	1656.5	81.5	9.03	74.91
2024-08-01 10:00:00	WS02	AMD_Ryzen9_7950X	RTX_4070Ti	57	66	173.6	313.2	545.9	3113	1470	447.6	70.3	48.1	77.97
2024-08-01 10:00:00	WS03	Intel_i7-13700K	RTX_4060Ti	60.9	78	102.1	82.7	241.8	2424	2967.9	1040.8	79.2	36.14	388.52
2024-08-01 11:00:00	WS01	Intel_i9-13900K	RTX_4080	76.7	51.1	136.5	221.3	433.3	2976	3157.9	1869	71.3	78.63	488.08
2024-08-01 11:00:00	WS02	AMD_Ryzen9_7950X	RTX_4070Ti	70.8	85.1	101	83.9	251.2	2294	2195.6	655.4	81.6	75.02	175.65
2024-08-01 11:00:00	WS03	Intel_i7-13700K	RTX_4060Ti	69.3	65	91	148.9	329.6	2161	3470.8	1689.7	74	39.78	359.33
2024-08-01 14:00:00	WS01	Intel_i9-13900K	RTX_4080	64.5	78.9	131	232.6	436.4	1812	646.4	1410.4	56.9	90.84	366.58
2024-08-01 14:00:00	WS02	AMD_Ryzen9_7950X	RTX_4070Ti	48.4	89.6	172.4	136.9	361	1805	1789	314.8	82.6	74.47	428.75
2024-08-01 14:00:00	WS03	Intel_i7-13700K	RTX_4060Ti	64.1	66.8	165.4	317.5	556.4	2989	2458.9	524.3	69.6	4.83	163
2024-08-01 15:00:00	WS01	Intel_i9-13900K	RTX_4080	55.1	59.6	128.7	235.8	448.4	1679	3264.2	1055.7	88	16.34	478.5
2024-08-01 15:00:00	WS02	AMD_Ryzen9_7950X	RTX_4070Ti	46.5	63.7	65.7	86.1	232.4	1531	3333.2	763.6	88.7	35.29	286.35
2024-08-01 15:00:00	WS03	Intel_i7-13700K	RTX_4060Ti	79.7	85.7	83	114.5	260.4	2505	1310.1	900.5	50.1	18.97	52.48
2024-08-01 16:00:00	WS01	Intel_i9-13900K	RTX_4080	74.7	71.4	135.7	147.1	337	2730	2330.2	1824.4	62.1	60.37	108.26
2024-08-01 16:00:00	WS02	AMD_Ryzen9_7950X	RTX_4070Ti	47.1	72.1	101.4	220.1	400.9	1370	1737.5	731	76.3	76.62	300.88
2024-08-01 16:00:00	WS03	Intel_i7-13700K	RTX_4060Ti	73.3	50.5	114.6	276.1	461.3	1658	2312.7	174.2	47.7	85.31	149.18
2024-08-01 17:00:00	WS01	Intel_i9-13900K	RTX_4080	73.2	70.1	78	188.8	326.3	1301	2435.2	1176.9	73.1	83.45	76.91
2024-08-01 17:00:00	WS02	AMD_Ryzen9_7950X	RTX_4070Ti	56	55.3	115.7	319.8	511.5	2824	558.9	1173.8	91.7	1.74	322.67
2024-08-01 17:00:00	WS03	Intel_i7-13700K	RTX_4060Ti	67.1	52.3	81.6	200.6	334.6	2770	3038.8	1141.3	50.4	11.58	52.49
2024-08-02 9:00:00	WS01	Intel_i9-13900K	RTX_4080	71.1	52.1	145.7	211.1	444	3363	2028.7	685.6	73.7	55.61	276.22
2024-08-02 9:00:00	WS02	AMD_Ryzen9_7950X	RTX_4070Ti	55.9	88.5	133.3	138	368.5	2952	1300.9	650.3	43.8	77.31	452.71
2024-08-02 9:00:00	WS03	Intel_i7-13700K	RTX_4060Ti	70.7	87.7	144	169.5	389	2453	1900.3	122	62	16.16	18.59
2024-08-02 10:00:00	WS01	Intel_i9-13900K	RTX_4080	76.4	79.1	160.9	174.2	385.4	2464	1025.5	813.1	45.9	2.04	53.21
2024-08-02 10:00:00	WS02	AMD_Ryzen9_7950X	RTX_4070Ti	78.6	86.3	142.4	254.2	492.4	1415	1518	1275.3	87.3	43.84	32.37
2024-08-02 10:00:00	WS03	Intel_i7-13700K	RTX_4060Ti	84.4	64.4	178.2	228.2	498.1	2677	2289.3	1407.7	63.6	48.99	446.2
2024-08-02 11:00:00	WS01	Intel_i9-13900K	RTX_4080	53.5	82.2	130.9	312.2	522.3	2463	1757.5	490.2	48.4	57.13	298.82
2024-08-02 11:00:00	WS02	AMD_Ryzen9_7950X	RTX_4070Ti	73.2	63	82.5	246.5	417.3	2787	2847.3	85.6	46.9	14.67	214.18
2024-08-02 11:00:00	WS03	Intel_i7-13700K	RTX_4060Ti	76.3	69.9	169.6	264.6	499.6	2228	2397	494.4	44.4	8.35	318.01
2024-08-02 14:00:00	WS01	Intel_i9-13900K	RTX_4080	47	67.5	112.9	241.7	416.3	3043	753.3	1283.2	70.4	78.5	474.45
2024-08-02 14:00:00	WS02	AMD_Ryzen9_7950X	RTX_4070Ti	76.6	50.3	169.2	208.9	433	2277	1358	366.8	67	92.22	398.68
2024-08-02 14:00:00	WS03	Intel_i7-13700K	RTX_4060Ti	53.3	65.4	157	257.1	473.1	3014	998.5	349.1	60	32.67	482.38
2024-08-02 15:00:00	WS01	Intel_i9-13900K	RTX_4080	81.3	65.7	152.4	88.2	323.5	2566	3228.6	129.4	42.7	36.67	280.3
2024-08-02 15:00:00	WS02	AMD_Ryzen9_7950X	RTX_4070Ti	71.3	86.8	145.4	131.7	332.9	3121	2929.4	1737.1	42.9	10.16	160.42
2024-08-02 15:00:00	WS03	Intel_i7-13700K	RTX_4060Ti	53.8	71.7	144.2	273.1	484	3413	462.2	1289.6	92.9	45.96	483.48
2024-08-02 16:00:00	WS01	Intel_i9-13900K	RTX_4080	73.5	60.9	171.5	300.7	562.2	3372	3431.6	1749.1	46.3	67.3	422.24
2024-08-02 16:00:00	WS02	AMD_Ryzen9_7950X	RTX_4070Ti	84.3	83.6	174.8	145.1	390.2	2597	958.6	935.6	42	86.9	206.3
2024-08-02 16:00:00	WS03	Intel_i7-13700K	RTX_4060Ti	59.5	83.7	169.7	173.8	420.3	2682	1087.7	1578.4	76.7	24.26	437.52
2024-08-02 17:00:00	WS01	Intel_i9-13900K	RTX_4080	72.4	58.8	172.1	199.1	442.9	2642	2202.2	138.8	76.4	28.28	461.76
2024-08-02 17:00:00	WS02	AMD_Ryzen9_7950X	RTX_4070Ti	76.9	59.3	157.2	104.5	333.1	1955	1396.1	1946.4	68.1	31.66	324.88
2024-08-02 17:00:00	WS03	Intel_i7-13700K	RTX_4060Ti	66.1	65.7	100.9	292.8	471.1	2157	1473.2	1439	69.6	6.92	190.15
2024-08-03 9:00:00	WS01	Intel_i9-13900K	RTX_4080	53.3	53.5	106.5	231.2	391.6	2006	1274.7	271.7	46	44.98	7.39
2024-08-03 9:00:00	WS02	AMD_Ryzen9_7950X	RTX_4070Ti	64.4	61.6	86.6	153.6	339.1	1984	1615.1	1508.9	52.5	62.44	404.13
2024-08-03 9:00:00	WS03	Intel_i7-13700K	RTX_4060Ti	49.4	80.5	73.8	247.7	414.9	3483	645.6	381.8	68.7	34.77	473.77
2024-08-03 10:00:00	WS01	Intel_i9-13900K	RTX_4080	84.6	87.3	96.4	127.3	284.5	2486	2467.1	1377.6	56.7	53.24	157.19
2024-08-03 10:00:00	WS02	AMD_Ryzen9_7950X	RTX_4070Ti	56	84.6	87.5	194.4	360.6	2919	454.8	999.9	62.4	44.49	296.94
2024-08-03 10:00:00	WS03	Intel_i7-13700K	RTX_4060Ti	77.4	52.2	79.3	295.6	461.9	2275	607.7	292.4	67.8	60.13	134.05
2024-08-03 11:00:00	WS01	Intel_i9-13900K	RTX_4080	57.5	73.4	174.1	110.2	339.5	1729	1847.2	892.4	57.1	25.86	38
2024-08-03 11:00:00	WS02	AMD_Ryzen9_7950X	RTX_4070Ti	62	80.9	142.1	91.5	325.2	2759	956.5	1824.7	56.7	33.22	499.67
2024-08-03 11:00:00	WS03	Intel_i7-13700K	RTX_4060Ti	64.7	88.4	162	84.8	337.7	2761	2184.3	588.4	91.7	11.81	344.02
2024-08-03 14:00:00	WS01	Intel_i9-13900K	RTX_4080	57	53.1	166.3	134.7	374.8	3320	1018.4	1461.5	44.9	27.45	316.5
2024-08-03 14:00:00	WS02	AMD_Ryzen9_7950X	RTX_4070Ti	65.3	50.6	65.7	106.7	241.1	1618	2333.8	633.2	59	31.85	182.42
2024-08-03 14:00:00	WS03	Intel_i7-13700K	RTX_4060Ti	56.2	84.3	139.9	158.5	387.1	3422	1753.5	464.7	70.2	95.61	236.16
2024-08-03 15:00:00	WS01	Intel_i9-13900K	RTX_4080	68.8	67.1	74	288.5	415	2253	920.2	1064.9	88.7	38.88	272.74
2024-08-03 15:00:00	WS02	AMD_Ryzen9_7950X	RTX_4070Ti	66.2	84.3	147.1	315	544.7	1295	2898.8	1228.1	65.1	2.73	159.31
2024-08-03 15:00:00	WS03	Intel_i7-13700K	RTX_4060Ti	82.5	61	104.1	136.7	323.9	2746	2383.3	560.3	79.2	13.31	307.05
2024-08-03 16:00:00	WS01	Intel_i9-13900K	RTX_4080	46.9	53.3	124	135.4	312	1926	1776.1	1657.1	53.2	99.47	404.85
2024-08-03 16:00:00	WS02	AMD_Ryzen9_7950X	RTX_4070Ti	63.3	56.7	154.9	133.3	359.5	2527	301.5	1670.7	48	65.25	445.85
2024-08-03 16:00:00	WS03	Intel_i7-13700K	RTX_4060Ti	58.3	51.9	118.4	165.6	350.4	1776	658.6	1527.4	76.1	37.24	296.9
2024-08-03 17:00:00	WS01	Intel_i9-13900K	RTX_4080	47.1	81.8	152.6	286.7	537.4	3117	3121.3	1549.3	86.4	10.56	340.14
2024-08-03 17:00:00	WS02	AMD_Ryzen9_7950X	RTX_4070Ti	58.9	74.6	114.9	114.8	282.7	2755	2901.5	1444.3	73.6	62.59	231.9
2024-08-03 17:00:00	WS03	Intel_i7-13700K	RTX_4060Ti	63.7	85.3	145.6	101.5	329.8	2192	489.1	1712.3	56	79.32	305.97
2024-08-04 9:00:00	WS01	Intel_i9-13900K	RTX_4080	79.2	78	114.9	180.8	381.6	1840	2473.7	1852.2	88.7	18.16	25.16
2024-08-04 9:00:00	WS02	AMD_Ryzen9_7950X	RTX_4070Ti	61.5	71.6	139.3	238.1	435.8	3332	983.2	752	65.4	91.41	97.88
2024-08-04 9:00:00	WS03	Intel_i7-13700K	RTX_4060Ti	70.9	62.8	130.9	168.1	394.2	1884	629.1	174.4	66.5	86.85	164.43
2024-08-04 10:00:00	WS01	Intel_i9-13900K	RTX_4080	68.9	74.9	117.7	175.6	359	1865	1850.7	1565	68.2	88.84	337.28
2024-08-04 10:00:00	WS02	AMD_Ryzen9_7950X	RTX_4070Ti	84.8	58.1	86.6	197.7	355.5	3059	298	206.6	40.2	17.6	315.57
2024-08-04 10:00:00	WS03	Intel_i7-13700K	RTX_4060Ti	54.8	75.8	172.3	311.7	558.7	2061	2279.4	1376.6	54.4	8.3	147.19
2024-08-04 11:00:00	WS01	Intel_i9-13900K	RTX_4080	65.5	83	103.6	242.2	433.7	3059	1081	1037.6	79.2	23.88	215.35
2024-08-04 11:00:00	WS02	AMD_Ryzen9_7950X	RTX_4070Ti	65.8	58	144.7	166.9	380.2	2372	831.4	1265.4	50.6	34.82	128.2
2024-08-04 11:00:00	WS03	Intel_i7-13700K	RTX_4060Ti	75.2	56.9	72.4	95.2	227.4	2373	2785.2	869	86.7	94.09	219.11
2024-08-04 14:00:00	WS01	Intel_i9-13900K	RTX_4080	66.3	73	130	251.1	480.2	2247	1698.7	1926.8	66.2	32.77	446.27
2024-08-04 14:00:00	WS02	AMD_Ryzen9_7950X	RTX_4070Ti	45.7	51.9	169.7	89.3	319.7	1282	651.9	1785.8	79.4	21.76	172.43
2024-08-04 14:00:00	WS03	Intel_i7-13700K	RTX_4060Ti	59.5	57.2	163.9	180.2	419.7	1758	749.5	1133.2	90.1	10.77	488.21
2024-08-04 15:00:00	WS01	Intel_i9-13900K	RTX_4080	82.4	66.4	91.5	111.9	290.6	1722	486.9	565	51.2	48.01	171.36
2024-08-04 15:00:00	WS02	AMD_Ryzen9_7950X	RTX_4070Ti	46.5	62.9	161	174.3	412.5	3004	1778.7	1025.1	41.8	83.13	43.83
2024-08-04 15:00:00	WS03	Intel_i7-13700K	RTX_4060Ti	50	64.1	134.6	129.9	335.6	2422	733.1	1817.4	78.8	39.93	172.16
2024-08-04 16:00:00	WS01	Intel_i9-13900K	RTX_4080	76.7	66.6	143.3	129.8	359	1971	394.3	1759	86.9	45	285.95
2024-08-04 16:00:00	WS02	AMD_Ryzen9_7950X	RTX_4070Ti	54.9	58	128	165	360	1763	1643.8	1976.6	70.8	47.46	321.23
2024-08-04 16:00:00	WS03	Intel_i7-13700K	RTX_4060Ti	51.5	65.2	166.1	290.9	523.5	2364	174.5	1368	52.8	62.63	381.13
2024-08-04 17:00:00	WS01	Intel_i9-13900K	RTX_4080	66.4	70.4	177.5	223.9	470.1	3173	2465.9	901.4	91.6	99.13	286.9
2024-08-04 17:00:00	WS02	AMD_Ryzen9_7950X	RTX_4070Ti	69.3	58.7	125.3	106	309.8	1705	3115.5	1273.9	56	97.03	456.04
2024-08-04 17:00:00	WS03	Intel_i7-13700K	RTX_4060Ti	63.4	65.6	84.9	311.2	450.3	1235	222.8	613.7	59.9	12.19	424.8
2024-08-05 9:00:00	WS01	Intel_i9-13900K	RTX_4080	58.1	80.4	169.2	295.7	561	2063	1233	445.3	88.4	4.39	254.82
2024-08-05 9:00:00	WS02	AMD_Ryzen9_7950X	RTX_4070Ti	77.6	74.2	112	184.3	367.9	3383	1354.5	1101.7	81	22.04	49
2024-08-05 9:00:00	WS03	Intel_i7-13700K	RTX_4060Ti	51.5	52.7	146.9	246.6	461.2	1545	1136	1250.7	86.3	21.47	308.75
2024-08-05 10:00:00	WS01	Intel_i9-13900K	RTX_4080	61.1	64.5	155.9	259.8	469.6	2592	1302.5	1015.8	76.5	93.29	341.76
2024-08-05 10:00:00	WS02	AMD_Ryzen9_7950X	RTX_4070Ti	84.9	80.9	118	217.6	387.7	3435	3464.9	1538.5	70.1	61.37	305.91
2024-08-05 10:00:00	WS03	Intel_i7-13700K	RTX_4060Ti	84.5	84.7	99.4	141.4	298.9	1608	989.9	589.2	58.3	74.44	88.57
2024-08-05 11:00:00	WS01	Intel_i9-13900K	RTX_4080	73.3	88.6	128	90.9	275.8	1220	2672.4	1796	45.9	5.41	139.91
2024-08-05 11:00:00	WS02	AMD_Ryzen9_7950X	RTX_4070Ti	71.1	84.9	147.9	254.8	483.6	1672	1177.7	1606.4	56.6	11.28	6.06
2024-08-05 11:00:00	WS03	Intel_i7-13700K	RTX_4060Ti	76.5	72.3	66.6	99	227.7	2290	1729.3	581.9	48.9	60.54	203.76
2024-08-05 14:00:00	WS01	Intel_i9-13900K	RTX_4080	53.8	66.6	73.3	123.8	287.3	2441	1637.6	674.5	54.7	22.7	289.57
2024-08-05 14:00:00	WS02	AMD_Ryzen9_7950X	RTX_4070Ti	79.5	61.4	89.4	302.8	462.1	2384	530.1	101	92.5	45.9	355.38
2024-08-05 14:00:00	WS03	Intel_i7-13700K	RTX_4060Ti	56.1	64.7	92.3	217.1	394.5	2839	1894.9	708	74.4	45.77	407.46
2024-08-05 15:00:00	WS01	Intel_i9-13900K	RTX_4080	84.8	70.1	85.3	216.4	379.1	3448	447.2	347.2	83.1	77.15	197.95
2024-08-05 15:00:00	WS02	AMD_Ryzen9_7950X	RTX_4070Ti	82.4	85.3	154.6	208.9	443.8	3199	105.4	65.6	81.9	47.34	354.44
2024-08-05 15:00:00	WS03	Intel_i7-13700K	RTX_4060Ti	69.3	77	106.2	299.3	497.1	2503	2217.3	195.9	58.8	22.11	63.06
2024-08-05 16:00:00	WS01	Intel_i9-13900K	RTX_4080	47.2	76.8	105.3	128.9	309.1	3141	105.8	809.1	57	65.07	236.52
2024-08-05 16:00:00	WS02	AMD_Ryzen9_7950X	RTX_4070Ti	64.1	63.8	118	264.5	442.4	1553	1774	119.2	46.3	23.81	117.45
2024-08-05 16:00:00	WS03	Intel_i7-13700K	RTX_4060Ti	45.3	87	86.4	308.3	473.5	2902	1023.5	1538.8	90.4	7.65	462.36
2024-08-05 17:00:00	WS01	Intel_i9-13900K	RTX_4080	54.4	86.9	106	222.8	404	2390	3455.5	1513.6	78.1	16.63	209.07
2024-08-05 17:00:00	WS02	AMD_Ryzen9_7950X	RTX_4070Ti	62.3	53.5	99.8	130.9	310.4	1320	3489.1	1302	75.9	31.81	286.35
2024-08-05 17:00:00	WS03	Intel_i7-13700K	RTX_4060Ti	54.9	64.2	108.8	162.2	363.9	2753	1569.2	221.5	62.1	42.45	453.94
2024-08-06 9:00:00	WS01	Intel_i9-13900K	RTX_4080	52.8	53.3	171.7	158	388.9	1755	822.6	1768.6	77.8	83.24	258.2
2024-08-06 9:00:00	WS02	AMD_Ryzen9_7950X	RTX_4070Ti	57.8	57.5	147.4	187.2	415.2	2067	2520.9	1212.4	62.3	97.38	230.76
2024-08-06 9:00:00	WS03	Intel_i7-13700K	RTX_4060Ti	67	89.9	90.4	122.3	296.2	3232	100.4	1382.6	56.2	95.51	147.77
2024-08-06 10:00:00	WS01	Intel_i9-13900K	RTX_4080	50.7	87.2	173.7	257.1	484.6	2350	239.1	650.9	93.9	50.8	9.13
2024-08-06 10:00:00	WS02	AMD_Ryzen9_7950X	RTX_4070Ti	82.9	85.6	66.7	176	299.8	1285	3359.4	1318.9	71.4	26.02	433.5
2024-08-06 10:00:00	WS03	Intel_i7-13700K	RTX_4060Ti	72	55	174.1	230.8	465	2893	3276.8	375.9	91.3	73.31	97.81
2024-08-06 11:00:00	WS01	Intel_i9-13900K	RTX_4080	79.9	87.9	95.1	155.2	314.5	2787	1753.9	1043.9	91.9	48.63	478.34
2024-08-06 11:00:00	WS02	AMD_Ryzen9_7950X	RTX_4070Ti	64.2	62.2	120.1	285.3	464.7	3304	1488.3	429.2	89.1	9.81	120.07
2024-08-06 11:00:00	WS03	Intel_i7-13700K	RTX_4060Ti	53.8	69.5	154.1	256.8	508.1	3453	3327.3	1633	85.6	1.12	322.29
2024-08-06 14:00:00	WS01	Intel_i9-13900K	RTX_4080	61.7	84.4	78.9	216	348.4	2359	2218.5	1721.4	59.4	31.51	232.53
2024-08-06 14:00:00	WS02	AMD_Ryzen9_7950X	RTX_4070Ti	61.9	54.9	112.8	90	263.2	2359	2082.7	686.2	78	40.43	410.47
2024-08-06 14:00:00	WS03	Intel_i7-13700K	RTX_4060Ti	65.6	57.4	83.1	200.4	361.8	2854	343.5	1568.4	81.4	57	193.28
2024-08-06 15:00:00	WS01	Intel_i9-13900K	RTX_4080	47.8	87.4	135.7	229	424.2	2581	3340.8	931	73	91.2	254.82
2024-08-06 15:00:00	WS02	AMD_Ryzen9_7950X	RTX_4070Ti	76.9	51.7	130.4	125.9	347	2111	1071.1	1509.5	66.5	83.86	365.93
2024-08-06 15:00:00	WS03	Intel_i7-13700K	RTX_4060Ti	75.5	52.8	86.2	113	259.8	1769	3173.4	1752.9	74.4	96	321.02
2024-08-06 16:00:00	WS01	Intel_i9-13900K	RTX_4080	78.3	78.1	159.4	246.6	463	1831	3437.3	118.6	48.4	20.5	395.75
2024-08-06 16:00:00	WS02	AMD_Ryzen9_7950X	RTX_4070Ti	54.7	79.4	82.3	133.8	293.1	2671	329.9	1412.5	92.7	63.02	495.98
2024-08-06 16:00:00	WS03	Intel_i7-13700K	RTX_4060Ti	68.3	80.5	119	270.9	467	3074	2145.5	906.1	94.5	39.61	221.62
2024-08-06 17:00:00	WS01	Intel_i9-13900K	RTX_4080	66.3	56.3	110	232.4	428.1	1946	542.8	1552.2	84.5	76.04	418.88
2024-08-06 17:00:00	WS02	AMD_Ryzen9_7950X	RTX_4070Ti	58.2	62.2	143.9	271.1	483.8	3082	1020.6	96.1	62.2	82.19	194.15
2024-08-06 17:00:00	WS03	Intel_i7-13700K	RTX_4060Ti	47.6	77	177	213.7	455.6	1705	2097.9	1420.9	47.8	18.14	297.13
2024-08-07 9:00:00	WS01	Intel_i9-13900K	RTX_4080	48.2	58.3	152.3	204.3	418.5	2094	2089	1999.4	89.4	58.34	277.11
2024-08-07 9:00:00	WS02	AMD_Ryzen9_7950X	RTX_4070Ti	75.2	53	175.4	185.1	431	1998	171.9	708.3	40.1	46	476.19
2024-08-07 9:00:00	WS03	Intel_i7-13700K	RTX_4060Ti	67.9	63.6	164.8	147.9	405	1899	1599.5	1660.3	72.5	57.47	443.98
2024-08-07 10:00:00	WS01	Intel_i9-13900K	RTX_4080	83.6	55.7	124.8	314.4	521.7	1656	2807	848.2	77.1	59.6	489.58
2024-08-07 10:00:00	WS02	AMD_Ryzen9_7950X	RTX_4070Ti	83.5	82.4	96.4	94	277.4	2553	3437.9	273.6	89	65.52	120.16
2024-08-07 10:00:00	WS03	Intel_i7-13700K	RTX_4060Ti	54.6	54.2	121.4	314.9	523.1	3177	2520.5	623.8	42.1	48.11	463.96
2024-08-07 11:00:00	WS01	Intel_i9-13900K	RTX_4080	52	84.1	103.5	144.3	333.7	1726	1324.4	1760.2	69.4	53.11	46.42
2024-08-07 11:00:00	WS02	AMD_Ryzen9_7950X	RTX_4070Ti	62.3	62.6	124.5	318.4	498.8	2358	2777.1	592.2	63.9	82.43	140.98
2024-08-07 11:00:00	WS03	Intel_i7-13700K	RTX_4060Ti	64.2	82.9	84.6	298.6	436.1	1611	2738.6	1780.4	85.8	65.24	470.25
2024-08-07 14:00:00	WS01	Intel_i9-13900K	RTX_4080	65.9	84.4	163.6	286.9	534.8	1603	1973.1	1075	90.4	82.84	31.32
2024-08-07 14:00:00	WS02	AMD_Ryzen9_7950X	RTX_4070Ti	56.4	51.8	87	258.9	408.4	2583	2255.1	1204.5	61.8	17.14	298.13
2024-08-07 14:00:00	WS03	Intel_i7-13700K	RTX_4060Ti	48.9	60.8	70.5	107.3	234.8	2192	1244.4	494.2	44.5	50.02	194.36
2024-08-07 15:00:00	WS01	Intel_i9-13900K	RTX_4080	47	68.1	110.7	219.9	403.8	3472	1990.4	1748.1	68.2	68.95	232.64
2024-08-07 15:00:00	WS02	AMD_Ryzen9_7950X	RTX_4070Ti	48.6	53.1	135.8	282.5	494.9	2458	1795.4	1801.4	81.1	35.46	48.92
2024-08-07 15:00:00	WS03	Intel_i7-13700K	RTX_4060Ti	70.9	80.5	147.4	193.8	440.8	3472	204.2	1995.8	49.1	10.34	61.3
2024-08-07 16:00:00	WS01	Intel_i9-13900K	RTX_4080	48.1	61.9	123.8	154.7	372.8	1578	2925.4	636.7	52.9	28.13	151.3
2024-08-07 16:00:00	WS02	AMD_Ryzen9_7950X	RTX_4070Ti	60.3	68.6	137.1	151.2	378.1	2890	851.6	1180.3	86	2.55	15.54
2024-08-07 16:00:00	WS03	Intel_i7-13700K	RTX_4060Ti	48.7	68.1	125.5	255.3	442.1	2333	1323	169.3	45.7	37.04	334.98
2024-08-07 17:00:00	WS01	Intel_i9-13900K	RTX_4080	52.9	51.8	68	266.3	427.2	1488	1720.8	804.8	91.1	39.39	363.05
2024-08-07 17:00:00	WS02	AMD_Ryzen9_7950X	RTX_4070Ti	67.3	60.7	112.6	271.1	460.6	1754	2806.1	1949.1	91.2	52.7	67.61
2024-08-07 17:00:00	WS03	Intel_i7-13700K	RTX_4060Ti	57.4	70.9	160.8	97	313.1	2794	2051.9	1228.5	52.4	28.8	448.91
2024-08-08 9:00:00	WS01	Intel_i9-13900K	RTX_4080	47.2	64.8	81.4	301.7	458	3089	681.8	1592.2	82.9	41.58	102.03
2024-08-08 9:00:00	WS02	AMD_Ryzen9_7950X	RTX_4070Ti	83.6	56.1	146.3	219.9	436.6	2316	2086.3	1846.8	92.4	48.23	351.91
2024-08-08 9:00:00	WS03	Intel_i7-13700K	RTX_4060Ti	79.6	52.7	136.8	95	284.6	2798	1539.8	1656.5	90.7	25.04	221.75
2024-08-08 10:00:00	WS01	Intel_i9-13900K	RTX_4080	49	71.8	106.7	213.1	380.6	2616	1846.2	537.9	79.6	75.32	30.25
2024-08-08 10:00:00	WS02	AMD_Ryzen9_7950X	RTX_4070Ti	77.2	69.3	154.6	302.8	542.1	1561	2911.7	1617.9	85.7	32.45	480.9
2024-08-08 10:00:00	WS03	Intel_i7-13700K	RTX_4060Ti	60.4	86.3	97	243.3	406.1	2796	1526.6	235.5	65.2	79.48	60.5
2024-08-08 11:00:00	WS01	Intel_i9-13900K	RTX_4080	48.3	54.8	69.5	198.6	323.3	1272	2454.8	1270.7	82.2	19.98	186.77
2024-08-08 11:00:00	WS02	AMD_Ryzen9_7950X	RTX_4070Ti	61.9	75.2	158	273	525.2	1947	1329.2	1749.2	47.5	46.58	43.7
2024-08-08 11:00:00	WS03	Intel_i7-13700K	RTX_4060Ti	46.1	78.5	162.4	290.5	512.3	3302	2295.1	1094.2	86.2	42.36	254.47
2024-08-08 14:00:00	WS01	Intel_i9-13900K	RTX_4080	71.9	76.8	138.1	257.7	455.4	1241	2885	448.1	92.5	16.94	303.44
2024-08-08 14:00:00	WS02	AMD_Ryzen9_7950X	RTX_4070Ti	71.6	69.8	108	111.4	312.8	1213	319.5	518.9	89.6	54.87	414.07
2024-08-08 14:00:00	WS03	Intel_i7-13700K	RTX_4060Ti	45.4	50.5	65.8	139.3	301.7	2921	1272	653.1	80.4	89.45	285.79
2024-08-08 15:00:00	WS01	Intel_i9-13900K	RTX_4080	78.3	54.2	100	290.2	461.8	1201	603.4	736.3	70.2	4.69	370.97
2024-08-08 15:00:00	WS02	AMD_Ryzen9_7950X	RTX_4070Ti	77	51.9	102.4	93.5	280	3088	2600.5	1149.1	54.9	20.1	304.29
2024-08-08 15:00:00	WS03	Intel_i7-13700K	RTX_4060Ti	47.7	73.8	131.2	106.7	326.2	3336	1527.9	570.1	81.5	19.58	70.88
2024-08-08 16:00:00	WS01	Intel_i9-13900K	RTX_4080	68.5	88	74.1	248.1	391.6	3023	2384	976.3	43.7	91.8	231.56
2024-08-08 16:00:00	WS02	AMD_Ryzen9_7950X	RTX_4070Ti	52.4	66.4	171.1	216.9	453	1936	2442.4	1264.4	59.7	27.93	272.43
2024-08-08 16:00:00	WS03	Intel_i7-13700K	RTX_4060Ti	69.6	87	127.6	101.1	310.5	1594	2446.5	552.8	85.8	79.7	377.36
2024-08-08 17:00:00	WS01	Intel_i9-13900K	RTX_4080	63.9	64.5	156.1	273.1	502.8	2584	239.2	888.4	54.6	84.42	269.47
2024-08-08 17:00:00	WS02	AMD_Ryzen9_7950X	RTX_4070Ti	66.7	88.1	164.9	290	553.9	3382	2341.5	1833.4	64.3	96.13	359.24
2024-08-08 17:00:00	WS03	Intel_i7-13700K	RTX_4060Ti	79.6	54.1	167	107.1	352.9	3352	1668.4	904.6	55.3	71.81	152.91
2024-08-09 9:00:00	WS01	Intel_i9-13900K	RTX_4080	51.7	54	96.8	229.6	409.2	3403	3018.8	463	94.2	74.97	275.19
2024-08-09 9:00:00	WS02	AMD_Ryzen9_7950X	RTX_4070Ti	75.6	53	168.2	84	321.7	2477	1714.2	903.1	80	79.75	421.14
2024-08-09 9:00:00	WS03	Intel_i7-13700K	RTX_4060Ti	82.1	57.4	112.2	119	327	2152	261.2	1338.6	40.6	31.28	389.4
2024-08-09 10:00:00	WS01	Intel_i9-13900K	RTX_4080	57.4	76.2	97.6	296.7	492.5	1931	2939.3	1954.2	91.8	5.16	458.11
2024-08-09 10:00:00	WS02	AMD_Ryzen9_7950X	RTX_4070Ti	57.9	88.3	109.5	180.5	364.4	1970	294.6	1810.1	71.1	1.3	312.09
2024-08-09 10:00:00	WS03	Intel_i7-13700K	RTX_4060Ti	72.8	78.8	135.2	302.6	519.5	3251	2973.6	1656.6	89	40.28	212.59
2024-08-09 11:00:00	WS01	Intel_i9-13900K	RTX_4080	63.6	73.9	107.8	102.2	262	2638	1473.5	1940.6	57.5	69.62	70.83
2024-08-09 11:00:00	WS02	AMD_Ryzen9_7950X	RTX_4070Ti	47.3	89.8	137	88.1	301.4	2619	1642.3	1834.9	72.5	70.59	189.94
2024-08-09 11:00:00	WS03	Intel_i7-13700K	RTX_4060Ti	46	52.2	94.5	145.8	307.5	2765	2411.7	130.5	89.9	72.98	448.51
2024-08-09 14:00:00	WS01	Intel_i9-13900K	RTX_4080	64.9	67.4	157.2	297.2	513.8	1870	486.3	672.7	71.3	82.42	282.87
2024-08-09 14:00:00	WS02	AMD_Ryzen9_7950X	RTX_4070Ti	67.6	50.9	87.3	87	261.5	3158	2510.1	1419.7	41.6	94.32	230.92
2024-08-09 14:00:00	WS03	Intel_i7-13700K	RTX_4060Ti	45.2	83.3	82.6	255.6	414.2	1991	2925	324.5	75.6	89.23	243.41
2024-08-09 15:00:00	WS01	Intel_i9-13900K	RTX_4080	59.6	69.7	135.3	145	349.1	3433	1205.6	1670	55.3	96.79	150.3
2024-08-09 15:00:00	WS02	AMD_Ryzen9_7950X	RTX_4070Ti	56.3	66.7	177.4	225	501	1344	3117.5	910.5	66.2	63.72	146.46
2024-08-09 15:00:00	WS03	Intel_i7-13700K	RTX_4060Ti	76.7	71.2	142.8	185.4	396.8	2425	1346.7	1562.7	72	28.43	226.98
2024-08-09 16:00:00	WS01	Intel_i9-13900K	RTX_4080	54.7	65.4	143.4	283.4	507.6	3491	3339.1	227.8	59	19.18	263.08
2024-08-09 16:00:00	WS02	AMD_Ryzen9_7950X	RTX_4070Ti	84	58.3	77.4	212.2	363.6	2810	917.8	1988	43.7	29.18	451.63
2024-08-09 16:00:00	WS03	Intel_i7-13700K	RTX_4060Ti	71.6	67.7	116.2	177.8	353.8	3025	2340.4	200.8	93.3	2.8	38.32
2024-08-09 17:00:00	WS01	Intel_i9-13900K	RTX_4080	66.5	84.1	179.8	309	547.8	3192	3070.5	1900.5	93.3	87.61	335.35
2024-08-09 17:00:00	WS02	AMD_Ryzen9_7950X	RTX_4070Ti	65.2	70.9	108.9	240.2	438.2	1915	3335.6	694.5	78.7	66.8	421.47
2024-08-09 17:00:00	WS03	Intel_i7-13700K	RTX_4060Ti	63.8	88.7	111.4	114.6	279.5	2057	990.3	843.6	45.1	72.4	429.49
2024-08-10 9:00:00	WS01	Intel_i9-13900K	RTX_4080	75.9	63.8	74.9	95.3	264.8	2156	2521.8	294.4	73.9	64.52	244.72
2024-08-10 9:00:00	WS02	AMD_Ryzen9_7950X	RTX_4070Ti	46.9	79.9	149.2	238.6	459.2	1642	3230.5	544.3	86.1	80.97	392.75
2024-08-10 9:00:00	WS03	Intel_i7-13700K	RTX_4060Ti	49.1	50.6	153.1	164	378.9	2898	1674.6	258.7	89.4	69.08	187.95
2024-08-10 10:00:00	WS01	Intel_i9-13900K	RTX_4080	79.7	57.4	100.4	257.1	420.6	2780	3353.1	779.4	48.5	66.15	369.1
2024-08-10 10:00:00	WS02	AMD_Ryzen9_7950X	RTX_4070Ti	59.5	69.5	117	270.5	484.2	2499	490.1	1108.8	47.7	94.13	94.05
2024-08-10 10:00:00	WS03	Intel_i7-13700K	RTX_4060Ti	76.9	68.5	79.3	131.4	264.7	1405	303.5	210.4	55.3	52.37	20.78
2024-08-10 11:00:00	WS01	Intel_i9-13900K	RTX_4080	75.6	71.3	115.9	244.6	451.3	2563	1323.7	1384.7	53.6	68.98	112.22
2024-08-10 11:00:00	WS02	AMD_Ryzen9_7950X	RTX_4070Ti	67.4	59.2	134.7	125.2	359.6	1471	1969.3	1655.5	53.3	39.63	406.83
2024-08-10 11:00:00	WS03	Intel_i7-13700K	RTX_4060Ti	84.7	74.9	93.6	221	396.7	3347	1023.2	1220.8	84.7	50.23	73.41
2024-08-10 14:00:00	WS01	Intel_i9-13900K	RTX_4080	84.2	68.1	101.3	145.5	313.5	1780	1712.2	1806.4	50.4	6.28	76.1
2024-08-10 14:00:00	WS02	AMD_Ryzen9_7950X	RTX_4070Ti	81.6	65.7	135.2	146.4	359.8	1319	2146.5	790.2	91.1	3.78	151.97
2024-08-10 14:00:00	WS03	Intel_i7-13700K	RTX_4060Ti	66	88.9	158.9	115.3	366.4	2391	1478.6	1970.3	67.6	53.66	285.27
2024-08-10 15:00:00	WS01	Intel_i9-13900K	RTX_4080	67.1	57.1	95.8	262.2	427.4	2193	379.2	1469.3	77.6	79.87	345.23
2024-08-10 15:00:00	WS02	AMD_Ryzen9_7950X	RTX_4070Ti	46.7	87.9	117.7	220.6	422.6	1381	2102.2	229.5	44.4	14.7	94.93
2024-08-10 15:00:00	WS03	Intel_i7-13700K	RTX_4060Ti	75.1	63.6	76.1	113.2	273.5	2649	366.1	797.4	55.3	33.15	420.91
2024-08-10 16:00:00	WS01	Intel_i9-13900K	RTX_4080	73.6	76.8	84	135.2	269.6	3401	3022.7	931.4	66.2	8.65	31.7
2024-08-10 16:00:00	WS02	AMD_Ryzen9_7950X	RTX_4070Ti	46.8	57	175.9	183.4	433.1	2375	2684.5	955.4	81.1	24.74	215.95
2024-08-10 16:00:00	WS03	Intel_i7-13700K	RTX_4060Ti	83.2	85.2	100.6	145.3	327.7	1517	2739.9	1643.2	94.4	14.89	492.27
2024-08-10 17:00:00	WS01	Intel_i9-13900K	RTX_4080	66.8	76.6	105.7	141.8	319.8	2980	3359.1	988.2	43	36.2	174.71
2024-08-10 17:00:00	WS02	AMD_Ryzen9_7950X	RTX_4070Ti	52	74.8	166.8	146.6	380.5	2918	1954.8	320.3	51.3	91.24	341.77
2024-08-10 17:00:00	WS03	Intel_i7-13700K	RTX_4060Ti	80.2	56	174.6	167.8	417.5	3328	764.5	1252.7	77.9	3.08	274.01
2024-08-11 9:00:00	WS01	Intel_i9-13900K	RTX_4080	55.7	55.1	154.2	159.2	364.4	2889	1631.8	164.1	67.4	62.36	338.95
2024-08-11 9:00:00	WS02	AMD_Ryzen9_7950X	RTX_4070Ti	83.9	76.1	139.5	282	486.5	2607	1121.5	1660.2	65.8	65.75	482.06
2024-08-11 9:00:00	WS03	Intel_i7-13700K	RTX_4060Ti	47.8	59.2	77.7	274	436.4	2900	2821.4	1676	51.6	67.7	69.61
2024-08-11 10:00:00	WS01	Intel_i9-13900K	RTX_4080	51.3	82.2	101.5	254	427	2145	2044.4	595.5	63.5	29.38	259.21
2024-08-11 10:00:00	WS02	AMD_Ryzen9_7950X	RTX_4070Ti	73.3	82.3	157	83.5	333.3	3472	2409.6	1031.7	66.2	38.42	342.22
2024-08-11 10:00:00	WS03	Intel_i7-13700K	RTX_4060Ti	72.8	68.9	69	125	275.7	1833	1422.2	409.3	81	18.13	277.15
2024-08-11 11:00:00	WS01	Intel_i9-13900K	RTX_4080	62.6	56.5	163.2	309.1	549.7	3201	948	1952.9	91.4	89.19	358.46
2024-08-11 11:00:00	WS02	AMD_Ryzen9_7950X	RTX_4070Ti	57.3	88.6	69.8	235.7	396.7	1210	2575.7	1382.4	46.4	82.35	333.2
2024-08-11 11:00:00	WS03	Intel_i7-13700K	RTX_4060Ti	77.7	58.8	141.1	250.7	459.1	1787	742.3	700	41.5	8.24	43.27
2024-08-11 14:00:00	WS01	Intel_i9-13900K	RTX_4080	49.8	87.4	123.5	81.3	257	1216	236.3	1750.4	49.8	98.83	182.68
2024-08-11 14:00:00	WS02	AMD_Ryzen9_7950X	RTX_4070Ti	50.3	56.7	127.3	136.4	349.6	2770	3452	146.1	71.4	4	215.21
2024-08-11 14:00:00	WS03	Intel_i7-13700K	RTX_4060Ti	47.8	67.9	161.1	83.7	299.4	3125	3035.3	403.6	84.5	82.62	448.98
2024-08-11 15:00:00	WS01	Intel_i9-13900K	RTX_4080	69.6	54	79	196.9	354.3	2806	1523.6	163.7	62.2	53.55	365.19
2024-08-11 15:00:00	WS02	AMD_Ryzen9_7950X	RTX_4070Ti	59.6	78.7	154.6	123.9	375.9	2006	511.8	88.8	85.6	35.49	81.1
2024-08-11 15:00:00	WS03	Intel_i7-13700K	RTX_4060Ti	57.2	84.8	66.8	277.4	441.8	1718	2622.8	1580	92.3	93.38	349.02
2024-08-11 16:00:00	WS01	Intel_i9-13900K	RTX_4080	59	83.8	96.7	101.1	296.3	2950	2168.6	551.5	82.2	74.57	218.48
2024-08-11 16:00:00	WS02	AMD_Ryzen9_7950X	RTX_4070Ti	57	71.5	108.6	175.2	365.6	2241	1499.9	1721	46.6	17.42	254.99
2024-08-11 16:00:00	WS03	Intel_i7-13700K	RTX_4060Ti	45.3	50.2	169	83.2	337.1	2067	2684.1	1928.3	54.5	45.29	139.25
2024-08-11 17:00:00	WS01	Intel_i9-13900K	RTX_4080	74.3	50.7	119.6	201.8	380.3	1939	600.7	1701.8	91.8	68.83	346.45
2024-08-11 17:00:00	WS02	AMD_Ryzen9_7950X	RTX_4070Ti	53.9	67.1	153.6	119.5	359.6	2056	2550.3	573.7	42.4	34.89	63.71
2024-08-11 17:00:00	WS03	Intel_i7-13700K	RTX_4060Ti	64.8	64.8	127	181.2	398.9	1521	243.8	1320.4	42	88.83	301.24
2024-08-12 9:00:00	WS01	Intel_i9-13900K	RTX_4080	79.1	54.9	168.2	119	373.8	3246	2168.5	515.5	51.8	95.5	478.75
2024-08-12 9:00:00	WS02	AMD_Ryzen9_7950X	RTX_4070Ti	65.3	73.1	97.8	110.8	307.1	2792	3376.9	1796	44.7	32.68	351.16
2024-08-12 9:00:00	WS03	Intel_i7-13700K	RTX_4060Ti	70.3	77	70.5	84.5	229	3240	2725.9	948.8	45.4	69.27	59.28
2024-08-12 10:00:00	WS01	Intel_i9-13900K	RTX_4080	82.2	58.9	148.3	112.6	320.5	1422	2362	1098.1	55.1	39.43	466.75
2024-08-12 10:00:00	WS02	AMD_Ryzen9_7950X	RTX_4070Ti	57.8	54.2	87.8	210	360	2702	2530.7	1816.4	56.4	11.81	470.79
2024-08-12 10:00:00	WS03	Intel_i7-13700K	RTX_4060Ti	52.1	59	174.4	257.6	531.5	3057	256.2	966.4	84.5	96.2	227.16
2024-08-12 11:00:00	WS01	Intel_i9-13900K	RTX_4080	54.1	84.8	141	96	308.1	1988	1465.5	724.7	83.4	82.8	245.76
2024-08-12 11:00:00	WS02	AMD_Ryzen9_7950X	RTX_4070Ti	52.4	73.1	74.1	89.1	221	2789	661.1	1313.6	65.7	42.42	388.42
2024-08-12 11:00:00	WS03	Intel_i7-13700K	RTX_4060Ti	74.1	74.2	135.6	80.1	300.5	2431	493.8	895.6	85.1	2.06	484.97
2024-08-12 14:00:00	WS01	Intel_i9-13900K	RTX_4080	60.4	84.6	76.5	276.8	446.3	1965	1972.2	302.8	44.8	2.72	243
2024-08-12 14:00:00	WS02	AMD_Ryzen9_7950X	RTX_4070Ti	65.1	62.2	106.5	274.1	431.7	3219	1194	1977.8	78	20.62	479.1
2024-08-12 14:00:00	WS03	Intel_i7-13700K	RTX_4060Ti	68.1	89.3	80.5	231.1	382	1586	1854.4	838.4	76.3	32.66	200.37
2024-08-12 15:00:00	WS01	Intel_i9-13900K	RTX_4080	62.3	60	101.5	146	327.1	2764	3283.4	1351.6	49.3	3.84	405.56
2024-08-12 15:00:00	WS02	AMD_Ryzen9_7950X	RTX_4070Ti	75.7	85.6	130.9	116.8	336.4	3365	2730.9	156.2	50.9	83.48	269.68
2024-08-12 15:00:00	WS03	Intel_i7-13700K	RTX_4060Ti	71.6	78.3	154.4	168.4	404.1	2206	963.5	615.2	45.3	85.82	24.4
2024-08-12 16:00:00	WS01	Intel_i9-13900K	RTX_4080	65.7	83.7	98.4	213.8	389.5	1549	3138.4	1675.9	89.7	44.62	494.32
2024-08-12 16:00:00	WS02	AMD_Ryzen9_7950X	RTX_4070Ti	82.4	83.8	158.2	186.2	433.6	2381	260.1	1186.7	77.7	81.19	73.15
2024-08-12 16:00:00	WS03	Intel_i7-13700K	RTX_4060Ti	83.3	53.2	129	172.7	375.4	3211	1636.5	232.9	40.4	29.16	91.38
2024-08-12 17:00:00	WS01	Intel_i9-13900K	RTX_4080	83.6	69.7	90.2	95.9	251.6	3063	2673.3	560.3	66.1	61.72	253.48
2024-08-12 17:00:00	WS02	AMD_Ryzen9_7950X	RTX_4070Ti	70.6	50.2	156.1	86.8	293.7	1569	874	165	86.1	64.18	362.11
2024-08-12 17:00:00	WS03	Intel_i7-13700K	RTX_4060Ti	56.1	71.9	67.1	299.8	420.9	2212	2937.8	1553.1	71.4	11.79	331.95
2024-08-13 9:00:00	WS01	Intel_i9-13900K	RTX_4080	67.3	79.1	74	116	278.4	1803	1006.3	537.1	64.7	42.63	148.05
2024-08-13 9:00:00	WS02	AMD_Ryzen9_7950X	RTX_4070Ti	60.1	70.7	170.8	291.6	527.9	3497	2049.6	242.4	89.7	63.89	373.45
2024-08-13 9:00:00	WS03	Intel_i7-13700K	RTX_4060Ti	52.8	86.5	173.6	229	474.8	3196	3105.5	1864.4	74.6	59.46	149.29
2024-08-13 10:00:00	WS01	Intel_i9-13900K	RTX_4080	63.5	89.8	78.7	124.4	286.8	1261	3043.4	1587.3	52.3	52.69	70
2024-08-13 10:00:00	WS02	AMD_Ryzen9_7950X	RTX_4070Ti	74.8	63.9	78.9	192.8	353.5	2750	1947.7	187.4	60.7	41.73	310.4
2024-08-13 10:00:00	WS03	Intel_i7-13700K	RTX_4060Ti	49.7	79.2	131	216	404.9	3074	3055.6	1364.4	77.1	50.73	318.86
2024-08-13 11:00:00	WS01	Intel_i9-13900K	RTX_4080	72.8	65.1	117.4	297.2	479.4	3407	2593.3	773.8	72.8	44.79	476.98
2024-08-13 11:00:00	WS02	AMD_Ryzen9_7950X	RTX_4070Ti	69	86.4	121.4	195.8	401.8	3276	153.3	1809.8	57.5	73.5	208.68
2024-08-13 11:00:00	WS03	Intel_i7-13700K	RTX_4060Ti	50.3	76.2	93.5	194	379.4	2117	2024.2	594.1	82.5	69.43	463.66
2024-08-13 14:00:00	WS01	Intel_i9-13900K	RTX_4080	73.8	67.4	129.7	177	373.6	1413	1619	1307.3	70	94.01	134.45
2024-08-13 14:00:00	WS02	AMD_Ryzen9_7950X	RTX_4070Ti	61.1	79.8	151.9	117.3	367.9	2060	560	534.7	40.2	33.89	400.09
2024-08-13 14:00:00	WS03	Intel_i7-13700K	RTX_4060Ti	72.2	73.4	156.9	201.9	453.2	1873	3442.8	1562.7	91.8	59.25	409.33
2024-08-13 15:00:00	WS01	Intel_i9-13900K	RTX_4080	58.3	80.1	159	175.6	422.4	1425	1841	1098.1	67.4	68.68	222.13
2024-08-13 15:00:00	WS02	AMD_Ryzen9_7950X	RTX_4070Ti	74.3	79	160.7	241.4	491.3	1241	1519.3	417.4	76.4	9.23	371.74
2024-08-13 15:00:00	WS03	Intel_i7-13700K	RTX_4060Ti	54	62.3	136.8	215.1	426.5	3060	110.4	1114.6	88.9	54.58	201.52
2024-08-13 16:00:00	WS01	Intel_i9-13900K	RTX_4080	50	78.1	151.8	118	350.3	2495	2917.7	785.4	54.1	42.83	416.03
2024-08-13 16:00:00	WS02	AMD_Ryzen9_7950X	RTX_4070Ti	84	84.3	176.5	140.1	387.5	1778	2245.9	1569.7	82.5	96.43	93.36
2024-08-13 16:00:00	WS03	Intel_i7-13700K	RTX_4060Ti	45.4	74.3	83.9	239.5	376.2	2210	585.1	247	88.1	40.42	227.17
2024-08-13 17:00:00	WS01	Intel_i9-13900K	RTX_4080	47.5	84.6	73.8	191.6	338.6	1229	1010.4	700.5	73.6	80.41	83.56
2024-08-13 17:00:00	WS02	AMD_Ryzen9_7950X	RTX_4070Ti	80.6	69.1	74	203.8	358.2	1291	609.5	203.6	45.8	55.97	325.68
2024-08-13 17:00:00	WS03	Intel_i7-13700K	RTX_4060Ti	46.3	51.4	170.7	172.3	436.4	1568	1710.5	626	91.6	48.77	354.84
2024-08-14 9:00:00	WS01	Intel_i9-13900K	RTX_4080	81.5	61.2	161.1	162.9	389	1551	2842.3	407.4	53.6	21.44	492.31
2024-08-14 9:00:00	WS02	AMD_Ryzen9_7950X	RTX_4070Ti	59.6	53	156.3	261.2	504.8	1556	1286.4	850.8	50.6	69.34	194.01
2024-08-14 9:00:00	WS03	Intel_i7-13700K	RTX_4060Ti	54.3	66.5	100.4	175.9	327.3	3028	3286.6	560.7	57.9	90.03	161.95
2024-08-14 10:00:00	WS01	Intel_i9-13900K	RTX_4080	71.1	52.6	130.2	179.2	371	2263	1667.5	1623.8	75.8	61.72	422.87
2024-08-14 10:00:00	WS02	AMD_Ryzen9_7950X	RTX_4070Ti	70	77.1	120.8	230	441.9	2051	1000.1	652.4	58.8	28.13	428.87
2024-08-14 10:00:00	WS03	Intel_i7-13700K	RTX_4060Ti	66.9	67.3	153.7	95.6	340.3	2085	1276.7	97.8	41	27.28	481.91
2024-08-14 11:00:00	WS01	Intel_i9-13900K	RTX_4080	74.4	53	124.9	89.4	308.7	2054	2135.2	1222	54.2	73.45	185.18
2024-08-14 11:00:00	WS02	AMD_Ryzen9_7950X	RTX_4070Ti	76.2	58.2	170.5	100.6	322.8	1624	3043.1	887.1	92.4	90.51	143.73
2024-08-14 11:00:00	WS03	Intel_i7-13700K	RTX_4060Ti	75.1	88.6	95.5	193.3	340.1	3497	433.2	1611.6	75.6	36.87	465.26
2024-08-14 14:00:00	WS01	Intel_i9-13900K	RTX_4080	48.8	65.3	89.3	216	392	1820	2340	1645.6	84	13.58	293.35
2024-08-14 14:00:00	WS02	AMD_Ryzen9_7950X	RTX_4070Ti	53.8	84.8	114.3	197.5	401.1	1655	3440	1732.5	73.4	71.12	489.41
2024-08-14 14:00:00	WS03	Intel_i7-13700K	RTX_4060Ti	74.7	55.6	153.5	298.4	512.5	1308	1553.9	1748.4	81.7	12.15	109.86
2024-08-14 15:00:00	WS01	Intel_i9-13900K	RTX_4080	81.9	76.2	84.5	167.4	322.6	1565	1778.1	830	77.5	57.74	8.9
2024-08-14 15:00:00	WS02	AMD_Ryzen9_7950X	RTX_4070Ti	69.8	53.4	119.3	227.1	442.2	1811	906.3	1894.6	78.7	56.94	128.21
2024-08-14 15:00:00	WS03	Intel_i7-13700K	RTX_4060Ti	53.4	58.3	169.2	139.3	380.1	3425	3018.1	1453.1	79.5	98.18	350.54
2024-08-14 16:00:00	WS01	Intel_i9-13900K	RTX_4080	70.3	80.9	147.7	319.4	551.7	2239	452	1597.1	76.6	9.92	417.14
2024-08-14 16:00:00	WS02	AMD_Ryzen9_7950X	RTX_4070Ti	67	71.3	135.1	121.6	333.5	1726	1086.8	803	48.9	91.82	203.09
2024-08-14 16:00:00	WS03	Intel_i7-13700K	RTX_4060Ti	60	73.9	65.4	205.6	363.7	2366	2289.1	1408	94.9	66.31	322.61
2024-08-14 17:00:00	WS01	Intel_i9-13900K	RTX_4080	80.1	55.7	147.4	132.2	336.6	1765	957.5	1719.4	51	98.51	280.33
2024-08-14 17:00:00	WS02	AMD_Ryzen9_7950X	RTX_4070Ti	53.6	70.5	74	161.7	290.9	2602	3497.3	1871	82.8	94.2	273.04
2024-08-14 17:00:00	WS03	Intel_i7-13700K	RTX_4060Ti	64.1	74.4	96.9	191.7	373.4	3013	1542.5	468.9	54.8	1.35	231.83
2024-08-15 9:00:00	WS01	Intel_i9-13900K	RTX_4080	57	79.3	109.5	157.2	354.5	2088	700.4	531.1	47.1	30.59	137.97
2024-08-15 9:00:00	WS02	AMD_Ryzen9_7950X	RTX_4070Ti	66.5	59.3	148.6	108.5	354.6	2711	1185.5	60.1	70.3	70.04	227.54
2024-08-15 9:00:00	WS03	Intel_i7-13700K	RTX_4060Ti	57.7	82.4	121.8	252.1	463.1	2519	2373.9	103.8	63.5	18.61	396.89
2024-08-15 10:00:00	WS01	Intel_i9-13900K	RTX_4080	45	78.2	173	124.9	362.9	3037	1608	293.6	73.7	29.24	463.38
2024-08-15 10:00:00	WS02	AMD_Ryzen9_7950X	RTX_4070Ti	51.6	70.7	132.2	111	299.1	1904	3247.2	1749.4	77.7	68.16	7.87
2024-08-15 10:00:00	WS03	Intel_i7-13700K	RTX_4060Ti	75.1	72	148.7	286.4	513.1	1392	1829.6	91.6	66.1	50.72	7.14
2024-08-15 11:00:00	WS01	Intel_i9-13900K	RTX_4080	65.1	85.9	84.7	88.6	264.7	2659	701.6	274.3	75.6	80.35	140.5
2024-08-15 11:00:00	WS02	AMD_Ryzen9_7950X	RTX_4070Ti	50.8	75.4	143.1	197.9	395.1	1403	2581.2	1005.3	82.8	13.94	423.71
2024-08-15 11:00:00	WS03	Intel_i7-13700K	RTX_4060Ti	68.2	56.7	75	83.7	242.3	1887	675.9	1215.5	90.8	14.48	183.75
2024-08-15 14:00:00	WS01	Intel_i9-13900K	RTX_4080	63.5	89	130.6	203	409.9	2563	2782	1398	80.7	25.81	109.78
2024-08-15 14:00:00	WS02	AMD_Ryzen9_7950X	RTX_4070Ti	62.2	51.4	85.5	121	259	1218	3009.3	962.2	75.3	2.24	243.18
2024-08-15 14:00:00	WS03	Intel_i7-13700K	RTX_4060Ti	66.4	69.6	155.5	91.8	316.3	2542	604.6	793.4	67.8	89.19	283.21
2024-08-15 15:00:00	WS01	Intel_i9-13900K	RTX_4080	68.4	82.9	83.6	241.9	402.6	1679	3316.6	214.3	50.3	64.97	257.56
2024-08-15 15:00:00	WS02	AMD_Ryzen9_7950X	RTX_4070Ti	81.7	88.5	67.5	217.4	366.1	3070	3386.8	615	55.4	11.85	390.73
2024-08-15 15:00:00	WS03	Intel_i7-13700K	RTX_4060Ti	49.4	89.7	168.3	136.3	369.4	3251	2550.3	533.8	46.9	35.05	338.21
2024-08-15 16:00:00	WS01	Intel_i9-13900K	RTX_4080	71.5	50.9	77.2	155.9	311.9	3273	1049.6	1394.7	54.8	23.7	71.98
2024-08-15 16:00:00	WS02	AMD_Ryzen9_7950X	RTX_4070Ti	67.6	77.4	115.8	301.1	488.2	3208	353	658.9	91.7	66.06	96.15
2024-08-15 16:00:00	WS03	Intel_i7-13700K	RTX_4060Ti	77.9	82.9	144.3	295.4	523.4	2527	2830.9	209.4	72	44.49	435.42
2024-08-15 17:00:00	WS01	Intel_i9-13900K	RTX_4080	64.9	51.8	178.3	224	456.5	1392	889.4	417.9	62.1	23.05	177.92
2024-08-15 17:00:00	WS02	AMD_Ryzen9_7950X	RTX_4070Ti	50.9	75	119.1	128.5	298.2	2586	2661.2	219	57.6	96.27	465.81
2024-08-15 17:00:00	WS03	Intel_i7-13700K	RTX_4060Ti	70.8	67.4	93.5	303	495.7	2314	2366.8	1106.8	43.1	11.88	174.71
2024-08-16 9:00:00	WS01	Intel_i9-13900K	RTX_4080	50.8	86.1	78.3	282.6	445.7	3248	2210.3	709.1	54.1	71.24	61.77
2024-08-16 9:00:00	WS02	AMD_Ryzen9_7950X	RTX_4070Ti	50.9	78.4	102.4	219.4	377.7	2040	891.4	1325.7	63.3	55.32	142.91
2024-08-16 9:00:00	WS03	Intel_i7-13700K	RTX_4060Ti	48.5	81.6	168.6	85.6	342.4	1202	2479.8	1155.3	43.2	12.59	58.22
2024-08-16 10:00:00	WS01	Intel_i9-13900K	RTX_4080	80.9	59.9	83.9	145.7	293.2	1850	1407.1	1557.5	93.1	57.29	368.35
2024-08-16 10:00:00	WS02	AMD_Ryzen9_7950X	RTX_4070Ti	48.2	70.6	136.9	200.3	419.3	3195	1802	1344.6	87.2	7.44	227.82
2024-08-16 10:00:00	WS03	Intel_i7-13700K	RTX_4060Ti	49.5	61.4	92.4	219	406.5	1367	3134.5	1801.5	54.8	60.64	132
2024-08-16 11:00:00	WS01	Intel_i9-13900K	RTX_4080	83.2	58.2	177.1	148.1	388.8	3348	258.7	1762.9	41.8	1.57	295.35
2024-08-16 11:00:00	WS02	AMD_Ryzen9_7950X	RTX_4070Ti	61	71.6	134.3	248.4	442.1	1980	391.6	967.7	92.8	17.68	400.62
2024-08-16 11:00:00	WS03	Intel_i7-13700K	RTX_4060Ti	56.5	80.5	161.1	137	350.5	2621	109.9	1149.7	71.6	3.68	473.46
2024-08-16 14:00:00	WS01	Intel_i9-13900K	RTX_4080	56.1	70.6	71.9	187.4	312.2	1628	1601.5	782.9	45.4	80.65	496.43
2024-08-16 14:00:00	WS02	AMD_Ryzen9_7950X	RTX_4070Ti	69.2	83.2	67.9	171.8	300.5	3243	1083.6	579.5	78	71.57	101.87
2024-08-16 14:00:00	WS03	Intel_i7-13700K	RTX_4060Ti	52.5	71	164.8	255.4	489.5	2560	970.7	1151.2	53.5	91.95	477.95
2024-08-16 15:00:00	WS01	Intel_i9-13900K	RTX_4080	49.2	55.9	178.9	204.1	458.7	1708	124.6	1274.1	83.9	74.41	437.23
2024-08-16 15:00:00	WS02	AMD_Ryzen9_7950X	RTX_4070Ti	84.7	78.2	142.2	122.2	318.4	3101	235.4	1640.2	41.3	63.12	264.99
2024-08-16 15:00:00	WS03	Intel_i7-13700K	RTX_4060Ti	63.6	67	93.7	252.4	412.5	3375	1950.5	215.5	80.7	83.64	326.89
2024-08-16 16:00:00	WS01	Intel_i9-13900K	RTX_4080	51.6	67.6	113.1	291.8	497.5	3434	200.2	1995.1	87.3	31.79	135.31
2024-08-16 16:00:00	WS02	AMD_Ryzen9_7950X	RTX_4070Ti	63.7	81.3	156.6	84.7	304	1769	2835.2	723.2	64.4	41.72	250.99
2024-08-16 16:00:00	WS03	Intel_i7-13700K	RTX_4060Ti	52.3	60.3	165.6	210.8	466.3	3004	2031.8	1957.5	59.4	59.91	36.56
2024-08-16 17:00:00	WS01	Intel_i9-13900K	RTX_4080	67.9	86.1	67.1	282.8	449.2	2283	195.4	1763	92.6	34.14	465.77
2024-08-16 17:00:00	WS02	AMD_Ryzen9_7950X	RTX_4070Ti	57	84.2	113.6	235.8	445.6	1792	2916.1	871	53.5	90.42	309.43
2024-08-16 17:00:00	WS03	Intel_i7-13700K	RTX_4060Ti	77.7	88	150.1	270.6	519.5	1397	1655.5	837.2	80.9	49.12	352.28
2024-08-17 9:00:00	WS01	Intel_i9-13900K	RTX_4080	78.9	75.8	85.9	312.2	460.1	2513	1734.8	1207.8	40.5	92.19	176.85
2024-08-17 9:00:00	WS02	AMD_Ryzen9_7950X	RTX_4070Ti	67.3	54.1	80.1	168.5	301.5	3136	1588.1	505.9	52.3	5.22	399.73
2024-08-17 9:00:00	WS03	Intel_i7-13700K	RTX_4060Ti	61.9	70.5	165.6	216.5	481.7	3082	507.2	1564	62.8	21.43	454.36
2024-08-17 10:00:00	WS01	Intel_i9-13900K	RTX_4080	70.8	64.3	168.9	80.3	322.3	3032	689.6	862.5	58.5	7.67	449.18
2024-08-17 10:00:00	WS02	AMD_Ryzen9_7950X	RTX_4070Ti	50.1	88.8	76.3	160.5	326.5	1759	2905.3	1844.8	88.5	9.14	493.71
2024-08-17 10:00:00	WS03	Intel_i7-13700K	RTX_4060Ti	83.8	72	89.6	235.1	417.1	1435	275.2	682.4	90.5	23.05	141.33
2024-08-17 11:00:00	WS01	Intel_i9-13900K	RTX_4080	84.9	78.9	119.2	154.1	362.3	1584	1951.4	1553.5	79.5	37.85	120.06
2024-08-17 11:00:00	WS02	AMD_Ryzen9_7950X	RTX_4070Ti	75.4	63.6	98.9	201.7	366.8	2898	704.2	1688.7	80.6	88.3	173.04
2024-08-17 11:00:00	WS03	Intel_i7-13700K	RTX_4060Ti	72.5	81.1	94.7	304.1	491.2	2173	1387.6	1147.3	46.1	15.86	353.31
2024-08-17 14:00:00	WS01	Intel_i9-13900K	RTX_4080	82.4	66.6	106.8	205	399.4	2749	1405.6	1316.5	51.5	5.67	497.4
2024-08-17 14:00:00	WS02	AMD_Ryzen9_7950X	RTX_4070Ti	51.4	67.4	177.9	251.1	504.7	3110	110.6	1048.2	87.8	9.28	351.89
2024-08-17 14:00:00	WS03	Intel_i7-13700K	RTX_4060Ti	80.9	83.2	103.7	143.1	337.4	1558	3152.2	1898.4	81.4	10.94	56.4
2024-08-17 15:00:00	WS01	Intel_i9-13900K	RTX_4080	66.8	88.5	144.6	149.7	387	1519	1695.1	1441	72.6	31.11	496.92
2024-08-17 15:00:00	WS02	AMD_Ryzen9_7950X	RTX_4070Ti	73.4	75.2	166.5	294.9	548.2	2743	611.8	443.2	64.8	11.22	245.33
2024-08-17 15:00:00	WS03	Intel_i7-13700K	RTX_4060Ti	75	51.7	100.1	168	366.7	2299	515.3	1960	64.4	38.68	489.85
2024-08-17 16:00:00	WS01	Intel_i9-13900K	RTX_4080	77.4	78.8	84.9	318.7	456	1734	728.7	1957.2	47.1	96.82	227.8
2024-08-17 16:00:00	WS02	AMD_Ryzen9_7950X	RTX_4070Ti	61.1	65.4	91.2	132.1	309.8	2656	3214.8	1631.6	74.2	45.71	373.13
2024-08-17 16:00:00	WS03	Intel_i7-13700K	RTX_4060Ti	81.7	52.6	101.4	310.1	492.2	3010	2656.7	67	83.6	61.94	342.4
2024-08-17 17:00:00	WS01	Intel_i9-13900K	RTX_4080	53.5	52.2	158.4	183	404.2	1394	2256.9	1442.3	83.4	73.04	51.25
2024-08-17 17:00:00	WS02	AMD_Ryzen9_7950X	RTX_4070Ti	81.8	83.4	164.3	138.9	355.2	1364	2182.7	273.7	92.6	76.83	199.22
2024-08-17 17:00:00	WS03	Intel_i7-13700K	RTX_4060Ti	46.9	63.3	139.6	91.2	310.1	2785	3154.8	1092.9	62	35.29	15.33
2024-08-18 9:00:00	WS01	Intel_i9-13900K	RTX_4080	66.9	73.9	89.2	244.6	392.9	3081	2726.6	1568.8	52.7	57.8	95.42
2024-08-18 9:00:00	WS02	AMD_Ryzen9_7950X	RTX_4070Ti	69	56.7	155.8	123.5	342.7	3427	1950.9	1861	67	99.74	301.29
2024-08-18 9:00:00	WS03	Intel_i7-13700K	RTX_4060Ti	74	67.4	118.2	270.6	454.5	2073	2044	1927.1	92.5	55.86	54.51
2024-08-18 10:00:00	WS01	Intel_i9-13900K	RTX_4080	61.9	80.5	84.1	237.5	386.4	2168	981.2	560.2	78.7	97.08	434.21
2024-08-18 10:00:00	WS02	AMD_Ryzen9_7950X	RTX_4070Ti	83	66.2	148.6	143.7	382.6	3428	2414.4	285.1	48.7	17.17	323.24
2024-08-18 10:00:00	WS03	Intel_i7-13700K	RTX_4060Ti	55.7	60.8	130.9	149.5	353.1	2437	1922	1074.3	83.2	40.11	311.54
2024-08-18 11:00:00	WS01	Intel_i9-13900K	RTX_4080	79.9	62.4	176.6	99.3	339	1683	2239.7	953.8	74.1	59.06	132.08
2024-08-18 11:00:00	WS02	AMD_Ryzen9_7950X	RTX_4070Ti	60.2	52.2	72.4	128.7	280.1	2305	896.6	1093.4	64.2	78.79	333.25
2024-08-18 11:00:00	WS03	Intel_i7-13700K	RTX_4060Ti	49.6	80.6	89.3	224.3	379.7	2702	2615.3	1904.7	90.6	89.74	363.57
2024-08-18 14:00:00	WS01	Intel_i9-13900K	RTX_4080	76.1	83.4	115.8	281.3	447.6	2892	2799.5	910.7	87.3	22.56	472.19
2024-08-18 14:00:00	WS02	AMD_Ryzen9_7950X	RTX_4070Ti	83.5	68.4	68	284.7	433.3	2075	968.1	1140.6	48.8	71.73	175.11
2024-08-18 14:00:00	WS03	Intel_i7-13700K	RTX_4060Ti	82.9	58.5	78.3	223.8	390.1	1979	1966.6	358.5	91.4	56.88	46.51
2024-08-18 15:00:00	WS01	Intel_i9-13900K	RTX_4080	78.6	58.4	170.6	156.9	399.6	3249	1131.5	1295.2	57.7	2.08	23.22
2024-08-18 15:00:00	WS02	AMD_Ryzen9_7950X	RTX_4070Ti	65.4	63.8	143.7	143.6	344	3257	1234.5	1550.6	74.9	16.94	237.39
2024-08-18 15:00:00	WS03	Intel_i7-13700K	RTX_4060Ti	82.5	80.1	171.5	242	507.3	1925	1153.2	1645.1	85.6	95.88	155.99
2024-08-18 16:00:00	WS01	Intel_i9-13900K	RTX_4080	79.9	66.4	159.9	164.2	409.6	2299	2115.4	932.2	51.2	4.46	151.55
2024-08-18 16:00:00	WS02	AMD_Ryzen9_7950X	RTX_4070Ti	60.4	58.5	127.6	157.1	348.9	1213	403.5	1328.1	47.7	90.85	487.19
2024-08-18 16:00:00	WS03	Intel_i7-13700K	RTX_4060Ti	77	75.9	122.8	214.4	397.4	1724	3404.5	1921.3	88.2	25.26	279.07
2024-08-18 17:00:00	WS01	Intel_i9-13900K	RTX_4080	65.8	78.5	67.7	215.8	341.1	1959	615.2	127.2	79.5	92.35	439.1
2024-08-18 17:00:00	WS02	AMD_Ryzen9_7950X	RTX_4070Ti	77.4	67.1	170.3	222.1	444.7	2854	3060.7	442.6	70.1	55.72	192.18
2024-08-18 17:00:00	WS03	Intel_i7-13700K	RTX_4060Ti	61.4	61.6	143.6	84.4	278.4	3169	1758.3	689.1	86.9	58.45	207.71
2024-08-19 9:00:00	WS01	Intel_i9-13900K	RTX_4080	59.6	83.2	105.3	84.4	245.5	1571	839.1	698.2	50.4	12.7	172.36
2024-08-19 9:00:00	WS02	AMD_Ryzen9_7950X	RTX_4070Ti	55.1	89.8	114.6	142	328.1	2111	1681	881.1	74.9	91.66	152.73
2024-08-19 9:00:00	WS03	Intel_i7-13700K	RTX_4060Ti	45.9	75.2	95.8	122.1	273.9	2266	3193.1	694.4	92.5	70.09	94.37
2024-08-19 10:00:00	WS01	Intel_i9-13900K	RTX_4080	80.6	63.9	101.8	134.5	291.3	3459	2955.4	1764.5	59.3	1.08	196.82
2024-08-19 10:00:00	WS02	AMD_Ryzen9_7950X	RTX_4070Ti	82	61.4	107.2	164.6	347.9	2054	2572.7	154.9	48.7	98.54	253.93
2024-08-19 10:00:00	WS03	Intel_i7-13700K	RTX_4060Ti	76.3	73.1	175.5	219.2	484.4	3379	2256.5	1140.1	79.1	41.22	197.13
2024-08-19 11:00:00	WS01	Intel_i9-13900K	RTX_4080	68.1	50.6	68.6	231.8	367.4	1937	1902.8	605.9	57.1	20.37	160.44
2024-08-19 11:00:00	WS02	AMD_Ryzen9_7950X	RTX_4070Ti	71.4	79.9	113.9	307.7	515	1591	1569.4	1585.4	93.3	65.61	13.84
2024-08-19 11:00:00	WS03	Intel_i7-13700K	RTX_4060Ti	70.5	69.9	95	113.4	259.9	2631	280	1317.2	56.2	78.86	443.84
2024-08-19 14:00:00	WS01	Intel_i9-13900K	RTX_4080	62.7	74.6	91.1	298.3	463.1	3497	1842.8	212.5	91.2	51.27	294.92
2024-08-19 14:00:00	WS02	AMD_Ryzen9_7950X	RTX_4070Ti	82.5	80.9	67.8	166.1	297.2	2412	1990.8	921.9	55.5	5.36	56.85
2024-08-19 14:00:00	WS03	Intel_i7-13700K	RTX_4060Ti	57.3	88.7	94.9	243.2	431.1	3322	1674	1638.9	81.8	84.86	43.37
2024-08-19 15:00:00	WS01	Intel_i9-13900K	RTX_4080	72.9	66	132.7	118.5	330.8	2017	1650.8	1547.4	41.9	7.24	279.56
2024-08-19 15:00:00	WS02	AMD_Ryzen9_7950X	RTX_4070Ti	56.3	50.6	145.4	283.2	513.1	2141	139	1265	93.8	58.6	238.12
2024-08-19 15:00:00	WS03	Intel_i7-13700K	RTX_4060Ti	70.6	54	76.8	155.5	332	1961	2708.4	1785.7	56.6	47.26	472.58
2024-08-19 16:00:00	WS01	Intel_i9-13900K	RTX_4080	60.2	82.9	117.5	104.6	288.9	3021	1051.7	845.8	60.6	96.32	280.13
2024-08-19 16:00:00	WS02	AMD_Ryzen9_7950X	RTX_4070Ti	78.1	58.2	116	170.7	348.5	1478	2320.4	1426.5	45.2	41.08	261.37
2024-08-19 16:00:00	WS03	Intel_i7-13700K	RTX_4060Ti	68.5	64.9	166.1	154.6	416	1681	1562.9	1013.2	67	17.23	206.35
2024-08-19 17:00:00	WS01	Intel_i9-13900K	RTX_4080	54.9	79.3	88.5	157.9	296.9	1535	192	1333.1	84.2	56.11	105.54
2024-08-19 17:00:00	WS02	AMD_Ryzen9_7950X	RTX_4070Ti	49.7	60.7	141.7	96.2	291.7	1547	405.1	302	84.4	65.05	407.06
2024-08-19 17:00:00	WS03	Intel_i7-13700K	RTX_4060Ti	63.7	78	75.7	155.2	304.7	2986	428	1196.7	84.6	88.73	98.47
2024-08-20 9:00:00	WS01	Intel_i9-13900K	RTX_4080	65	57.4	72.8	141.8	304.8	3407	624	1718.9	66.3	1.87	484.4
2024-08-20 9:00:00	WS02	AMD_Ryzen9_7950X	RTX_4070Ti	75	51.7	85.8	204.2	379.3	3037	1015.4	426.5	78.2	17.19	140.88
2024-08-20 9:00:00	WS03	Intel_i7-13700K	RTX_4060Ti	72.1	77.2	72	121.3	274.5	1642	2239.6	1656.6	76.4	40.45	221
2024-08-20 10:00:00	WS01	Intel_i9-13900K	RTX_4080	70	86.9	65.2	266	389.9	3080	607	1578.2	82.6	70.38	361.48
2024-08-20 10:00:00	WS02	AMD_Ryzen9_7950X	RTX_4070Ti	65.9	67.5	67.9	291.1	456.1	2186	807.5	1949.3	81.5	28.39	119.14
2024-08-20 10:00:00	WS03	Intel_i7-13700K	RTX_4060Ti	62.6	64.4	167.3	211.7	457.5	1283	2439.9	1911.1	79.6	32.9	351.73
2024-08-20 11:00:00	WS01	Intel_i9-13900K	RTX_4080	68.8	51.8	80.9	152.8	283.8	1829	1632.5	440.3	78.1	66.24	278.33
2024-08-20 11:00:00	WS02	AMD_Ryzen9_7950X	RTX_4070Ti	81.3	86.3	136.1	151.1	371.4	2401	2845.9	942.7	43	29.35	166.5
2024-08-20 11:00:00	WS03	Intel_i7-13700K	RTX_4060Ti	58.8	85.8	137.8	120	352.5	1273	2944.1	891	89.3	77.26	432.74
2024-08-20 14:00:00	WS01	Intel_i9-13900K	RTX_4080	55	70.7	66.3	243.9	360.9	1905	2119.9	1095.9	63.2	48.69	397.17
2024-08-20 14:00:00	WS02	AMD_Ryzen9_7950X	RTX_4070Ti	50.6	60.7	101.1	155.2	306.5	1803	607.4	1907.6	46.7	51.89	56.23
2024-08-20 14:00:00	WS03	Intel_i7-13700K	RTX_4060Ti	69.9	58.2	174.4	276.7	542.1	1914	2537.4	341.5	49.2	15.22	155.96
2024-08-20 15:00:00	WS01	Intel_i9-13900K	RTX_4080	50.5	52.9	153.5	174.1	380.5	2077	1991.1	1871.5	76.7	26.17	273.92
2024-08-20 15:00:00	WS02	AMD_Ryzen9_7950X	RTX_4070Ti	70.9	60.8	172.8	120	376.3	2079	2431.6	423.5	49.7	94	154.04
2024-08-20 15:00:00	WS03	Intel_i7-13700K	RTX_4060Ti	75.2	89.5	78.7	220.1	371	1385	1828.3	232.9	68	20.48	468.66
2024-08-20 16:00:00	WS01	Intel_i9-13900K	RTX_4080	81.3	59.6	91.1	304.8	480.5	1931	374.3	556.9	76.4	82.72	132.39
2024-08-20 16:00:00	WS02	AMD_Ryzen9_7950X	RTX_4070Ti	50.2	69.1	147.2	289.6	536.3	3216	2827.3	1555.9	49.1	18.34	174.9
2024-08-20 16:00:00	WS03	Intel_i7-13700K	RTX_4060Ti	72.3	68.1	68.7	198	342.5	2693	2302.4	1073.1	83.1	44.36	138.07
2024-08-20 17:00:00	WS01	Intel_i9-13900K	RTX_4080	53.9	79.4	151.5	293.2	544.2	2839	2339.7	1669.9	83	25.41	321.33
2024-08-20 17:00:00	WS02	AMD_Ryzen9_7950X	RTX_4070Ti	63.2	59.7	115	239.4	428.5	2688	3344.6	743.7	68.5	90.58	477.71
2024-08-20 17:00:00	WS03	Intel_i7-13700K	RTX_4060Ti	74.1	86.5	101.5	281.7	444.5	2561	3485.8	1028	67.4	97.05	483.42
2024-08-21 9:00:00	WS01	Intel_i9-13900K	RTX_4080	52.4	71.4	172	259.6	527.3	2392	2756.5	159.2	64	73.41	341.13
2024-08-21 9:00:00	WS02	AMD_Ryzen9_7950X	RTX_4070Ti	63.3	80.5	174.5	120.5	392	3348	507.3	1499.1	89.6	46.68	317.83
2024-08-21 9:00:00	WS03	Intel_i7-13700K	RTX_4060Ti	51.2	71.6	166.1	271.4	505.2	1854	991.4	309	65	43.24	435.69
2024-08-21 10:00:00	WS01	Intel_i9-13900K	RTX_4080	73.7	85.9	116.4	93	283.2	1293	316.4	920.1	75.1	33.96	198.77
2024-08-21 10:00:00	WS02	AMD_Ryzen9_7950X	RTX_4070Ti	63.4	61.8	93.5	106.9	294.9	3056	2532.6	1739.7	54.3	60.88	304.72
2024-08-21 10:00:00	WS03	Intel_i7-13700K	RTX_4060Ti	65.3	89.5	155.3	197.8	409.3	2832	1759.9	1008.7	89.3	74.12	260.05
2024-08-21 11:00:00	WS01	Intel_i9-13900K	RTX_4080	54.4	82.4	177.4	316.2	572.4	1755	845	1368.9	40.1	92.06	282.23
2024-08-21 11:00:00	WS02	AMD_Ryzen9_7950X	RTX_4070Ti	54	54.8	126.3	273.3	455.6	2511	2503.3	1590.5	41	81.09	310.43
2024-08-21 11:00:00	WS03	Intel_i7-13700K	RTX_4060Ti	52.8	81.1	91.4	306.4	494.6	1979	2655.1	575.5	45.8	92.24	223.31
2024-08-21 14:00:00	WS01	Intel_i9-13900K	RTX_4080	53.8	56	146.8	168.6	400.1	2308	1972.8	1054	87.2	90.95	275
2024-08-21 14:00:00	WS02	AMD_Ryzen9_7950X	RTX_4070Ti	75.8	71.6	145.7	215.6	460.7	3094	876.1	1403.7	75.3	14.18	417.61
2024-08-21 14:00:00	WS03	Intel_i7-13700K	RTX_4060Ti	66	74.9	81.5	205.3	380.9	3409	1446.8	1754.7	45.2	4.86	93.37
2024-08-21 15:00:00	WS01	Intel_i9-13900K	RTX_4080	56.1	67.2	117.9	179.5	357.2	1365	2712.5	1108.5	86.8	58.3	457.09
2024-08-21 15:00:00	WS02	AMD_Ryzen9_7950X	RTX_4070Ti	75.2	71.8	120.2	192.2	381.4	3402	2649.3	1701.1	85.1	27.98	140.67
2024-08-21 15:00:00	WS03	Intel_i7-13700K	RTX_4060Ti	47.6	71.8	74.4	105.4	242.9	1881	1597.2	1945.2	57.8	88.9	118.13
2024-08-21 16:00:00	WS01	Intel_i9-13900K	RTX_4080	74.5	89.7	150.9	206.1	413.8	3260	1124.8	1715.8	40.9	16.97	367.21
2024-08-21 16:00:00	WS02	AMD_Ryzen9_7950X	RTX_4070Ti	82.1	87	85.7	245.9	423.2	1848	489.8	720.5	92.4	49.23	480.05
2024-08-21 16:00:00	WS03	Intel_i7-13700K	RTX_4060Ti	83.8	85.6	81.9	96.6	234.5	2291	853.5	182.2	61.2	95.86	120.76
2024-08-21 17:00:00	WS01	Intel_i9-13900K	RTX_4080	51.3	68.5	152.1	270.7	494.8	3105	1598.6	263.7	71.5	70.34	206.66
2024-08-21 17:00:00	WS02	AMD_Ryzen9_7950X	RTX_4070Ti	59.1	78.1	99.6	174.6	360.7	3003	1073.9	1531.1	43.4	38.72	271.43
2024-08-21 17:00:00	WS03	Intel_i7-13700K	RTX_4060Ti	55.4	75.9	174.8	267.5	522.1	3205	419.1	1405.3	81.6	40.65	83.35
2024-08-22 9:00:00	WS01	Intel_i9-13900K	RTX_4080	50	53.7	122.2	260.5	452.2	1279	1207.2	1524.5	72.8	91.49	494.8
2024-08-22 9:00:00	WS02	AMD_Ryzen9_7950X	RTX_4070Ti	81.4	53.4	66.5	87.7	246.7	3128	1937.5	1946.8	46.4	83.79	416.73
2024-08-22 9:00:00	WS03	Intel_i7-13700K	RTX_4060Ti	51.3	66.3	119.8	140	339.1	3185	2408.1	142.9	90.1	19.41	32.99
2024-08-22 10:00:00	WS01	Intel_i9-13900K	RTX_4080	65.6	75	91.6	241.8	391.4	2257	2304.8	1753.6	54.6	69.66	364.6
2024-08-22 10:00:00	WS02	AMD_Ryzen9_7950X	RTX_4070Ti	56.3	61.3	120.5	118.5	314.9	3224	2510.6	1681	56	79.91	409.14
2024-08-22 10:00:00	WS03	Intel_i7-13700K	RTX_4060Ti	74.2	68.4	158.8	189.3	399.3	2805	1997.4	926.2	82.4	74.82	67.21
2024-08-22 11:00:00	WS01	Intel_i9-13900K	RTX_4080	45.2	80.9	78.9	193.4	352.8	3378	3053.1	422.6	60.7	82.4	69.8
2024-08-22 11:00:00	WS02	AMD_Ryzen9_7950X	RTX_4070Ti	84.1	74.2	168.2	308.5	572.3	3430	1774	1726.1	67.2	3.88	39.64
2024-08-22 11:00:00	WS03	Intel_i7-13700K	RTX_4060Ti	65	53.1	173.8	306.2	574.9	2089	1174.6	1833.2	79.3	55.98	185.84
2024-08-22 14:00:00	WS01	Intel_i9-13900K	RTX_4080	64.1	51.3	175.4	173.3	407.2	2529	2670.2	1485.4	73.4	20.01	212.55
2024-08-22 14:00:00	WS02	AMD_Ryzen9_7950X	RTX_4070Ti	76.9	80.9	164.5	149.7	388.6	1950	2811.7	408	90.2	26.16	363.34
2024-08-22 14:00:00	WS03	Intel_i7-13700K	RTX_4060Ti	49	56.7	166.9	111.8	330.9	2205	733.1	1146.9	43.8	16.51	382.15
2024-08-22 15:00:00	WS01	Intel_i9-13900K	RTX_4080	49.7	61.7	170.1	175.4	416.4	3110	1844.4	100.7	93.4	49.53	300.39
2024-08-22 15:00:00	WS02	AMD_Ryzen9_7950X	RTX_4070Ti	55.7	74.6	89.8	318.1	475.4	2072	1755.3	1778.7	77.5	94.63	132.65
2024-08-22 15:00:00	WS03	Intel_i7-13700K	RTX_4060Ti	49.5	79.5	76.7	222.9	368.6	1608	1992.5	1635.6	43.8	16.18	256.83
2024-08-22 16:00:00	WS01	Intel_i9-13900K	RTX_4080	84.2	89.7	151.2	164.1	404.8	2576	410	1161.5	42.2	93.68	272.09
2024-08-22 16:00:00	WS02	AMD_Ryzen9_7950X	RTX_4070Ti	75.2	63.9	157.7	219.7	438.1	2232	285.3	1764.2	42.6	46.72	432.96
2024-08-22 16:00:00	WS03	Intel_i7-13700K	RTX_4060Ti	67	78.3	177.1	228.1	463.4	2591	1706.8	1470.9	78.9	5.68	455.07
2024-08-22 17:00:00	WS01	Intel_i9-13900K	RTX_4080	58.5	59.9	147.6	108.2	313.6	1956	3359.8	379	54.8	29.26	390.6
2024-08-22 17:00:00	WS02	AMD_Ryzen9_7950X	RTX_4070Ti	77.4	87.2	136.9	139.3	326.9	2499	1955.9	694.1	83	47.47	222.95
2024-08-22 17:00:00	WS03	Intel_i7-13700K	RTX_4060Ti	54.5	65	141.7	204.8	424.7	3017	1185.8	207	51.1	1.44	215.98
2024-08-23 9:00:00	WS01	Intel_i9-13900K	RTX_4080	61.2	69.3	171	83.1	338.8	1357	1660.6	960.2	47.5	62.11	363.37
2024-08-23 9:00:00	WS02	AMD_Ryzen9_7950X	RTX_4070Ti	65	61	66.7	176	307	2657	1132.6	99.5	79.5	59.91	456.87
2024-08-23 9:00:00	WS03	Intel_i7-13700K	RTX_4060Ti	69.5	65.3	67.2	278.9	433.5	2350	2005.4	188.3	75.2	57.49	404.9
2024-08-23 10:00:00	WS01	Intel_i9-13900K	RTX_4080	66.5	83.5	147	88.1	291.8	2158	3416.9	1810.2	44.5	49.27	153.53
2024-08-23 10:00:00	WS02	AMD_Ryzen9_7950X	RTX_4070Ti	82.5	70.4	111.7	179.7	353.5	3413	2599.9	732.7	53.9	96.4	239.91
2024-08-23 10:00:00	WS03	Intel_i7-13700K	RTX_4060Ti	71.4	81.8	95.2	160.9	341	3194	1373.6	423.3	64.1	42.79	435.44
2024-08-23 11:00:00	WS01	Intel_i9-13900K	RTX_4080	80.2	51.3	142.4	143.1	355.4	1512	2668.7	539.3	77.5	97.37	56.47
2024-08-23 11:00:00	WS02	AMD_Ryzen9_7950X	RTX_4070Ti	52.2	63.4	125.7	250.8	456.8	2675	3489.8	1036	57.6	88.88	297.27
2024-08-23 11:00:00	WS03	Intel_i7-13700K	RTX_4060Ti	71.7	89.8	172.3	281.4	525	2917	1850.9	134.1	62.3	8.73	289.31
2024-08-23 14:00:00	WS01	Intel_i9-13900K	RTX_4080	83.3	85.9	128.7	148.6	342.4	3144	760.1	402.3	66.1	45.81	256.89
2024-08-23 14:00:00	WS02	AMD_Ryzen9_7950X	RTX_4070Ti	57.9	62.7	97.8	194.5	376.4	1295	1449.2	1065.8	75.1	34.85	172.95
2024-08-23 14:00:00	WS03	Intel_i7-13700K	RTX_4060Ti	73.9	76.8	100.9	269.9	463.9	2361	2659.5	1452.2	91.1	85.5	354.48
2024-08-23 15:00:00	WS01	Intel_i9-13900K	RTX_4080	57.3	89	73.2	277.8	422.3	1815	1707.5	150	44.6	64.6	409.25
2024-08-23 15:00:00	WS02	AMD_Ryzen9_7950X	RTX_4070Ti	84.4	56.5	111.1	261.5	450.8	1532	1935.4	1653.3	46.9	98.72	296
2024-08-23 15:00:00	WS03	Intel_i7-13700K	RTX_4060Ti	46.1	72.3	94.3	137.2	286.6	2336	3269.8	1856.1	42.1	97.57	203.91
2024-08-23 16:00:00	WS01	Intel_i9-13900K	RTX_4080	57.4	81.2	164.1	137.3	368.1	3406	816	1065.4	79.9	23.26	328.69
2024-08-23 16:00:00	WS02	AMD_Ryzen9_7950X	RTX_4070Ti	55.5	60	82.8	284.2	442.6	1874	1805.8	1875	74.7	74.79	470.71
2024-08-23 16:00:00	WS03	Intel_i7-13700K	RTX_4060Ti	77.3	67.2	102	142.1	324.6	1559	218.9	91.5	48.3	54.16	45.8
2024-08-23 17:00:00	WS01	Intel_i9-13900K	RTX_4080	46.6	58.2	84.3	180.4	335.2	1568	1686.1	75.5	79.5	82.67	399.1
2024-08-23 17:00:00	WS02	AMD_Ryzen9_7950X	RTX_4070Ti	57.3	75	146	294.3	509.9	1788	3341.5	1404.8	82.8	35.22	78.12
2024-08-23 17:00:00	WS03	Intel_i7-13700K	RTX_4060Ti	74.3	80.5	172.4	118.8	344.3	1548	624	1635.3	71.6	36.79	104.66
2024-08-24 9:00:00	WS01	Intel_i9-13900K	RTX_4080	53.1	63.1	132.3	294	525.1	1499	3360.4	954.8	61.7	40.04	62.54
2024-08-24 9:00:00	WS02	AMD_Ryzen9_7950X	RTX_4070Ti	51.7	55.5	151.5	125.6	353.6	1648	2888.6	144.5	81.3	88.39	27
2024-08-24 9:00:00	WS03	Intel_i7-13700K	RTX_4060Ti	62.5	80.2	169.3	154	374.3	2105	1106.5	1140.3	60.6	57.88	246.25
2024-08-24 10:00:00	WS01	Intel_i9-13900K	RTX_4080	57.9	68.2	152.3	300.5	507.6	1740	3365.5	484.1	87.1	85.52	117
2024-08-24 10:00:00	WS02	AMD_Ryzen9_7950X	RTX_4070Ti	68.9	65.1	76.9	197.6	328.1	1322	2955	1935.1	52.2	35.5	152.59
2024-08-24 10:00:00	WS03	Intel_i7-13700K	RTX_4060Ti	60.2	72.4	149.7	246.7	472.8	3492	735.8	1905.4	73.5	45.93	436.84
2024-08-24 11:00:00	WS01	Intel_i9-13900K	RTX_4080	52.7	75.9	116.2	174.4	348.6	3353	1085.6	1267.6	86.4	98.54	111.65
2024-08-24 11:00:00	WS02	AMD_Ryzen9_7950X	RTX_4070Ti	59.4	86.9	140.4	316	509.8	1471	2336.2	1358	71.2	9.01	462.58
2024-08-24 11:00:00	WS03	Intel_i7-13700K	RTX_4060Ti	68.7	73.6	79.9	125.9	300.8	2696	904.5	64.7	82.6	39.38	139.43
2024-08-24 14:00:00	WS01	Intel_i9-13900K	RTX_4080	74.2	52.3	156	229.7	450.2	2249	1326.8	1341.9	71.2	26.72	78.17
2024-08-24 14:00:00	WS02	AMD_Ryzen9_7950X	RTX_4070Ti	82.2	50.2	69.3	262.7	407.2	3151	105.6	931.5	53.6	74.83	217.62
2024-08-24 14:00:00	WS03	Intel_i7-13700K	RTX_4060Ti	78.9	87.7	72.7	309.5	437.2	1225	215.2	844.1	66.7	47.68	76.41
2024-08-24 15:00:00	WS01	Intel_i9-13900K	RTX_4080	46.6	52.4	97.7	183.6	346.3	2621	2404.2	695.7	63.8	70.75	194.96
2024-08-24 15:00:00	WS02	AMD_Ryzen9_7950X	RTX_4070Ti	50.7	56.6	71.3	259.1	396.5	2290	1062.9	234.5	44.9	35.37	431.75
2024-08-24 15:00:00	WS03	Intel_i7-13700K	RTX_4060Ti	64.9	74	81.5	132	306.9	2885	2663.8	1679.1	65.6	1.91	193.05
2024-08-24 16:00:00	WS01	Intel_i9-13900K	RTX_4080	72.2	75.8	81.3	137.7	306.9	1969	3319.8	1283.8	71.7	88.75	443.25
2024-08-24 16:00:00	WS02	AMD_Ryzen9_7950X	RTX_4070Ti	48.3	85.1	138.1	93.1	304.4	1295	235.4	1066.1	78.4	69.02	226.1
2024-08-24 16:00:00	WS03	Intel_i7-13700K	RTX_4060Ti	50.2	85	165.9	166.9	393.5	1845	1664.2	1473.1	51.9	24.19	349.89
2024-08-24 17:00:00	WS01	Intel_i9-13900K	RTX_4080	60.8	81.9	164.6	161	396.9	2052	1133.9	461.3	53	74.91	371.36
2024-08-24 17:00:00	WS02	AMD_Ryzen9_7950X	RTX_4070Ti	80.8	59.3	65.3	142.4	305.1	2251	1541.7	758.8	82.8	3.96	267.46
2024-08-24 17:00:00	WS03	Intel_i7-13700K	RTX_4060Ti	76.8	89.1	150.1	295.8	500.2	2491	2463.4	170.3	72.2	11.41	26.59
2024-08-25 9:00:00	WS01	Intel_i9-13900K	RTX_4080	81.1	77.7	67.3	261.3	389.4	1346	1336.1	134.3	69.7	81.94	295.79
2024-08-25 9:00:00	WS02	AMD_Ryzen9_7950X	RTX_4070Ti	77.1	82.8	69.7	219.2	359.3	1280	286.5	1081.6	66.4	95.73	254.39
2024-08-25 9:00:00	WS03	Intel_i7-13700K	RTX_4060Ti	71.7	65.7	102.6	241	401.4	2639	729.2	955.6	61.5	35.82	171.11
2024-08-25 10:00:00	WS01	Intel_i9-13900K	RTX_4080	72.7	83.7	166.9	154.8	378.8	1918	1780.5	715.5	44.8	21.81	402.84
2024-08-25 10:00:00	WS02	AMD_Ryzen9_7950X	RTX_4070Ti	50.2	66.3	115.7	226.3	398.9	1966	2694.3	387.5	63.3	6.74	480.65
2024-08-25 10:00:00	WS03	Intel_i7-13700K	RTX_4060Ti	59.2	57.6	156.1	314.1	550.7	3043	357.4	611.1	81.1	73.39	351.72
2024-08-25 11:00:00	WS01	Intel_i9-13900K	RTX_4080	71.6	68.3	122.4	229.5	407.9	2238	272.5	1199.7	68.5	71.41	110.51
2024-08-25 11:00:00	WS02	AMD_Ryzen9_7950X	RTX_4070Ti	50.9	59.2	72.8	197.7	352.5	2035	841.5	960.6	74.7	91.37	491.48
2024-08-25 11:00:00	WS03	Intel_i7-13700K	RTX_4060Ti	71	58.7	165.4	252.1	489.2	3396	1310.5	328.6	88.5	43.68	181.31
2024-08-25 14:00:00	WS01	Intel_i9-13900K	RTX_4080	82	75.2	109.7	312.2	503	1477	1274	1291.7	70.5	49.44	319.51
2024-08-25 14:00:00	WS02	AMD_Ryzen9_7950X	RTX_4070Ti	70.6	78.5	151.6	302.4	554	1621	3227.1	1355.2	77.2	87.76	159.42
2024-08-25 14:00:00	WS03	Intel_i7-13700K	RTX_4060Ti	79.6	87.8	125.3	250.6	446.3	3114	1493.3	1266.9	65.3	3.33	200.94
2024-08-25 15:00:00	WS01	Intel_i9-13900K	RTX_4080	49	78.7	174	164.7	428.9	1377	1778.7	633.1	72.7	54.96	283.39
2024-08-25 15:00:00	WS02	AMD_Ryzen9_7950X	RTX_4070Ti	61.1	80.2	165.4	292.5	512.2	3472	1894.4	103.7	66.8	73.66	222
2024-08-25 15:00:00	WS03	Intel_i7-13700K	RTX_4060Ti	50	68.2	65.9	99	224.2	2898	1823.8	1301.4	59.6	41.19	325.83
2024-08-25 16:00:00	WS01	Intel_i9-13900K	RTX_4080	55.4	52.4	70.6	233.4	402.9	1595	1472.9	1548.1	66.5	61.4	174.93
2024-08-25 16:00:00	WS02	AMD_Ryzen9_7950X	RTX_4070Ti	54.9	80.6	163.3	290.3	543	1475	2155.8	1776.6	79.1	9.27	368.46
2024-08-25 16:00:00	WS03	Intel_i7-13700K	RTX_4060Ti	72.7	76.6	84.9	249.5	386	3140	2757.7	295.7	92.3	37.18	416.73
2024-08-25 17:00:00	WS01	Intel_i9-13900K	RTX_4080	49.8	57.2	158.3	273.7	492.1	2425	1829.6	1149.2	85.3	7.08	207.81
2024-08-25 17:00:00	WS02	AMD_Ryzen9_7950X	RTX_4070Ti	55.1	82	179.3	290.1	541.5	1522	2606.3	1309.8	55.4	98.58	108.72
2024-08-25 17:00:00	WS03	Intel_i7-13700K	RTX_4060Ti	77.5	81.6	125.4	172.7	392.5	3063	3063.3	1321.3	71.1	50	470.09
2024-08-26 9:00:00	WS01	Intel_i9-13900K	RTX_4080	53.4	50.8	101.7	301.3	471.1	1976	471.4	257.9	93.5	15.71	149.69
2024-08-26 9:00:00	WS02	AMD_Ryzen9_7950X	RTX_4070Ti	62.7	88.4	131.4	199.9	394.1	1623	902.3	1320	84.1	93.31	142.76
2024-08-26 9:00:00	WS03	Intel_i7-13700K	RTX_4060Ti	45.3	85.9	112.4	260.3	446.8	3479	2942.8	799.9	47.1	59.14	99.98
2024-08-26 10:00:00	WS01	Intel_i9-13900K	RTX_4080	66.9	54.4	75.1	290.6	460.9	2158	2662.5	598.8	75.8	78.09	416.17
2024-08-26 10:00:00	WS02	AMD_Ryzen9_7950X	RTX_4070Ti	76.2	82.7	115.7	207.7	385.9	2620	2365.9	1060.2	58.1	30.83	92.51
2024-08-26 10:00:00	WS03	Intel_i7-13700K	RTX_4060Ti	51.5	78.8	177.6	244.6	478.7	3469	3444	875.9	63.9	49.01	171.2
2024-08-26 11:00:00	WS01	Intel_i9-13900K	RTX_4080	62.9	57.7	148.6	276.2	487.5	2310	1293	1880.8	79.2	59.29	205.76
2024-08-26 11:00:00	WS02	AMD_Ryzen9_7950X	RTX_4070Ti	64.6	75.6	72.5	280.3	445.3	3480	753.7	861	79.8	30.23	417.99
2024-08-26 11:00:00	WS03	Intel_i7-13700K	RTX_4060Ti	64.6	50.8	142.1	141.5	350.2	2616	3491.6	411.3	52.6	98.36	172.12
2024-08-26 14:00:00	WS01	Intel_i9-13900K	RTX_4080	72.5	72.6	117.5	314.6	531.4	2917	1868.7	1934.1	86.2	65.42	375.6
2024-08-26 14:00:00	WS02	AMD_Ryzen9_7950X	RTX_4070Ti	81.1	56.6	168.3	283.7	545.4	2105	1244.6	409.3	93.5	45.28	225.74
2024-08-26 14:00:00	WS03	Intel_i7-13700K	RTX_4060Ti	71	75.6	65.8	135.2	263.7	1653	847.1	979.8	40.5	53.26	249.58
2024-08-26 15:00:00	WS01	Intel_i9-13900K	RTX_4080	72.5	69.6	103.5	119	311.9	1856	3428.2	1819.7	41.8	31.23	318.78
2024-08-26 15:00:00	WS02	AMD_Ryzen9_7950X	RTX_4070Ti	53.6	88.8	80.3	303	435.7	2126	2404.8	1112.7	75.2	55.75	189.6
2024-08-26 15:00:00	WS03	Intel_i7-13700K	RTX_4060Ti	75.7	58.4	161.1	270.5	487.9	2485	2355.3	852.2	69.9	40.89	210.67
2024-08-26 16:00:00	WS01	Intel_i9-13900K	RTX_4080	56.2	80.2	111.8	161.3	341.9	2445	2195.5	1231.2	66.4	69.78	163.94
2024-08-26 16:00:00	WS02	AMD_Ryzen9_7950X	RTX_4070Ti	72.8	83.6	146.6	295.1	506.4	2491	2567.6	532.9	48.9	39.6	251.18
2024-08-26 16:00:00	WS03	Intel_i7-13700K	RTX_4060Ti	64.7	62.6	100.8	293.2	471.1	1563	1811.8	1110.1	76.2	11.77	475.39
2024-08-26 17:00:00	WS01	Intel_i9-13900K	RTX_4080	61	59.8	99.4	270.3	460.2	1534	431.2	556.2	46.2	51.55	151.19
2024-08-26 17:00:00	WS02	AMD_Ryzen9_7950X	RTX_4070Ti	76.7	68.3	152	242.6	457.6	1666	340.2	1365.4	77.2	88.5	472.08
2024-08-26 17:00:00	WS03	Intel_i7-13700K	RTX_4060Ti	62.1	75.7	178.6	175.2	408.6	1943	3256	876.9	77.6	80.48	360.88
2024-08-27 9:00:00	WS01	Intel_i9-13900K	RTX_4080	84	85.7	117.7	272.8	457.9	2020	1845.9	558.4	60.1	17.26	284.81
2024-08-27 9:00:00	WS02	AMD_Ryzen9_7950X	RTX_4070Ti	53.8	76.7	102.4	283	440.8	3378	622	1424.7	88.7	84.74	298.99
2024-08-27 9:00:00	WS03	Intel_i7-13700K	RTX_4060Ti	84.5	69.5	69.2	216.2	357.8	2691	2378	893.9	49.2	56.89	276.35
2024-08-27 10:00:00	WS01	Intel_i9-13900K	RTX_4080	53.7	80.9	99.3	103.4	271.8	2774	2076.9	1489.7	51.3	59.12	188.96
2024-08-27 10:00:00	WS02	AMD_Ryzen9_7950X	RTX_4070Ti	51.6	74.6	157.9	234.2	453.3	3139	3349.3	1519.4	75.2	66.13	308.5
2024-08-27 10:00:00	WS03	Intel_i7-13700K	RTX_4060Ti	65.8	59	152.5	99.3	321.3	3308	1534.2	1395.2	88.7	27.1	410.77
2024-08-27 11:00:00	WS01	Intel_i9-13900K	RTX_4080	66	67.5	125.5	188.1	370.2	3073	315.3	219	45.3	62.1	129.25
2024-08-27 11:00:00	WS02	AMD_Ryzen9_7950X	RTX_4070Ti	49.6	71.9	81.5	260.7	417.1	1536	1814.8	1537	77.8	71.64	174.7
2024-08-27 11:00:00	WS03	Intel_i7-13700K	RTX_4060Ti	73.8	72.2	118.2	308.6	477.8	2313	362.6	175.9	84.3	76.42	293.62
2024-08-27 14:00:00	WS01	Intel_i9-13900K	RTX_4080	73.7	77.9	126.4	156.4	372.2	1700	3211.5	612.9	61.5	31.84	75.22
2024-08-27 14:00:00	WS02	AMD_Ryzen9_7950X	RTX_4070Ti	62.8	51.1	106.2	316.5	514.4	3345	2411	1711.8	86.6	50.64	323.55
2024-08-27 14:00:00	WS03	Intel_i7-13700K	RTX_4060Ti	81.4	76	68.4	107.7	263.3	2615	1639.8	588.4	90	56.1	490.56
2024-08-27 15:00:00	WS01	Intel_i9-13900K	RTX_4080	46.5	62.5	164.9	302.9	530.6	1349	2936	285	87.4	15.92	315.21
2024-08-27 15:00:00	WS02	AMD_Ryzen9_7950X	RTX_4070Ti	55.4	76.2	131.1	271.3	484.4	1931	1461.2	1750.2	45.5	34.16	258.43
2024-08-27 15:00:00	WS03	Intel_i7-13700K	RTX_4060Ti	45.3	67.4	115.9	92.7	305	1729	2606.9	750.1	77.8	60.28	486.42
2024-08-27 16:00:00	WS01	Intel_i9-13900K	RTX_4080	57.9	76.8	160.5	173	391	3363	639.7	1711.9	71.3	50.58	405.13
2024-08-27 16:00:00	WS02	AMD_Ryzen9_7950X	RTX_4070Ti	65.1	69.4	174	239.1	490	2914	1060.8	1541.8	68.5	93.29	42.55
2024-08-27 16:00:00	WS03	Intel_i7-13700K	RTX_4060Ti	52	55.9	97.4	171.1	336	2036	2674.5	132.6	61.6	46.92	116.77
2024-08-27 17:00:00	WS01	Intel_i9-13900K	RTX_4080	50.6	60.8	175.8	130.3	360.6	2206	2976.8	1973.5	83.7	53.84	33.6
2024-08-27 17:00:00	WS02	AMD_Ryzen9_7950X	RTX_4070Ti	57.8	54.1	162.1	118.8	361.9	2347	1791.5	778.8	56.6	49.8	27.13
2024-08-27 17:00:00	WS03	Intel_i7-13700K	RTX_4060Ti	77	72.7	94.3	108.3	271.4	2345	1849.2	1968.7	83.5	87.15	316.91
2024-08-28 9:00:00	WS01	Intel_i9-13900K	RTX_4080	61.2	51.8	115	181.5	363.4	2894	1645.4	1580.9	69	33.96	367.99
2024-08-28 9:00:00	WS02	AMD_Ryzen9_7950X	RTX_4070Ti	57.3	68	103.7	131.7	295.9	2129	2280.9	1867.7	88.1	57.5	108.23
2024-08-28 9:00:00	WS03	Intel_i7-13700K	RTX_4060Ti	60.1	50.9	155.2	302.1	541.7	2826	3446.7	1283.1	79.7	88.02	397.94
2024-08-28 10:00:00	WS01	Intel_i9-13900K	RTX_4080	56.4	55.3	176.7	307.1	543.3	2809	1919.2	926.4	68.8	67.78	228.8
2024-08-28 10:00:00	WS02	AMD_Ryzen9_7950X	RTX_4070Ti	63.7	72	102	291.3	444.4	2366	3350.5	1576.7	78	4.89	419.18
2024-08-28 10:00:00	WS03	Intel_i7-13700K	RTX_4060Ti	58.5	63.1	101.5	173.6	359.6	2059	1428.5	1951.9	70.4	75.78	108.38
2024-08-28 11:00:00	WS01	Intel_i9-13900K	RTX_4080	69.8	81.9	158.3	292.3	511.1	1438	3178	1937.7	50.1	6.61	248.58
2024-08-28 11:00:00	WS02	AMD_Ryzen9_7950X	RTX_4070Ti	75	88.7	128.1	124.6	304.2	3400	1616.3	1879.4	80.5	50.34	27.75
2024-08-28 11:00:00	WS03	Intel_i7-13700K	RTX_4060Ti	75.3	57	88.1	265.3	445.1	2091	2616.5	1278.1	79	35.36	8.39
2024-08-28 14:00:00	WS01	Intel_i9-13900K	RTX_4080	52.1	55.2	160.8	229	470.8	1298	331	457.8	40.8	29.29	442.28
2024-08-28 14:00:00	WS02	AMD_Ryzen9_7950X	RTX_4070Ti	80.3	78.5	141.1	293.3	486.9	3135	2500.1	1223.8	44.3	96.89	491.07
2024-08-28 14:00:00	WS03	Intel_i7-13700K	RTX_4060Ti	69.2	71.5	87.6	315.9	482.5	2478	2218.9	1114.8	48.1	43.83	116.01
2024-08-28 15:00:00	WS01	Intel_i9-13900K	RTX_4080	54.5	50.6	67.2	244.4	408.6	2009	2924	1839.8	81.2	74.97	417.68
2024-08-28 15:00:00	WS02	AMD_Ryzen9_7950X	RTX_4070Ti	52.9	78.1	73.1	252.7	378.9	3243	2389	199.3	55.9	37.12	451.56
2024-08-28 15:00:00	WS03	Intel_i7-13700K	RTX_4060Ti	48.5	76.8	101.7	105.8	263.1	1506	139.7	1413.9	73.5	29.56	449.57
2024-08-28 16:00:00	WS01	Intel_i9-13900K	RTX_4080	76.9	85.8	131.5	119.4	312.7	3208	2627.1	1179.9	90.1	34.95	339.89
2024-08-28 16:00:00	WS02	AMD_Ryzen9_7950X	RTX_4070Ti	84.6	58.4	139.7	90.1	325.1	1358	3485.4	1141.1	83.6	69.15	459.68
2024-08-28 16:00:00	WS03	Intel_i7-13700K	RTX_4060Ti	64.2	59.2	148.6	114	357.3	3238	1120	1493.7	68.5	80.29	49.87
2024-08-28 17:00:00	WS01	Intel_i9-13900K	RTX_4080	80.6	62.4	79.2	202.1	358.1	2457	2689.6	575.4	48.3	25.57	149.34
2024-08-28 17:00:00	WS02	AMD_Ryzen9_7950X	RTX_4070Ti	55.7	80.3	75.6	199	341.2	2276	1716.9	1023.9	48.5	58.79	255.91
2024-08-28 17:00:00	WS03	Intel_i7-13700K	RTX_4060Ti	70.6	53.3	134.3	169.8	399.7	1583	136	1300.4	80.6	45.02	291.16
2024-08-29 9:00:00	WS01	Intel_i9-13900K	RTX_4080	77.4	87.1	92.6	154.5	301.6	1824	3442.5	636.6	59.2	32.88	345
2024-08-29 9:00:00	WS02	AMD_Ryzen9_7950X	RTX_4070Ti	53.1	52.2	108.3	117.8	318.1	2401	1057.5	179.2	70.1	79.53	236.67
2024-08-29 9:00:00	WS03	Intel_i7-13700K	RTX_4060Ti	62.3	76.9	127.1	179.6	391.2	2951	2254.7	904	50.3	95.75	67.04
2024-08-29 10:00:00	WS01	Intel_i9-13900K	RTX_4080	79.8	62.1	153.4	198.2	441.3	3436	2236.5	163.2	45.1	96.62	157.76
2024-08-29 10:00:00	WS02	AMD_Ryzen9_7950X	RTX_4070Ti	46.9	51.2	148.7	116	360.7	1933	819.4	804.5	45.3	48.4	280.98
2024-08-29 10:00:00	WS03	Intel_i7-13700K	RTX_4060Ti	78.8	63	78.7	293	466.3	3268	1846.9	1971.2	57	91.03	471.11
2024-08-29 11:00:00	WS01	Intel_i9-13900K	RTX_4080	78	61	129.8	169.6	351.6	2431	2286.9	1194.4	58.4	99.99	239.99
2024-08-29 11:00:00	WS02	AMD_Ryzen9_7950X	RTX_4070Ti	81.7	86.6	79.5	91.9	235.5	2062	2955	1784.9	85.6	56.33	411.84
2024-08-29 11:00:00	WS03	Intel_i7-13700K	RTX_4060Ti	58.3	55.1	90.8	119.7	297.9	2241	1104.9	504.2	77.3	32.84	327.8
2024-08-29 14:00:00	WS01	Intel_i9-13900K	RTX_4080	79.5	77.3	73.5	131.8	292.7	1261	195.5	515.5	51.8	54.73	103.16
2024-08-29 14:00:00	WS02	AMD_Ryzen9_7950X	RTX_4070Ti	77.2	84.4	115.2	192.4	391.1	2715	1709.4	153.9	67.9	85.98	409.06
2024-08-29 14:00:00	WS03	Intel_i7-13700K	RTX_4060Ti	53.1	70.3	110.2	88.6	253.6	1609	1159.5	716.3	55.4	81.05	155.69
2024-08-29 15:00:00	WS01	Intel_i9-13900K	RTX_4080	81.4	78.6	139.5	200.7	397.8	2459	2903.9	1345.4	64.9	29.35	213.26
2024-08-29 15:00:00	WS02	AMD_Ryzen9_7950X	RTX_4070Ti	56.8	59.3	178.8	93.5	363.1	2088	3161.4	136	76.6	91.9	172.76
2024-08-29 15:00:00	WS03	Intel_i7-13700K	RTX_4060Ti	76.1	70	106.4	203.2	377.1	2605	110.9	1752.5	46.9	16.05	475.76
2024-08-29 16:00:00	WS01	Intel_i9-13900K	RTX_4080	66.4	51.3	151.2	272.9	487.9	1458	3381.3	1326.7	82.1	77.59	224.4
2024-08-29 16:00:00	WS02	AMD_Ryzen9_7950X	RTX_4070Ti	52.8	58.5	85.3	317.4	483.4	2038	2470.4	793	87.3	35.93	204.47
2024-08-29 16:00:00	WS03	Intel_i7-13700K	RTX_4060Ti	67.1	84.7	71.8	117.5	246.1	3376	161.3	420.5	78.9	75.79	477.05
2024-08-29 17:00:00	WS01	Intel_i9-13900K	RTX_4080	72	73.1	145	188	401.5	2069	3018.7	1913.4	80.9	40.22	42.63
2024-08-29 17:00:00	WS02	AMD_Ryzen9_7950X	RTX_4070Ti	52.6	64.8	172.9	103.9	348.5	1885	251.6	1473.8	42.2	45.89	452.77
2024-08-29 17:00:00	WS03	Intel_i7-13700K	RTX_4060Ti	82.2	61	65.6	277.2	432.2	2925	2246.2	245	41.7	72.79	367.62
2024-08-30 9:00:00	WS01	Intel_i9-13900K	RTX_4080	76	84.2	115.7	138	345.3	2962	789.9	235.9	59.8	65.4	124.33
2024-08-30 9:00:00	WS02	AMD_Ryzen9_7950X	RTX_4070Ti	69.7	68.6	171.6	128.5	374.8	2540	546.3	1969.4	85.4	38.19	398.95
2024-08-30 9:00:00	WS03	Intel_i7-13700K	RTX_4060Ti	82.4	56.3	179.9	295.4	557.4	1392	211.9	659.9	50.9	84.08	170.39
2024-08-30 10:00:00	WS01	Intel_i9-13900K	RTX_4080	66.6	71.3	104.5	233.4	397.2	3496	1708	1505.4	40.7	67.43	297.69
2024-08-30 10:00:00	WS02	AMD_Ryzen9_7950X	RTX_4070Ti	59.9	75.8	178	204	445.1	1758	3212	725.5	74.6	93.78	23.83
2024-08-30 10:00:00	WS03	Intel_i7-13700K	RTX_4060Ti	78.4	82.2	100.7	106.5	272.3	1771	3063.6	1432.8	56.3	39.38	120.1
2024-08-30 11:00:00	WS01	Intel_i9-13900K	RTX_4080	80.7	61.1	97.8	192.4	369.8	1965	1748.7	1262	73.7	84.1	373.15
2024-08-30 11:00:00	WS02	AMD_Ryzen9_7950X	RTX_4070Ti	52.9	76.9	159.2	81.4	309	1529	2941.7	1611.5	80.7	47.07	396.19
2024-08-30 11:00:00	WS03	Intel_i7-13700K	RTX_4060Ti	77.5	84.7	86.7	257.5	394.8	2097	950.5	581.3	46.1	90.51	283.36
2024-08-30 14:00:00	WS01	Intel_i9-13900K	RTX_4080	65.5	55.7	109.8	192.9	367.3	2179	2388.3	1817.7	51.3	97.49	317.18
2024-08-30 14:00:00	WS02	AMD_Ryzen9_7950X	RTX_4070Ti	45.5	74.4	91.1	84.8	253.1	1230	855.1	227.1	46.4	30.67	248.33
2024-08-30 14:00:00	WS03	Intel_i7-13700K	RTX_4060Ti	59.9	72.8	126.8	184.9	365.3	2905	3181.4	542.1	56.8	73.89	147.53
2024-08-30 15:00:00	WS01	Intel_i9-13900K	RTX_4080	82.6	63.3	99.6	142.6	329.8	3161	3406.4	1790.3	41.2	51.96	448.24
2024-08-30 15:00:00	WS02	AMD_Ryzen9_7950X	RTX_4070Ti	67.2	71.1	126.3	103.4	299.4	2154	3321.6	1323.2	72	33.38	260.12
2024-08-30 15:00:00	WS03	Intel_i7-13700K	RTX_4060Ti	79.3	51.2	91	279.3	427.5	3184	514.9	792.6	59.2	30.13	269.35
2024-08-30 16:00:00	WS01	Intel_i9-13900K	RTX_4080	62.4	70.8	112.6	262.6	456.8	3424	1609.3	152.5	92.7	17.52	265.01
2024-08-30 16:00:00	WS02	AMD_Ryzen9_7950X	RTX_4070Ti	75.6	80.1	120.4	154.9	338.4	1775	1721.5	1404.1	41.6	38.6	174.71
2024-08-30 16:00:00	WS03	Intel_i7-13700K	RTX_4060Ti	57.9	57.2	107.2	302.5	468	2215	510.3	1040.1	67.7	65.12	361.78
2024-08-30 17:00:00	WS01	Intel_i9-13900K	RTX_4080	74.2	82.7	150.8	268.9	482.4	3314	1874.7	392.9	52.4	63.94	419.11
2024-08-30 17:00:00	WS02	AMD_Ryzen9_7950X	RTX_4070Ti	81.1	51.8	130.9	237.6	443.4	1573	1916.1	1892.4	75.3	90.35	435.01
2024-08-30 17:00:00	WS03	Intel_i7-13700K	RTX_4060Ti	73.9	83.1	81.6	262.3	414.2	1493	2555.7	1940.7	45.2	22.44	134.01
2024-08-31 9:00:00	WS01	Intel_i9-13900K	RTX_4080	52.6	79	119.3	120.5	328.2	2519	1280.2	1652.7	77.9	19.91	317.03
2024-08-31 9:00:00	WS02	AMD_Ryzen9_7950X	RTX_4070Ti	49.8	60.6	163.3	235.2	471.7	3061	2358.1	1989.4	43.1	45.56	129.6
2024-08-31 9:00:00	WS03	Intel_i7-13700K	RTX_4060Ti	50.4	80.1	139.2	317	515.6	2956	1507.9	316.4	74.9	70.57	321.23
2024-08-31 10:00:00	WS01	Intel_i9-13900K	RTX_4080	49.3	50	152.1	300.9	541.4	3034	1045.6	1332.5	55.1	41.74	428.99
2024-08-31 10:00:00	WS02	AMD_Ryzen9_7950X	RTX_4070Ti	68.3	80.1	82.3	169.1	325.8	1979	3442.6	976.3	77.9	23.82	147.79
2024-08-31 10:00:00	WS03	Intel_i7-13700K	RTX_4060Ti	76	65	174	198.9	431.9	2396	1440.1	153.4	43.3	86.53	305.84
2024-08-31 11:00:00	WS01	Intel_i9-13900K	RTX_4080	58.1	58.2	67.4	121.2	276.2	3408	3239.2	815.5	48.2	7.56	92.67
2024-08-31 11:00:00	WS02	AMD_Ryzen9_7950X	RTX_4070Ti	59.4	62.8	179.7	147.5	390.4	2392	2150.9	821.8	67	33.25	76.15
2024-08-31 11:00:00	WS03	Intel_i7-13700K	RTX_4060Ti	61	70.8	99.3	120.1	311.1	3068	2836.1	1572	74	76.71	344.6
2024-08-31 14:00:00	WS01	Intel_i9-13900K	RTX_4080	53.1	86.4	135.5	290.2	495.3	3147	2837.4	1218.9	50.8	22.68	356.81
2024-08-31 14:00:00	WS02	AMD_Ryzen9_7950X	RTX_4070Ti	79.7	84.7	83.8	105.2	255.2	1812	2496.9	862.7	85.7	46	45.13
2024-08-31 14:00:00	WS03	Intel_i7-13700K	RTX_4060Ti	66	74.1	138.9	117.9	327.3	3156	309.1	456.6	43.6	10.13	196.78
2024-08-31 15:00:00	WS01	Intel_i9-13900K	RTX_4080	53.8	81.7	78.8	256.7	408.4	3034	3459.2	1199.9	84.6	30.55	245.84
2024-08-31 15:00:00	WS02	AMD_Ryzen9_7950X	RTX_4070Ti	74.5	51	97.2	134.1	292.5	3012	2586.6	805.3	83.2	46.18	55.11
2024-08-31 15:00:00	WS03	Intel_i7-13700K	RTX_4060Ti	62.4	68.4	82.3	275.2	419.7	2876	2338.9	147.5	62	4.82	493.8
2024-08-31 16:00:00	WS01	Intel_i9-13900K	RTX_4080	68.6	87.9	84.9	250.1	417	3475	2078.1	198.6	67.5	75.72	333.84
2024-08-31 16:00:00	WS02	AMD_Ryzen9_7950X	RTX_4070Ti	59.6	66.7	136.5	97.8	309.5	3058	1984	1520	80.8	15.06	323.14
2024-08-31 16:00:00	WS03	Intel_i7-13700K	RTX_4060Ti	79.4	71	115.3	158.8	357.7	1396	1301.1	1386.9	84.7	62.84	110.04
2024-08-31 17:00:00	WS01	Intel_i9-13900K	RTX_4080	57	86	125.2	273.3	448.6	2404	1624.4	1369	65.1	66.91	435.92
2024-08-31 17:00:00	WS02	AMD_Ryzen9_7950X	RTX_4070Ti	51.5	59.4	139.5	266.2	502.4	1606	1419.1	852.6	48.5	73.38	485.16
2024-08-31 17:00:00	WS03	Intel_i7-13700K	RTX_4060Ti	82.8	71.8	130.9	291	500.4	3410	3468.2	797.4	75.6	88.33	367.52
2024-09-01 9:00:00	WS01	Intel_i9-13900K	RTX_4080	64.6	83.1	91.5	170	323	2724	535.5	515.4	40.6	79.25	229.15
2024-09-01 9:00:00	WS02	AMD_Ryzen9_7950X	RTX_4070Ti	59.7	60.3	139.9	146.2	371.6	3290	886.9	1026	42.8	7.57	162.1
2024-09-01 9:00:00	WS03	Intel_i7-13700K	RTX_4060Ti	51	71.8	80.1	274.5	449.3	3121	2130.6	1971.3	66.6	64.49	292.46
2024-09-01 10:00:00	WS01	Intel_i9-13900K	RTX_4080	65.1	79	143.3	109.7	328.8	2730	1508.4	183.8	63.5	4.97	89.69
2024-09-01 10:00:00	WS02	AMD_Ryzen9_7950X	RTX_4070Ti	70.6	55.2	171.1	86.3	315.9	1935	2410.1	623.7	61.3	9.26	349.79
2024-09-01 10:00:00	WS03	Intel_i7-13700K	RTX_4060Ti	58	68.9	160.2	214.8	444.9	1950	2987.7	742	67.4	6.2	453.93
2024-09-01 11:00:00	WS01	Intel_i9-13900K	RTX_4080	66.8	71.2	87.7	217	364.6	3338	1001.2	1264.1	79.2	19.54	200.72
2024-09-01 11:00:00	WS02	AMD_Ryzen9_7950X	RTX_4070Ti	69	68.2	153.1	218.2	439.6	3020	3416.7	628.2	64.4	83.98	286.1
2024-09-01 11:00:00	WS03	Intel_i7-13700K	RTX_4060Ti	83.2	88	143.1	243.3	480.3	1305	2557	1860.4	56.5	16.28	377.59
2024-09-01 14:00:00	WS01	Intel_i9-13900K	RTX_4080	50.3	60.7	165.6	245.1	501	2891	1661.7	1208.4	53.8	47.66	253
2024-09-01 14:00:00	WS02	AMD_Ryzen9_7950X	RTX_4070Ti	78.6	53.1	114.4	209.7	398.6	1668	2568.9	139.7	90.9	91.84	286.69
2024-09-01 14:00:00	WS03	Intel_i7-13700K	RTX_4060Ti	63.8	65.3	141.9	92.6	292.5	1301	2304.4	537.4	78.5	31.49	69.72
2024-09-01 15:00:00	WS01	Intel_i9-13900K	RTX_4080	65.5	55.5	104.5	123.4	279.4	2473	444.9	1985.1	93.4	65.81	203.7
2024-09-01 15:00:00	WS02	AMD_Ryzen9_7950X	RTX_4070Ti	70.3	54.3	150.2	294.6	503.3	2256	3499.6	1311.1	41.4	26	44.46
2024-09-01 15:00:00	WS03	Intel_i7-13700K	RTX_4060Ti	52.6	81.5	103.3	163.6	333.4	2482	431.6	1564	57.6	71.93	282.45
2024-09-01 16:00:00	WS01	Intel_i9-13900K	RTX_4080	61.9	83.9	173.1	86.3	339.4	1923	1485.9	1046.9	73.9	48.73	339.83
2024-09-01 16:00:00	WS02	AMD_Ryzen9_7950X	RTX_4070Ti	64.6	52.4	148.9	254.3	488.8	1606	1075	433.1	40.6	11.01	121.98
2024-09-01 16:00:00	WS03	Intel_i7-13700K	RTX_4060Ti	52.1	70	107.1	206.9	395.1	3054	232.9	1334.9	84.7	3.11	300.86
2024-09-01 17:00:00	WS01	Intel_i9-13900K	RTX_4080	74.2	71.9	128.5	110.9	328.8	3134	343	552.8	71.8	50	330.15
2024-09-01 17:00:00	WS02	AMD_Ryzen9_7950X	RTX_4070Ti	53.9	66.9	113.7	309.5	475.9	2776	2514.7	1803.8	65.7	32.1	464.36
2024-09-01 17:00:00	WS03	Intel_i7-13700K	RTX_4060Ti	52.6	54	139.1	190.5	422	1352	1243.6	1925.2	69.8	50.46	42.55
2024-09-02 9:00:00	WS01	Intel_i9-13900K	RTX_4080	72.7	77.8	136.7	130.9	355.6	1939	3465.6	1176.1	75.3	6.33	286.34
2024-09-02 9:00:00	WS02	AMD_Ryzen9_7950X	RTX_4070Ti	81.1	79.3	155.3	128.7	381.2	1213	3048.4	542.9	45	67.1	407.34
2024-09-02 9:00:00	WS03	Intel_i7-13700K	RTX_4060Ti	51.6	86.3	154.1	180.3	418.7	2479	2261.3	290.2	40.4	27.14	70.98
2024-09-02 10:00:00	WS01	Intel_i9-13900K	RTX_4080	53.2	55.6	66.6	294.5	445.9	3459	3427.9	760.3	60.6	69.93	348.6
2024-09-02 10:00:00	WS02	AMD_Ryzen9_7950X	RTX_4070Ti	82.5	60.4	120.9	96.1	278.5	1884	3150.6	174	55.7	64.83	201.41
2024-09-02 10:00:00	WS03	Intel_i7-13700K	RTX_4060Ti	57.6	85.9	90.2	248.4	392.8	2225	470.6	1771.1	43.8	92.99	432.95
2024-09-02 11:00:00	WS01	Intel_i9-13900K	RTX_4080	52.1	59	78.3	219.5	376.4	1830	959.1	973.7	78.3	40.45	61.5
2024-09-02 11:00:00	WS02	AMD_Ryzen9_7950X	RTX_4070Ti	56	59.1	138.2	129	319.1	2560	3193.6	1065.4	54.9	85.73	82.24
2024-09-02 11:00:00	WS03	Intel_i7-13700K	RTX_4060Ti	53.4	52.2	130	297.2	517.7	2276	497.6	1978.8	50	20.2	356.4
2024-09-02 14:00:00	WS01	Intel_i9-13900K	RTX_4080	81.5	84.4	172.5	273	537.2	1424	3196.9	1125.4	75.2	58.29	70.09
2024-09-02 14:00:00	WS02	AMD_Ryzen9_7950X	RTX_4070Ti	65.2	51.8	82.4	98.1	241.7	3103	203.8	1351.9	83.3	5.11	325.91
2024-09-02 14:00:00	WS03	Intel_i7-13700K	RTX_4060Ti	65.6	88.9	122.1	228.7	410.5	2880	574.4	942.1	82.4	34.16	73.42
2024-09-02 15:00:00	WS01	Intel_i9-13900K	RTX_4080	59.8	54.7	115.8	244.2	417.3	2575	1232.7	798.1	74.3	24.96	192.81
2024-09-02 15:00:00	WS02	AMD_Ryzen9_7950X	RTX_4070Ti	80	75.8	82.8	203.1	345.7	2412	1918.3	910.2	63.1	87.99	360.84
2024-09-02 15:00:00	WS03	Intel_i7-13700K	RTX_4060Ti	84.1	79.8	80.3	281.7	461.6	2872	2160.9	1792.5	91.1	78.65	83.18
2024-09-02 16:00:00	WS01	Intel_i9-13900K	RTX_4080	50	51.4	159.7	262.3	482.6	2829	3012.6	701.7	84.5	47.72	279.02
2024-09-02 16:00:00	WS02	AMD_Ryzen9_7950X	RTX_4070Ti	58.5	67.7	77	144.4	277.1	1734	2165.8	1282.2	77.7	52.45	9.25
2024-09-02 16:00:00	WS03	Intel_i7-13700K	RTX_4060Ti	51.7	58.5	137.4	157.9	354.3	3047	2208	673.1	85.9	29.71	180.95
2024-09-02 17:00:00	WS01	Intel_i9-13900K	RTX_4080	77.2	62.9	95	204.2	366	3306	3009.7	1903.5	91.9	77.59	430.37
2024-09-02 17:00:00	WS02	AMD_Ryzen9_7950X	RTX_4070Ti	60.5	52	92.6	268.2	434.6	3363	1935.6	1231.8	71.8	62.54	417.18
2024-09-02 17:00:00	WS03	Intel_i7-13700K	RTX_4060Ti	79.7	62.2	97.2	80.3	229.4	2789	2071.3	1865.6	71.4	37.21	157.2
2024-09-03 9:00:00	WS01	Intel_i9-13900K	RTX_4080	58.8	75.8	77.1	215.8	371.6	1275	736.9	51.7	82.4	47.03	101.03
2024-09-03 9:00:00	WS02	AMD_Ryzen9_7950X	RTX_4070Ti	66.3	85.8	166.1	159.1	376.2	2102	803.1	1909.3	83.9	47.03	35
2024-09-03 9:00:00	WS03	Intel_i7-13700K	RTX_4060Ti	50.6	69.7	80.7	136.2	282.3	1790	3284.5	1407.5	72.3	11.29	116.06
2024-09-03 10:00:00	WS01	Intel_i9-13900K	RTX_4080	60	86.8	81.1	165.8	334.8	3285	2757.3	1552.5	82.9	69.3	155.4
2024-09-03 10:00:00	WS02	AMD_Ryzen9_7950X	RTX_4070Ti	48.2	56.9	96.7	112.9	266	1659	400.3	1688.3	85.9	33.28	327.43
2024-09-03 10:00:00	WS03	Intel_i7-13700K	RTX_4060Ti	57.4	86.8	151.5	83.7	319.1	2869	2473.7	85.7	78	39.5	269.35
2024-09-03 11:00:00	WS01	Intel_i9-13900K	RTX_4080	80.2	69.8	93.4	195.7	373	3205	887	1883.8	74.9	34.15	52.19
2024-09-03 11:00:00	WS02	AMD_Ryzen9_7950X	RTX_4070Ti	57.1	88	110.3	187.2	390.8	1904	293.9	127.5	74.9	94.14	395.39
2024-09-03 11:00:00	WS03	Intel_i7-13700K	RTX_4060Ti	45.4	62.1	67.4	118	257.6	2602	3346	1927.5	94.6	88.54	106.59
2024-09-03 14:00:00	WS01	Intel_i9-13900K	RTX_4080	71.2	62.4	111	145.7	324.9	1333	388.3	1220.2	53.8	9.21	83.93
2024-09-03 14:00:00	WS02	AMD_Ryzen9_7950X	RTX_4070Ti	84.1	71.4	113.9	189.7	370.9	2402	1457.9	1240	84.5	50.66	336.88
2024-09-03 14:00:00	WS03	Intel_i7-13700K	RTX_4060Ti	60.3	58.3	179.8	88.3	332.2	1587	1481.9	1686.2	50.5	88.51	449.82
2024-09-03 15:00:00	WS01	Intel_i9-13900K	RTX_4080	71.4	50.1	125.4	307.2	523.2	1475	2671	791.8	91	47.49	481.79
2024-09-03 15:00:00	WS02	AMD_Ryzen9_7950X	RTX_4070Ti	76.4	78.2	119.8	277.2	491.5	1730	1006.2	810.4	69.6	23.89	155.89
2024-09-03 15:00:00	WS03	Intel_i7-13700K	RTX_4060Ti	72.6	65.5	83.1	265.2	423.7	3318	2595.5	513.6	82.6	63.61	313.99
2024-09-03 16:00:00	WS01	Intel_i9-13900K	RTX_4080	78.4	67.3	137.1	153.2	376.2	3034	2404.6	1006.7	92.2	25.66	82.71
2024-09-03 16:00:00	WS02	AMD_Ryzen9_7950X	RTX_4070Ti	79.6	73.7	147.3	225.1	454.9	2211	883.7	646.3	40.3	39.95	260.92
2024-09-03 16:00:00	WS03	Intel_i7-13700K	RTX_4060Ti	72.4	75.8	111.5	165.8	356.7	1812	3198.9	542	60.4	92.47	362.1
2024-09-03 17:00:00	WS01	Intel_i9-13900K	RTX_4080	61.3	64.3	125.2	171.8	392.3	2959	2604.9	234.8	55.2	23.02	381.01
2024-09-03 17:00:00	WS02	AMD_Ryzen9_7950X	RTX_4070Ti	72	52.8	153	214.5	419.9	2510	3040	380	73	27.75	220.73
2024-09-03 17:00:00	WS03	Intel_i7-13700K	RTX_4060Ti	57	61.9	99.2	143.9	307.5	2905	1171.3	352.2	43.9	40.12	131.91
2024-09-04 9:00:00	WS01	Intel_i9-13900K	RTX_4080	56.9	51.1	147.7	185.3	398.3	2811	3136.8	1945	40.6	91.81	388.81
2024-09-04 9:00:00	WS02	AMD_Ryzen9_7950X	RTX_4070Ti	53.7	83.6	135.9	195.4	407.7	3093	1065.3	783.7	83.6	60.72	116.01
2024-09-04 9:00:00	WS03	Intel_i7-13700K	RTX_4060Ti	63.9	69.3	155.6	153.2	396.1	2252	674.2	1044.4	83	8.14	424.05
2024-09-04 10:00:00	WS01	Intel_i9-13900K	RTX_4080	71.7	75.6	153.6	312.3	521.2	3267	591.7	1951.6	48.8	83.62	293.69
2024-09-04 10:00:00	WS02	AMD_Ryzen9_7950X	RTX_4070Ti	79.7	72.1	116.6	216.1	424.9	3268	349.1	657.7	87	41.3	277.96
2024-09-04 10:00:00	WS03	Intel_i7-13700K	RTX_4060Ti	52.1	68.3	111.2	101.7	263.4	1350	2000.7	970.8	94.1	15.18	396.63
2024-09-04 11:00:00	WS01	Intel_i9-13900K	RTX_4080	82.5	70.1	95.6	97.2	261.7	1854	1038.1	194.8	91.7	35.39	198.86
2024-09-04 11:00:00	WS02	AMD_Ryzen9_7950X	RTX_4070Ti	52.8	84.2	145.3	267.8	500.1	2498	336.5	405.6	58.5	11.97	396.81
2024-09-04 11:00:00	WS03	Intel_i7-13700K	RTX_4060Ti	65.1	79.2	122.6	291.3	478.9	3180	126.4	869.6	72	99.89	460.09
2024-09-04 14:00:00	WS01	Intel_i9-13900K	RTX_4080	80.4	56	92.5	171.3	338.4	1324	1460.1	1548.1	77	8.14	407.15
2024-09-04 14:00:00	WS02	AMD_Ryzen9_7950X	RTX_4070Ti	66.6	63.2	109.5	113	282.6	2406	3033.1	762.6	91.2	17.11	491
2024-09-04 14:00:00	WS03	Intel_i7-13700K	RTX_4060Ti	57.5	71.8	130.1	179.7	395.2	2650	2952.4	1860	47.6	81.88	28.77
2024-09-04 15:00:00	WS01	Intel_i9-13900K	RTX_4080	79	52.3	160.2	269.3	516.8	1289	2591.1	1303.1	82	2.26	280.3
2024-09-04 15:00:00	WS02	AMD_Ryzen9_7950X	RTX_4070Ti	46.8	62.6	83	142.6	304.6	3263	389.8	1989.2	74.4	25.37	81.86
2024-09-04 15:00:00	WS03	Intel_i7-13700K	RTX_4060Ti	60	69.6	84.4	105.8	267.3	2799	1468.1	1345.5	42.4	81.99	306.58
2024-09-04 16:00:00	WS01	Intel_i9-13900K	RTX_4080	82.6	57.3	166	102.5	349.2	2813	3200.7	1782.8	87.3	59.36	427.05
2024-09-04 16:00:00	WS02	AMD_Ryzen9_7950X	RTX_4070Ti	78.1	69.3	77.7	263.7	436.6	2698	3469.9	1367.7	70.4	19.62	195.04
2024-09-04 16:00:00	WS03	Intel_i7-13700K	RTX_4060Ti	48.5	81.2	101.3	213.9	376.3	2747	1421.3	1296.7	82.5	29.21	102.38
2024-09-04 17:00:00	WS01	Intel_i9-13900K	RTX_4080	63.7	61.3	71	150.7	278.8	3107	1960.7	1563.9	84.7	80.33	219.95
2024-09-04 17:00:00	WS02	AMD_Ryzen9_7950X	RTX_4070Ti	83.7	52.6	153.3	304	527.2	1515	3139.6	1844	72.8	38.91	337.52
2024-09-04 17:00:00	WS03	Intel_i7-13700K	RTX_4060Ti	59.8	70.5	162.7	180.2	431	1511	1701.4	1112.5	77.2	62.65	427.35
2024-09-05 9:00:00	WS01	Intel_i9-13900K	RTX_4080	79.6	61.4	137.3	134.6	344.5	3416	2546	341.4	72.9	73.34	351.43
2024-09-05 9:00:00	WS02	AMD_Ryzen9_7950X	RTX_4070Ti	82.8	86.1	88.3	106.8	274.5	2950	2224.8	1743.3	56.8	84.15	398.58
2024-09-05 9:00:00	WS03	Intel_i7-13700K	RTX_4060Ti	77.2	54.2	98.6	169.3	337.5	3476	2078.9	1400.8	69.5	20.34	278.73
2024-09-05 10:00:00	WS01	Intel_i9-13900K	RTX_4080	67.5	83.1	161.9	245.3	458.3	2804	3101.3	583.6	85.4	38.01	445.96
2024-09-05 10:00:00	WS02	AMD_Ryzen9_7950X	RTX_4070Ti	59.1	63.9	149.7	286.7	526.3	3061	769.8	1736.1	58.8	42.99	228.73
2024-09-05 10:00:00	WS03	Intel_i7-13700K	RTX_4060Ti	82.6	89.6	139	207.1	413.3	2938	385.1	1315.4	46.9	79.18	117.2
2024-09-05 11:00:00	WS01	Intel_i9-13900K	RTX_4080	51.4	69.2	175.9	131.7	402.4	2815	2518.1	1564.7	55.6	60.62	107.04
2024-09-05 11:00:00	WS02	AMD_Ryzen9_7950X	RTX_4070Ti	75.8	73.1	110.2	191.3	386.2	2701	2083.3	846.6	94.2	50.45	268.94
2024-09-05 11:00:00	WS03	Intel_i7-13700K	RTX_4060Ti	78.6	77	120.5	312.9	496.7	2970	466.2	1285.5	89.8	62.15	387.25
2024-09-05 14:00:00	WS01	Intel_i9-13900K	RTX_4080	78.5	54.5	157.4	155.9	410.8	2359	2891.5	164	42.7	12.67	296.22
2024-09-05 14:00:00	WS02	AMD_Ryzen9_7950X	RTX_4070Ti	80.5	82.5	164.6	184	419.4	2919	3239.8	367	82.7	79.03	254.64
2024-09-05 14:00:00	WS03	Intel_i7-13700K	RTX_4060Ti	78.4	89.2	89.7	274.3	422.9	2051	3415.4	438.9	71	79.87	91.29
2024-09-05 15:00:00	WS01	Intel_i9-13900K	RTX_4080	52.7	73.3	173.8	261	529.2	1383	1563.8	1134.8	73.8	16.64	232.04
2024-09-05 15:00:00	WS02	AMD_Ryzen9_7950X	RTX_4070Ti	84.6	88.6	132.3	233.2	451.7	3119	2839.6	79	48.7	82.83	273.8
[truncated: 600 more rows]

## Sheet: 9_CDN_Node_Data
CDN节点原始数据 / CDN Node Raw Data
[truncated: 13 more rows]

## Sheet: 10_Optimization_Comparison
优化前后对比原始数据 / Optimization Before-After Raw Data
[truncated: 251 more rows]

[truncated: 5 more sheets: 11_Sensitivity_Parameters, 12_Monte_Carlo_Input, 13_Material_Inventory, 14_Scenario_Analysis, 15_Data_Quality_Assessment]
